# Supplementary material for: SAS-Pro: Simultaneous Residue Assignment and Structure Superposition for Protein Structure Alignment
Source: PLoS One. 2012 May 25;7(5):e37493. doi: 10.1371/journal.pone.0037493 (PMC3360771; doi:10.1371/journal.pone.0037493)
Supplement: File S1. — Results with the Skolnick-Sokol dataset. (ZIP) [file pone.0037493.s001.zip]

Archive with 4 entries (4 files):
- Skolnick-Sokol-Results/CE.xls
- Skolnick-Sokol-Results/SAS-pro.xls
- Skolnick-Sokol-Results/SSM.xls
- Skolnick-Sokol-Results/STSA.xls
