# Supplementary material for: SAS-Pro: Simultaneous Residue Assignment and Structure Superposition for Protein Structure Alignment
Source: PLoS One. 2012 May 25;7(5):e37493. doi: 10.1371/journal.pone.0037493 (PMC3360771; doi:10.1371/journal.pone.0037493)
Supplement: File S1. — Results with the Skolnick-Sokol dataset. (ZIP) [file pone.0037493.s001.zip › Skolnick-Sokol-Results/CE.xls]

## Sheet: sokol
p1	p2	size 1	size 2	RMSD	N_align	SI	MI	SAS
1BPI.pdb.ca	1BPI.pdb.ca	58	58	0	58	0	0	0
1CPH.pdb.ca	1BPI.pdb.ca	21	58	3.5	16	4.59375	0.768182	21.875
1BPI.pdb.ca	1ERA.pdb.ca	58	62	5.3	40	7.685	0.84671	13.25
1KNT.pdb.ca	1BPI.pdb.ca	55	58	1.2	55	1.2	0.444444	2.18182
1VII.pdb.ca	1BPI.pdb.ca	36	58	3.3	24	4.95	0.788851	13.75
2KNT.pdb.ca	1BPI.pdb.ca	58	58	1.2	58	1.2	0.444444	2.06897
1BPI.pdb.ca	3EBX.pdb.ca	58	62	5.3	40	7.685	0.84671	13.25
5PTI.pdb.ca	1BPI.pdb.ca	58	58	0.3	56	0.310714	0.194915	0.535714
1BPI.pdb.ca	6EBX.pdb.ca	58	62	5.4	40	7.83	0.848931	13.5
1CPH.pdb.ca	1BPI.pdb.ca	21	58	3.5	16	4.59375	0.768182	21.875
1CPH.pdb.ca	1CPH.pdb.ca	21	21	0	21	0	0	0
1CPH.pdb.ca	1ERA.pdb.ca	21	62	3.5	16	4.59375	0.768182	21.875
1CPH.pdb.ca	1KNT.pdb.ca	21	55	3.5	16	4.59375	0.768182	21.875
1CPH.pdb.ca	1VII.pdb.ca	21	36	3.1	16	4.06875	0.748024	19.375
1CPH.pdb.ca	2KNT.pdb.ca	21	58	3.5	16	4.59375	0.768182	21.875
1CPH.pdb.ca	3EBX.pdb.ca	21	62	3.7	16	4.85625	0.777098	23.125
1CPH.pdb.ca	5PTI.pdb.ca	21	58	3.4	16	4.4625	0.763451	21.25
1CPH.pdb.ca	6EBX.pdb.ca	21	62	3.7	16	4.85625	0.777098	23.125
1BPI.pdb.ca	1ERA.pdb.ca	58	62	5.3	40	7.685	0.84671	13.25
1CPH.pdb.ca	1ERA.pdb.ca	21	62	3.5	16	4.59375	0.768182	21.875
1ERA.pdb.ca	1ERA.pdb.ca	62	62	0	62	0	0	0
1KNT.pdb.ca	1ERA.pdb.ca	55	62	5.5	40	7.5625	0.843112	13.75
1VII.pdb.ca	1ERA.pdb.ca	36	62	5.5	32	6.1875	0.80888	17.1875
2KNT.pdb.ca	1ERA.pdb.ca	58	62	5.5	23	13.8696	0.912833	23.913
3EBX.pdb.ca	1ERA.pdb.ca	62	62	1.4	62	1.4	0.482759	2.25806
5PTI.pdb.ca	1ERA.pdb.ca	58	62	5.3	40	7.685	0.84671	13.25
6EBX.pdb.ca	1ERA.pdb.ca	62	62	1.2	62	1.2	0.444444	1.93548
1KNT.pdb.ca	1BPI.pdb.ca	55	58	1.2	55	1.2	0.444444	2.18182
1CPH.pdb.ca	1KNT.pdb.ca	21	55	3.5	16	4.59375	0.768182	21.875
1KNT.pdb.ca	1ERA.pdb.ca	55	62	5.5	40	7.5625	0.843112	13.75
1KNT.pdb.ca	1KNT.pdb.ca	55	55	0	55	0	0	0
1VII.pdb.ca	1KNT.pdb.ca	36	55	3.9	24	5.85	0.812312	16.25
1KNT.pdb.ca	2KNT.pdb.ca	55	58	0.1	55	0.1	0.0625	0.181818
1KNT.pdb.ca	3EBX.pdb.ca	55	62	5.4	40	7.425	0.840839	13.5
1KNT.pdb.ca	5PTI.pdb.ca	55	58	1.1	55	1.1	0.423077	2
1KNT.pdb.ca	6EBX.pdb.ca	55	62	5.5	40	7.5625	0.843112	13.75
1VII.pdb.ca	1BPI.pdb.ca	36	58	3.3	24	4.95	0.788851	13.75
1CPH.pdb.ca	1VII.pdb.ca	21	36	3.1	16	4.06875	0.748024	19.375
1VII.pdb.ca	1ERA.pdb.ca	36	62	5.5	32	6.1875	0.80888	17.1875
1VII.pdb.ca	1KNT.pdb.ca	36	55	3.9	24	5.85	0.812312	16.25
1VII.pdb.ca	1VII.pdb.ca	36	36	0	36	0	0	0
1VII.pdb.ca	2KNT.pdb.ca	36	58	3.6	24	5.4	0.801272	15
1VII.pdb.ca	3EBX.pdb.ca	36	62	4.7	24	7.05	0.83653	19.5833
1VII.pdb.ca	5PTI.pdb.ca	36	58	3.4	24	5.1	0.793161	14.1667
1VII.pdb.ca	6EBX.pdb.ca	36	62	5.5	32	6.1875	0.80888	17.1875
1BPI.pdb.ca	2KNT.pdb.ca	58	58	1.2	58	1.2	0.444444	2.06897
1CPH.pdb.ca	2KNT.pdb.ca	21	58	3.5	16	4.59375	0.768182	21.875
2KNT.pdb.ca	1ERA.pdb.ca	58	62	5.5	23	13.8696	0.912833	23.913
1KNT.pdb.ca	2KNT.pdb.ca	55	58	0.1	55	0.1	0.0625	0.181818
1VII.pdb.ca	2KNT.pdb.ca	36	58	3.6	24	5.4	0.801272	15
2KNT.pdb.ca	2KNT.pdb.ca	58	58	0	58	0	0	0
2KNT.pdb.ca	3EBX.pdb.ca	58	62	5.4	40	7.83	0.848931	13.5
5PTI.pdb.ca	2KNT.pdb.ca	58	58	1.1	57	1.1193	0.432855	1.92982
2KNT.pdb.ca	6EBX.pdb.ca	58	62	5.4	40	7.83	0.848931	13.5
1BPI.pdb.ca	3EBX.pdb.ca	58	62	5.3	40	7.685	0.84671	13.25
1CPH.pdb.ca	3EBX.pdb.ca	21	62	3.7	16	4.85625	0.777098	23.125
1ERA.pdb.ca	3EBX.pdb.ca	62	62	1.4	62	1.4	0.482759	2.25806
1KNT.pdb.ca	3EBX.pdb.ca	55	62	5.4	40	7.425	0.840839	13.5
1VII.pdb.ca	3EBX.pdb.ca	36	62	4.7	24	7.05	0.83653	19.5833
2KNT.pdb.ca	3EBX.pdb.ca	58	62	5.4	40	7.83	0.848931	13.5
3EBX.pdb.ca	3EBX.pdb.ca	62	62	0	62	0	0	0
5PTI.pdb.ca	3EBX.pdb.ca	58	62	5.3	40	7.685	0.84671	13.25
6EBX.pdb.ca	3EBX.pdb.ca	62	62	0.9	62	0.9	0.375	1.45161
1BPI.pdb.ca	5PTI.pdb.ca	58	58	0.3	56	0.310714	0.194915	0.535714
1CPH.pdb.ca	5PTI.pdb.ca	21	58	3.4	16	4.4625	0.763451	21.25
5PTI.pdb.ca	1ERA.pdb.ca	58	62	5.3	40	7.685	0.84671	13.25
1KNT.pdb.ca	5PTI.pdb.ca	55	58	1.1	55	1.1	0.423077	2
1VII.pdb.ca	5PTI.pdb.ca	36	58	3.4	24	5.1	0.793161	14.1667
2KNT.pdb.ca	5PTI.pdb.ca	58	58	1.1	57	1.1193	0.432855	1.92982
5PTI.pdb.ca	3EBX.pdb.ca	58	62	5.3	40	7.685	0.84671	13.25
5PTI.pdb.ca	5PTI.pdb.ca	58	58	0	58	0	0	0
5PTI.pdb.ca	6EBX.pdb.ca	58	62	5.4	40	7.83	0.848931	13.5
1BPI.pdb.ca	6EBX.pdb.ca	58	62	5.4	40	7.83	0.848931	13.5
1CPH.pdb.ca	6EBX.pdb.ca	21	62	3.7	16	4.85625	0.777098	23.125
1ERA.pdb.ca	6EBX.pdb.ca	62	62	1.2	62	1.2	0.444444	1.93548
1KNT.pdb.ca	6EBX.pdb.ca	55	62	5.5	40	7.5625	0.843112	13.75
1VII.pdb.ca	6EBX.pdb.ca	36	62	5.5	32	6.1875	0.80888	17.1875
2KNT.pdb.ca	6EBX.pdb.ca	58	62	5.4	40	7.83	0.848931	13.5
3EBX.pdb.ca	6EBX.pdb.ca	62	62	0.9	62	0.9	0.375	1.45161
5PTI.pdb.ca	6EBX.pdb.ca	58	62	5.4	40	7.83	0.848931	13.5
6EBX.pdb.ca	6EBX.pdb.ca	62	62	0	62	0	0	0

## Sheet: skolnick-1
p1	p2	size 1	size 2	RMSD	N_align	SI	MI	SAS
1B00.pdb.ca	1B00.pdb.ca	122	122	0	122	0	0	0
1B00.pdb.ca	1DBW.pdb.ca	122	123	2.2	115	2.33391	0.617666	1.91304
1NAT.pdb.ca	1B00.pdb.ca	119	122	1.9	114	1.98333	0.577206	1.66667
1B00.pdb.ca	1NTR.pdb.ca	122	124	3.5	112	3.8125	0.72439	3.125
1B00.pdb.ca	1QMP_A.pdb.ca	122	127	1.9	116	1.99828	0.580344	1.63793
1B00.pdb.ca	1QMP_B.pdb.ca	122	123	1.8	115	1.90957	0.571323	1.56522
1B00.pdb.ca	1QMP_C.pdb.ca	122	127	1.8	115	1.90957	0.571323	1.56522
1B00.pdb.ca	3CHY.pdb.ca	122	128	1.8	119	1.84538	0.556541	1.51261
4TMY_A.pdb.ca	1B00.pdb.ca	118	122	1.6	115	1.64174	0.528327	1.3913
4TMY_B.pdb.ca	1B00.pdb.ca	118	122	1.5	115	1.53913	0.512605	1.30435
1B00.pdb.ca	1DBW.pdb.ca	122	123	2.2	115	2.33391	0.617666	1.91304
1DBW.pdb.ca	1DBW.pdb.ca	123	123	0	123	0	0	0
1NAT.pdb.ca	1DBW.pdb.ca	119	123	2.2	117	2.23761	0.601351	1.88034
1DBW.pdb.ca	1NTR.pdb.ca	123	124	3.1	114	3.34474	0.697581	2.7193
1DBW.pdb.ca	1QMP_A.pdb.ca	123	127	2.1	118	2.18898	0.600134	1.77966
1QMP_B.pdb.ca	1DBW.pdb.ca	123	123	2	116	2.12069	0.595622	1.72414
1DBW.pdb.ca	1QMP_C.pdb.ca	123	127	2.1	118	2.18898	0.600134	1.77966
1DBW.pdb.ca	3CHY.pdb.ca	123	128	2.1	117	2.20769	0.603495	1.79487
4TMY_A.pdb.ca	1DBW.pdb.ca	118	123	2	116	2.03448	0.578631	1.72414
4TMY_B.pdb.ca	1DBW.pdb.ca	118	123	2	116	2.03448	0.578631	1.72414
1NAT.pdb.ca	1B00.pdb.ca	119	122	1.9	114	1.98333	0.577206	1.66667
1NAT.pdb.ca	1DBW.pdb.ca	119	123	2.2	117	2.23761	0.601351	1.88034
1NAT.pdb.ca	1NAT.pdb.ca	119	119	0	119	0	0	0
1NAT.pdb.ca	1NTR.pdb.ca	119	124	3.4	110	3.67818	0.716837	3.09091
1NAT.pdb.ca	1QMP_A.pdb.ca	119	127	1.6	115	1.65565	0.532258	1.3913
1NAT.pdb.ca	1QMP_B.pdb.ca	119	123	1.4	115	1.4487	0.5	1.21739
1NAT.pdb.ca	1QMP_C.pdb.ca	119	127	1.6	116	1.64138	0.528226	1.37931
1NAT.pdb.ca	3CHY.pdb.ca	119	128	1.7	113	1.79027	0.554688	1.50442
4TMY_A.pdb.ca	1NAT.pdb.ca	118	119	1.6	116	1.62759	0.524261	1.37931
4TMY_B.pdb.ca	1NAT.pdb.ca	118	119	1.6	116	1.62759	0.524261	1.37931
1B00.pdb.ca	1NTR.pdb.ca	122	124	3.5	112	3.8125	0.72439	3.125
1DBW.pdb.ca	1NTR.pdb.ca	123	124	3.1	114	3.34474	0.697581	2.7193
1NAT.pdb.ca	1NTR.pdb.ca	119	124	3.4	110	3.67818	0.716837	3.09091
1NTR.pdb.ca	1NTR.pdb.ca	124	124	0	124	0	0	0
1NTR.pdb.ca	1QMP_A.pdb.ca	124	127	3.2	110	3.60727	0.716596	2.90909
1QMP_B.pdb.ca	1NTR.pdb.ca	123	124	3.1	116	3.28707	0.692321	2.67241
1NTR.pdb.ca	1QMP_C.pdb.ca	124	127	3.1	109	3.52661	0.713043	2.84404
1NTR.pdb.ca	3CHY.pdb.ca	124	128	3.9	119	4.06387	0.733333	3.27731
4TMY_A.pdb.ca	1NTR.pdb.ca	118	124	2.9	102	3.3549	0.704927	2.84314
4TMY_B.pdb.ca	1NTR.pdb.ca	118	124	3.4	108	3.71481	0.719602	3.14815
1B00.pdb.ca	1QMP_A.pdb.ca	122	127	1.9	116	1.99828	0.580344	1.63793
1DBW.pdb.ca	1QMP_A.pdb.ca	123	127	2.1	118	2.18898	0.600134	1.77966
1NAT.pdb.ca	1QMP_A.pdb.ca	119	127	1.6	115	1.65565	0.532258	1.3913
1NTR.pdb.ca	1QMP_A.pdb.ca	124	127	3.2	110	3.60727	0.716596	2.90909
1QMP_A.pdb.ca	1QMP_A.pdb.ca	127	127	0	127	0	0	0
1QMP_B.pdb.ca	1QMP_A.pdb.ca	123	127	0.4	127	0.387402	0.185059	0.314961
1QMP_C.pdb.ca	1QMP_A.pdb.ca	127	127	0.4	127	0.4	0.210526	0.314961
1QMP_A.pdb.ca	3CHY.pdb.ca	127	128	1.6	121	1.67934	0.53881	1.32231
4TMY_A.pdb.ca	1QMP_A.pdb.ca	118	127	1.6	117	1.61368	0.520195	1.36752
4TMY_B.pdb.ca	1QMP_A.pdb.ca	118	127	1.6	117	1.61368	0.520195	1.36752
1B00.pdb.ca	1QMP_B.pdb.ca	122	123	1.8	115	1.90957	0.571323	1.56522
1DBW.pdb.ca	1QMP_B.pdb.ca	123	123	2	116	2.12069	0.595622	1.72414
1NAT.pdb.ca	1QMP_B.pdb.ca	119	123	1.4	115	1.4487	0.5	1.21739
1QMP_B.pdb.ca	1NTR.pdb.ca	123	124	3.1	116	3.28707	0.692321	2.67241
1QMP_B.pdb.ca	1QMP_A.pdb.ca	123	127	0.4	127	0.387402	0.185059	0.314961
1QMP_B.pdb.ca	1QMP_B.pdb.ca	123	123	0	123	0	0	0
1QMP_B.pdb.ca	1QMP_C.pdb.ca	123	127	0.2	127	0.193701	0.0891841	0.15748
1QMP_B.pdb.ca	3CHY.pdb.ca	123	128	1.6	119	1.65378	0.531738	1.34454
4TMY_A.pdb.ca	1QMP_B.pdb.ca	118	123	1.5	117	1.51282	0.504202	1.28205
4TMY_B.pdb.ca	1QMP_B.pdb.ca	118	123	1.5	117	1.51282	0.504202	1.28205
1B00.pdb.ca	1QMP_C.pdb.ca	122	127	1.8	115	1.90957	0.571323	1.56522
1DBW.pdb.ca	1QMP_C.pdb.ca	123	127	2.1	118	2.18898	0.600134	1.77966
1NAT.pdb.ca	1QMP_C.pdb.ca	119	127	1.6	116	1.64138	0.528226	1.37931
1NTR.pdb.ca	1QMP_C.pdb.ca	124	127	3.1	109	3.52661	0.713043	2.84404
1QMP_A.pdb.ca	1QMP_C.pdb.ca	127	127	0.4	127	0.4	0.210526	0.314961
1QMP_B.pdb.ca	1QMP_C.pdb.ca	123	127	0.2	127	0.193701	0.0891841	0.15748
1QMP_C.pdb.ca	1QMP_C.pdb.ca	127	127	0	127	0	0	0
1QMP_C.pdb.ca	3CHY.pdb.ca	127	128	1.7	121	1.7843	0.553223	1.40496
4TMY_A.pdb.ca	1QMP_C.pdb.ca	118	127	1.6	117	1.61368	0.520195	1.36752
4TMY_B.pdb.ca	1QMP_C.pdb.ca	118	127	1.6	117	1.61368	0.520195	1.36752
1B00.pdb.ca	3CHY.pdb.ca	122	128	1.8	119	1.84538	0.556541	1.51261
1DBW.pdb.ca	3CHY.pdb.ca	123	128	2.1	117	2.20769	0.603495	1.79487
1NAT.pdb.ca	3CHY.pdb.ca	119	128	1.7	113	1.79027	0.554688	1.50442
1NTR.pdb.ca	3CHY.pdb.ca	124	128	3.9	119	4.06387	0.733333	3.27731
1QMP_A.pdb.ca	3CHY.pdb.ca	127	128	1.6	121	1.67934	0.53881	1.32231
1QMP_B.pdb.ca	3CHY.pdb.ca	123	128	1.6	119	1.65378	0.531738	1.34454
1QMP_C.pdb.ca	3CHY.pdb.ca	127	128	1.7	121	1.7843	0.553223	1.40496
3CHY.pdb.ca	3CHY.pdb.ca	128	128	0	128	0	0	0
4TMY_A.pdb.ca	3CHY.pdb.ca	118	128	1.4	117	1.41197	0.487105	1.19658
4TMY_B.pdb.ca	3CHY.pdb.ca	118	128	1.4	117	1.41197	0.487105	1.19658
4TMY_A.pdb.ca	1B00.pdb.ca	118	122	1.6	115	1.64174	0.528327	1.3913
4TMY_A.pdb.ca	1DBW.pdb.ca	118	123	2	116	2.03448	0.578631	1.72414
4TMY_A.pdb.ca	1NAT.pdb.ca	118	119	1.6	116	1.62759	0.524261	1.37931
4TMY_A.pdb.ca	1NTR.pdb.ca	118	124	2.9	102	3.3549	0.704927	2.84314
4TMY_A.pdb.ca	1QMP_A.pdb.ca	118	127	1.6	117	1.61368	0.520195	1.36752
4TMY_A.pdb.ca	1QMP_B.pdb.ca	118	123	1.5	117	1.51282	0.504202	1.28205
4TMY_A.pdb.ca	1QMP_C.pdb.ca	118	127	1.6	117	1.61368	0.520195	1.36752
4TMY_A.pdb.ca	3CHY.pdb.ca	118	128	1.4	117	1.41197	0.487105	1.19658
4TMY_A.pdb.ca	4TMY_A.pdb.ca	118	118	0	118	0	0	0
4TMY_B.pdb.ca	4TMY_A.pdb.ca	118	118	0.2	118	0.2	0.117647	0.169492
4TMY_B.pdb.ca	1B00.pdb.ca	118	122	1.5	115	1.53913	0.512605	1.30435
4TMY_B.pdb.ca	1DBW.pdb.ca	118	123	2	116	2.03448	0.578631	1.72414
4TMY_B.pdb.ca	1NAT.pdb.ca	118	119	1.6	116	1.62759	0.524261	1.37931
4TMY_B.pdb.ca	1NTR.pdb.ca	118	124	3.4	108	3.71481	0.719602	3.14815
4TMY_B.pdb.ca	1QMP_A.pdb.ca	118	127	1.6	117	1.61368	0.520195	1.36752
4TMY_B.pdb.ca	1QMP_B.pdb.ca	118	123	1.5	117	1.51282	0.504202	1.28205
4TMY_B.pdb.ca	1QMP_C.pdb.ca	118	127	1.6	117	1.61368	0.520195	1.36752
4TMY_B.pdb.ca	3CHY.pdb.ca	118	128	1.4	117	1.41197	0.487105	1.19658
4TMY_A.pdb.ca	4TMY_B.pdb.ca	118	118	0.2	118	0.2	0.117647	0.169492
4TMY_B.pdb.ca	4TMY_B.pdb.ca	118	118	0	118	0	0	0

## Sheet: skolnick-2
p1	p2	size 1	size 2	rmsd	n_align	SI	MI	SAS
1RN1_A.pdb.ca	1RN1_A.pdb.ca	104	104	0	104	0	0	0
1RN1_B.pdb.ca	1RN1_A.pdb.ca	103	104	0.4	103	0.4	0.210526	0.38835
1RN1_C.pdb.ca	1RN1_A.pdb.ca	104	104	0.4	104	0.4	0.210526	0.384615
1RN1_B.pdb.ca	1RN1_A.pdb.ca	103	104	0.4	103	0.4	0.210526	0.38835
1RN1_B.pdb.ca	1RN1_B.pdb.ca	103	103	0	103	0	0	0
1RN1_B.pdb.ca	1RN1_C.pdb.ca	103	104	0.4	103	0.4	0.210526	0.38835
1RN1_A.pdb.ca	1RN1_C.pdb.ca	104	104	0.4	104	0.4	0.210526	0.384615
1RN1_B.pdb.ca	1RN1_C.pdb.ca	103	104	0.4	103	0.4	0.210526	0.38835
1RN1_C.pdb.ca	1RN1_C.pdb.ca	104	104	0	104	0	0	0

## Sheet: skolnick-3
p1	p2	size 1	size 2	rmsd	n_align	SI	MI	SAS
1BAW.pdb.ca	1BAW.pdb.ca	105	105	0	105	0	0	0
1BYO_A.pdb.ca	1BAW.pdb.ca	99	105	1.2	97	1.22474	0.455556	1.23711
1BYO_B.pdb.ca	1BAW.pdb.ca	99	105	1.2	97	1.22474	0.455556	1.23711
1KDI.pdb.ca	1BAW.pdb.ca	102	105	1.9	95	2.04	0.588806	2
1NIN.pdb.ca	1BAW.pdb.ca	105	105	1.8	104	1.81731	0.549743	1.73077
1PLA.pdb.ca	1BAW.pdb.ca	97	105	1.4	97	1.4	0.482759	1.4433
2B3I.pdb.ca	1BAW.pdb.ca	97	105	1.6	96	1.61667	0.521066	1.66667
2PCY.pdb.ca	1BAW.pdb.ca	99	105	1.1	97	1.12268	0.434615	1.13402
2PLT.pdb.ca	1BAW.pdb.ca	98	105	1.2	98	1.2	0.444444	1.22449
1BYO_A.pdb.ca	1BAW.pdb.ca	99	105	1.2	97	1.22474	0.455556	1.23711
1BYO_A.pdb.ca	1BYO_A.pdb.ca	99	99	0	99	0	0	0
1BYO_B.pdb.ca	1BYO_A.pdb.ca	99	99	0.4	99	0.4	0.210526	0.40404
1BYO_A.pdb.ca	1KDI.pdb.ca	99	102	2	99	2	0.571429	2.0202
1BYO_A.pdb.ca	1NIN.pdb.ca	99	105	2	97	2.04124	0.58	2.06186
1PLA.pdb.ca	1BYO_A.pdb.ca	97	99	1.2	97	1.2	0.444444	1.23711
2B3I.pdb.ca	1BYO_A.pdb.ca	97	99	1.4	95	1.42947	0.493315	1.47368
2PCY.pdb.ca	1BYO_A.pdb.ca	99	99	0.6	99	0.6	0.285714	0.606061
2PLT.pdb.ca	1BYO_A.pdb.ca	98	99	0.6	97	0.606186	0.292929	0.618557
1BYO_B.pdb.ca	1BAW.pdb.ca	99	105	1.2	97	1.22474	0.455556	1.23711
1BYO_A.pdb.ca	1BYO_B.pdb.ca	99	99	0.4	99	0.4	0.210526	0.40404
1BYO_B.pdb.ca	1BYO_B.pdb.ca	99	99	0	99	0	0	0
1BYO_B.pdb.ca	1KDI.pdb.ca	99	102	1.9	99	1.9	0.558824	1.91919
1BYO_B.pdb.ca	1NIN.pdb.ca	99	105	2	97	2.04124	0.58	2.06186
1PLA.pdb.ca	1BYO_B.pdb.ca	97	99	1.2	97	1.2	0.444444	1.23711
2B3I.pdb.ca	1BYO_B.pdb.ca	97	99	1.4	95	1.42947	0.493315	1.47368
2PCY.pdb.ca	1BYO_B.pdb.ca	99	99	0.6	95	0.625263	0.314286	0.631579
2PLT.pdb.ca	1BYO_B.pdb.ca	98	99	0.7	97	0.707216	0.325069	0.721649
1KDI.pdb.ca	1BAW.pdb.ca	102	105	1.9	95	2.04	0.588806	2
1BYO_A.pdb.ca	1KDI.pdb.ca	99	102	2	99	2	0.571429	2.0202
1BYO_B.pdb.ca	1KDI.pdb.ca	99	102	1.9	99	1.9	0.558824	1.91919
1KDI.pdb.ca	1KDI.pdb.ca	102	102	0	102	0	0	0
1KDI.pdb.ca	1NIN.pdb.ca	102	105	2.5	96	2.65625	0.646845	2.60417
1PLA.pdb.ca	1KDI.pdb.ca	97	102	2.2	97	2.2	0.594595	2.26804
2B3I.pdb.ca	1KDI.pdb.ca	97	102	2.2	95	2.24632	0.602868	2.31579
2PCY.pdb.ca	1KDI.pdb.ca	99	102	2.1	99	2.1	0.583333	2.12121
2PLT.pdb.ca	1KDI.pdb.ca	98	102	2.1	97	2.12165	0.587542	2.16495
1BAW.pdb.ca	1NIN.pdb.ca	105	105	1.8	104	1.81731	0.549743	1.73077
1BYO_A.pdb.ca	1NIN.pdb.ca	99	105	2	97	2.04124	0.58	2.06186
1BYO_B.pdb.ca	1NIN.pdb.ca	99	105	2	97	2.04124	0.58	2.06186
1KDI.pdb.ca	1NIN.pdb.ca	102	105	2.5	96	2.65625	0.646845	2.60417
1NIN.pdb.ca	1NIN.pdb.ca	105	105	0	105	0	0	0
1PLA.pdb.ca	1NIN.pdb.ca	97	105	2.2	97	2.2	0.594595	2.26804
2B3I.pdb.ca	1NIN.pdb.ca	97	105	2.3	97	2.3	0.605263	2.37113
2PCY.pdb.ca	1NIN.pdb.ca	99	105	2	97	2.04124	0.58	2.06186
2PLT.pdb.ca	1NIN.pdb.ca	98	105	2	98	2	0.571429	2.04082
1PLA.pdb.ca	1BAW.pdb.ca	97	105	1.4	97	1.4	0.482759	1.4433
1PLA.pdb.ca	1BYO_A.pdb.ca	97	99	1.2	97	1.2	0.444444	1.23711
1PLA.pdb.ca	1BYO_B.pdb.ca	97	99	1.2	97	1.2	0.444444	1.23711
1PLA.pdb.ca	1KDI.pdb.ca	97	102	2.2	97	2.2	0.594595	2.26804
1PLA.pdb.ca	1NIN.pdb.ca	97	105	2.2	97	2.2	0.594595	2.26804
1PLA.pdb.ca	1PLA.pdb.ca	97	97	0	97	0	0	0
2B3I.pdb.ca	1PLA.pdb.ca	97	97	5.5	95	5.61579	0.790087	5.78947
1PLA.pdb.ca	2PCY.pdb.ca	97	99	1	97	1	0.4	1.03093
1PLA.pdb.ca	2PLT.pdb.ca	97	98	1	97	1	0.4	1.03093
2B3I.pdb.ca	1BAW.pdb.ca	97	105	1.6	96	1.61667	0.521066	1.66667
2B3I.pdb.ca	1BYO_A.pdb.ca	97	99	1.4	95	1.42947	0.493315	1.47368
2B3I.pdb.ca	1BYO_B.pdb.ca	97	99	1.4	95	1.42947	0.493315	1.47368
2B3I.pdb.ca	1KDI.pdb.ca	97	102	2.2	95	2.24632	0.602868	2.31579
2B3I.pdb.ca	1NIN.pdb.ca	97	105	2.3	97	2.3	0.605263	2.37113
1PLA.pdb.ca	2B3I.pdb.ca	97	97	5.5	95	5.61579	0.790087	5.78947
2B3I.pdb.ca	2B3I.pdb.ca	97	97	0	97	0	0	0
2B3I.pdb.ca	2PCY.pdb.ca	97	99	1.5	95	1.53158	0.510204	1.57895
2B3I.pdb.ca	2PLT.pdb.ca	97	98	1.2	96	1.2125	0.450113	1.25
2PCY.pdb.ca	1BAW.pdb.ca	99	105	1.1	97	1.12268	0.434615	1.13402
1BYO_A.pdb.ca	2PCY.pdb.ca	99	99	0.6	99	0.6	0.285714	0.606061
1BYO_B.pdb.ca	2PCY.pdb.ca	99	99	0.6	95	0.625263	0.314286	0.631579
2PCY.pdb.ca	1KDI.pdb.ca	99	102	2.1	99	2.1	0.583333	2.12121
2PCY.pdb.ca	1NIN.pdb.ca	99	105	2	97	2.04124	0.58	2.06186
1PLA.pdb.ca	2PCY.pdb.ca	97	99	1	97	1	0.4	1.03093
2B3I.pdb.ca	2PCY.pdb.ca	97	99	1.5	95	1.53158	0.510204	1.57895
2PCY.pdb.ca	2PCY.pdb.ca	99	99	0	99	0	0	0
2PLT.pdb.ca	2PCY.pdb.ca	98	99	0.7	97	0.707216	0.325069	0.721649
2PLT.pdb.ca	1BAW.pdb.ca	98	105	1.2	98	1.2	0.444444	1.22449
2PLT.pdb.ca	1BYO_A.pdb.ca	98	99	0.6	97	0.606186	0.292929	0.618557
2PLT.pdb.ca	1BYO_B.pdb.ca	98	99	0.7	97	0.707216	0.325069	0.721649
2PLT.pdb.ca	1KDI.pdb.ca	98	102	2.1	97	2.12165	0.587542	2.16495
2PLT.pdb.ca	1NIN.pdb.ca	98	105	2	98	2	0.571429	2.04082
1PLA.pdb.ca	2PLT.pdb.ca	97	98	1	97	1	0.4	1.03093
2B3I.pdb.ca	2PLT.pdb.ca	97	98	1.2	96	1.2125	0.450113	1.25
2PLT.pdb.ca	2PCY.pdb.ca	98	99	0.7	97	0.707216	0.325069	0.721649
2PLT.pdb.ca	2PLT.pdb.ca	98	98	0	98	0	0	0

## Sheet: skolnick-4
p1	p2	size 1	size 2	rmsd	n_align	SI	MI	SAS
1AMK.pdb.ca	1AMK.pdb.ca	251	251	0	251	0	0	0
1AMK.pdb.ca	1AW2.pdb.ca	251	256	1.6	245	1.63918	0.52765	0.653061
1AMK.pdb.ca	1B9B.pdb.ca	251	255	1.4	247	1.42267	0.490969	0.566802
1AMK.pdb.ca	1BTM.pdb.ca	251	252	1.4	246	1.42846	0.493021	0.569106
1AMK.pdb.ca	1TMH.pdb.ca	251	254	1.3	246	1.32642	0.474915	0.528455
1AMK.pdb.ca	1TRE.pdb.ca	251	255	1.6	246	1.63252	0.52573	0.650407
1TRI.pdb.ca	1AMK.pdb.ca	251	243	1	242	1.00413	0.402459	0.413223
1YDV.pdb.ca	1AMK.pdb.ca	251	348	1.5	244	1.54303	0.513889	0.614754
3YPI.pdb.ca	1AMK.pdb.ca	251	247	0.9	243	0.914815	0.385081	0.37037
8TIM.pdb.ca	1AMK.pdb.ca	251	247	1.2	244	1.21475	0.451165	0.491803
1AMK.pdb.ca	1AW2.pdb.ca	256	251	1.6	245	1.63918	0.52765	0.653061
1AW2.pdb.ca	1AW2.pdb.ca	256	256	0	256	0	0	0
1B9B.pdb.ca	1AW2.pdb.ca	256	255	1.5	250	1.53	0.509766	0.6
1BTM.pdb.ca	1AW2.pdb.ca	256	252	1.7	248	1.72742	0.538661	0.685484
1TMH.pdb.ca	1AW2.pdb.ca	256	254	1.2	252	1.20952	0.448802	0.47619
1TRE.pdb.ca	1AW2.pdb.ca	256	255	0.6	252	0.607143	0.294085	0.238095
1TRI.pdb.ca	1AW2.pdb.ca	256	243	1.9	238	1.93992	0.567864	0.798319
1YDV.pdb.ca	1AW2.pdb.ca	256	348	1.4	243	1.4749	0.508923	0.576132
3YPI.pdb.ca	1AW2.pdb.ca	256	247	1.1	236	1.15127	0.448666	0.466102
8TIM.pdb.ca	1AW2.pdb.ca	256	247	1.3	243	1.3214	0.472926	0.534979
1AMK.pdb.ca	1B9B.pdb.ca	255	251	1.4	247	1.42267	0.490969	0.566802
1B9B.pdb.ca	1AW2.pdb.ca	255	256	1.5	250	1.53	0.509766	0.6
1B9B.pdb.ca	1B9B.pdb.ca	255	255	0	255	0	0	0
1BTM.pdb.ca	1B9B.pdb.ca	255	252	1.1	250	1.1088	0.427638	0.44
1B9B.pdb.ca	1TMH.pdb.ca	255	254	1.2	250	1.2192	0.453159	0.48
1B9B.pdb.ca	1TRE.pdb.ca	255	255	1.5	250	1.53	0.509766	0.6
1TRI.pdb.ca	1B9B.pdb.ca	255	243	1.6	239	1.62678	0.524061	0.669456
1YDV.pdb.ca	1B9B.pdb.ca	255	348	1.6	244	1.67213	0.53692	0.655738
3YPI.pdb.ca	1B9B.pdb.ca	255	247	1.3	246	1.30528	0.466446	0.528455
8TIM.pdb.ca	1B9B.pdb.ca	255	247	1.3	243	1.3214	0.472926	0.534979
1AMK.pdb.ca	1BTM.pdb.ca	252	251	1.4	246	1.42846	0.493021	0.569106
1BTM.pdb.ca	1AW2.pdb.ca	252	256	1.7	248	1.72742	0.538661	0.685484
1B9B.pdb.ca	1BTM.pdb.ca	252	255	1.1	250	1.1088	0.427638	0.44
1BTM.pdb.ca	1BTM.pdb.ca	252	252	0	252	0	0	0
1BTM.pdb.ca	1TMH.pdb.ca	252	254	1.5	249	1.51807	0.505929	0.60241
1BTM.pdb.ca	1TRE.pdb.ca	252	255	1.6	248	1.62581	0.523779	0.645161
1TRI.pdb.ca	1BTM.pdb.ca	252	243	1.7	239	1.72845	0.538934	0.711297
1YDV.pdb.ca	1BTM.pdb.ca	252	348	1.7	246	1.74146	0.542367	0.691057
3YPI.pdb.ca	1BTM.pdb.ca	252	247	1.4	244	1.41721	0.489016	0.57377
8TIM.pdb.ca	1BTM.pdb.ca	252	247	1.4	243	1.42305	0.491101	0.576132
1AMK.pdb.ca	1TMH.pdb.ca	254	251	1.3	246	1.32642	0.474915	0.528455
1TMH.pdb.ca	1AW2.pdb.ca	254	256	1.2	252	1.20952	0.448802	0.47619
1B9B.pdb.ca	1TMH.pdb.ca	254	255	1.2	250	1.2192	0.453159	0.48
1BTM.pdb.ca	1TMH.pdb.ca	254	252	1.5	249	1.51807	0.505929	0.60241
1TMH.pdb.ca	1TMH.pdb.ca	254	254	0	254	0	0	0
1TMH.pdb.ca	1TRE.pdb.ca	254	255	1	252	1.00794	0.404706	0.396825
1TRI.pdb.ca	1TMH.pdb.ca	254	243	1.5	238	1.53151	0.510246	0.630252
1YDV.pdb.ca	1TMH.pdb.ca	254	348	1.6	243	1.67243	0.537002	0.658436
3YPI.pdb.ca	1TMH.pdb.ca	254	247	1.2	244	1.21475	0.451165	0.491803
8TIM.pdb.ca	1TMH.pdb.ca	254	247	1.4	243	1.42305	0.491101	0.576132
1AMK.pdb.ca	1TRE.pdb.ca	255	251	1.6	246	1.63252	0.52573	0.650407
1TRE.pdb.ca	1AW2.pdb.ca	255	256	0.6	252	0.607143	0.294085	0.238095
1B9B.pdb.ca	1TRE.pdb.ca	255	255	255	1.5	43350	0.999943	17000
1BTM.pdb.ca	1TRE.pdb.ca	255	252	1.6	248	1.62581	0.523779	0.645161
1TMH.pdb.ca	1TRE.pdb.ca	255	254	1	252	1.00794	0.404706	0.396825
1TRE.pdb.ca	1TRE.pdb.ca	255	255	0	255	0	0	0
1TRI.pdb.ca	1TRE.pdb.ca	255	243	1.8	239	1.83013	0.552906	0.753138
1YDV.pdb.ca	1TRE.pdb.ca	255	348	1.3	243	1.3642	0.489397	0.534979
3YPI.pdb.ca	1TRE.pdb.ca	255	247	1.5	244	1.51844	0.506048	0.614754
8TIM.pdb.ca	1TRE.pdb.ca	255	247	1.2	243	1.21975	0.453405	0.493827
1TRI.pdb.ca	1AMK.pdb.ca	243	251	1	242	1.00413	0.402459	0.413223
1TRI.pdb.ca	1AW2.pdb.ca	243	256	1.9	238	1.93992	0.567864	0.798319
1TRI.pdb.ca	1B9B.pdb.ca	243	255	1.6	239	1.62678	0.524061	0.669456
1TRI.pdb.ca	1BTM.pdb.ca	243	252	243	1.7	34734.7	0.999932	14294.1
1TRI.pdb.ca	1TMH.pdb.ca	243	254	1.5	238	1.53151	0.510246	0.630252
1TRI.pdb.ca	1TRE.pdb.ca	243	255	1.8	239	1.83013	0.552906	0.753138
1TRI.pdb.ca	1TRI.pdb.ca	243	243	0	243	0	0	0
1TRI.pdb.ca	1YDV.pdb.ca	243	348	1.8	236	1.85339	0.558495	0.762712
1TRI.pdb.ca	3YPI.pdb.ca	243	247	1.3	236	1.33856	0.479655	0.550847
1TRI.pdb.ca	8TIM.pdb.ca	243	247	1.5	235	1.55106	0.516393	0.638298
1YDV.pdb.ca	1AMK.pdb.ca	348	251	1.5	244	1.54303	0.513889	0.614754
1YDV.pdb.ca	1AW2.pdb.ca	348	256	1.4	243	1.4749	0.508923	0.576132
1YDV.pdb.ca	1B9B.pdb.ca	348	255	1.6	244	1.67213	0.53692	0.655738
1YDV.pdb.ca	1BTM.pdb.ca	348	252	1.7	239	1.79247	0.555336	0.711297
1YDV.pdb.ca	1TMH.pdb.ca	348	254	1.6	243	1.67243	0.537002	0.658436
1YDV.pdb.ca	1TRE.pdb.ca	348	255	1.3	243	1.3642	0.489397	0.534979
1TRI.pdb.ca	1YDV.pdb.ca	348	243	1.8	236	1.85339	0.558495	0.762712
1YDV.pdb.ca	1YDV.pdb.ca	348	348	0	348	0	0	0
1YDV.pdb.ca	3YPI.pdb.ca	348	247	1.7	243	1.72798	0.53881	0.699588
1YDV.pdb.ca	8TIM.pdb.ca	348	247	1.2	243	1.21975	0.453405	0.493827
3YPI.pdb.ca	1AMK.pdb.ca	247	251	0.9	243	0.914815	0.385081	0.37037
3YPI.pdb.ca	1AW2.pdb.ca	247	256	1.1	236	1.15127	0.448666	0.466102
3YPI.pdb.ca	1B9B.pdb.ca	247	255	1.3	246	1.30528	0.466446	0.528455
3YPI.pdb.ca	1BTM.pdb.ca	247	252	1.4	244	1.41721	0.489016	0.57377
3YPI.pdb.ca	1TMH.pdb.ca	247	254	1.2	244	1.21475	0.451165	0.491803
3YPI.pdb.ca	1TRE.pdb.ca	247	255	1.5	244	1.51844	0.506048	0.614754
1TRI.pdb.ca	3YPI.pdb.ca	247	243	1.3	236	1.33856	0.479655	0.550847
1YDV.pdb.ca	3YPI.pdb.ca	247	348	1.7	243	1.72798	0.53881	0.699588
3YPI.pdb.ca	3YPI.pdb.ca	247	247	0	247	0	0	0
8TIM.pdb.ca	3YPI.pdb.ca	247	247	1.2	246	1.20488	0.446685	0.487805
8TIM.pdb.ca	1AMK.pdb.ca	247	251	1.2	244	1.21475	0.451165	0.491803
8TIM.pdb.ca	1AW2.pdb.ca	247	256	1.3	243	1.3214	0.472926	0.534979
8TIM.pdb.ca	1B9B.pdb.ca	247	255	1.3	243	1.3214	0.472926	0.534979
8TIM.pdb.ca	1BTM.pdb.ca	247	252	1.4	243	1.42305	0.491101	0.576132
8TIM.pdb.ca	1TMH.pdb.ca	247	254	1.4	243	1.42305	0.491101	0.576132
8TIM.pdb.ca	1TRE.pdb.ca	247	255	1.2	243	1.21975	0.453405	0.493827
1TRI.pdb.ca	8TIM.pdb.ca	247	243	1.5	235	1.55106	0.516393	0.638298
1YDV.pdb.ca	8TIM.pdb.ca	247	348	1.2	243	1.21975	0.453405	0.493827
3YPI.pdb.ca	8TIM.pdb.ca	247	247	1.2	246	1.20488	0.446685	0.487805
8TIM.pdb.ca	8TIM.pdb.ca	247	247	0	247	0	0	0

## Sheet: skolnick-5
p1	p2	size 1	size 2	rmsd	n_align	SI	MI	SAS
1B71.pdb.ca	1B71.pdb.ca	191	191	0	191	0	0	0
1BCF.pdb.ca	1B71.pdb.ca	158	191	2.7	146	2.92192	0.669811	1.84932
1DPS.pdb.ca	1B71.pdb.ca	167	191	2	126	2.65079	0.67602	1.5873
1FHA.pdb.ca	1B71.pdb.ca	172	191	3.3	147	3.86122	0.732659	2.2449
1IER.pdb.ca	1B71.pdb.ca	174	191	3.2	147	3.78776	0.730091	2.17687
1RCD.pdb.ca	1B71.pdb.ca	173	191	3.3	147	3.88367	0.734195	2.2449
1BCF.pdb.ca	1B71.pdb.ca	158	191	2.7	146	2.92192	0.669811	1.84932
1BCF.pdb.ca	1BCF.pdb.ca	158	158	0	158	0	0	0
1BCF.pdb.ca	1DPS.pdb.ca	158	167	1.7	130	2.06615	0.613797	1.30769
1BCF.pdb.ca	1FHA.pdb.ca	158	172	1.8	151	1.88344	0.565466	1.19205
1BCF.pdb.ca	1IER.pdb.ca	158	174	1.8	150	1.896	0.568325	1.2
1BCF.pdb.ca	1RCD.pdb.ca	158	173	1.7	150	1.79067	0.554835	1.13333
1DPS.pdb.ca	1B71.pdb.ca	167	191	2	126	2.65079	0.67602	1.5873
1BCF.pdb.ca	1DPS.pdb.ca	158	167	1.7	130	2.06615	0.613797	1.30769
1DPS.pdb.ca	1DPS.pdb.ca	167	167	0	167	0	0	0
1DPS.pdb.ca	1FHA.pdb.ca	167	172	2.3	140	2.74357	0.668703	1.64286
1DPS.pdb.ca	1IER.pdb.ca	167	174	2.3	140	2.74357	0.668703	1.64286
1DPS.pdb.ca	1RCD.pdb.ca	167	173	2.3	139	2.76331	0.671053	1.65468
1FHA.pdb.ca	1B71.pdb.ca	172	191	3.3	147	3.86122	0.732659	2.2449
1BCF.pdb.ca	1FHA.pdb.ca	158	172	1.8	151	1.88344	0.565466	1.19205
1DPS.pdb.ca	1FHA.pdb.ca	167	172	2.3	140	2.74357	0.668703	1.64286
1FHA.pdb.ca	1FHA.pdb.ca	172	172	0	172	0	0	0
1FHA.pdb.ca	1IER.pdb.ca	172	174	1	172	1	0.4	0.581395
1FHA.pdb.ca	1RCD.pdb.ca	172	173	1	171	1.00585	0.403468	0.584795
1IER.pdb.ca	1B71.pdb.ca	174	191	3.2	147	3.78776	0.730091	2.17687
1BCF.pdb.ca	1IER.pdb.ca	158	174	1.8	150	1.896	0.568325	1.2
1DPS.pdb.ca	1IER.pdb.ca	167	174	2.3	140	2.74357	0.668703	1.64286
1FHA.pdb.ca	1IER.pdb.ca	102	174	1	172	0.593023	-0.00776699	0.581395
1IER.pdb.ca	1IER.pdb.ca	174	174	0	174	0	0	0
1RCD.pdb.ca	1IER.pdb.ca	173	174	0.4	171	0.404678	0.219601	0.233918
1RCD.pdb.ca	1B71.pdb.ca	173	191	3.3	147	3.88367	0.734195	2.2449
1BCF.pdb.ca	1RCD.pdb.ca	158	173	1.7	150	1.79067	0.554835	1.13333
1DPS.pdb.ca	1RCD.pdb.ca	167	173	2.3	139	2.76331	0.671053	1.65468
1FHA.pdb.ca	1RCD.pdb.ca	172	173	1	171	1.00585	0.403468	0.584795
1RCD.pdb.ca	1IER.pdb.ca	173	174	0.4	171	0.404678	0.219601	0.233918
1RCD.pdb.ca	1RCD.pdb.ca	173	173	0	173	0	0	0

## Sheet: skolnick-12
p1	p2	size 1	size 2	rmsd	n_align	SI	MI	SAS
1RN1_A.pdb.ca2	1B00.pdb.ca1	104	122	5.8	56	10.7714	0.888454	10.3571
1RN1_B.pdb.ca2	1B00.pdb.ca1	103	122	5.7	56	10.4839	0.885817	10.1786
1RN1_C.pdb.ca2	1B00.pdb.ca1	104	122	5.8	56	10.7714	0.888454	10.3571
1RN1_A.pdb.ca2	1DBW.pdb.ca1	104	123	7	64	11.375	0.890756	10.9375
1RN1_B.pdb.ca2	1DBW.pdb.ca1	103	123	7	64	11.2656	0.889706	10.9375
1RN1_C.pdb.ca2	1DBW.pdb.ca1	104	123	7	64	11.375	0.890756	10.9375
1RN1_A.pdb.ca2	1NAT.pdb.ca1	104	119	6.7	64	10.8875	0.88676	10.4688
1RN1_B.pdb.ca2	1NAT.pdb.ca1	103	119	6.7	64	10.7828	0.885671	10.4688
1RN1_C.pdb.ca2	1NAT.pdb.ca1	104	119	6.7	64	10.8875	0.88676	10.4688
1RN1_A.pdb.ca2	1NTR.pdb.ca1	104	124	7.3	64	11.8625	0.894481	11.4062
1RN1_B.pdb.ca2	1NTR.pdb.ca1	103	124	7.3	64	11.7484	0.893466	11.4062
1RN1_C.pdb.ca2	1NTR.pdb.ca1	104	124	7.3	64	11.8625	0.894481	11.4062
1RN1_A.pdb.ca2	1QMP_A.pdb.ca1	104	127	6.7	64	10.8875	0.88676	10.4688
1RN1_B.pdb.ca2	1QMP_A.pdb.ca1	103	127	6.7	64	10.7828	0.885671	10.4688
1RN1_C.pdb.ca2	1QMP_A.pdb.ca1	104	127	6.7	64	10.8875	0.88676	10.4688
1RN1_A.pdb.ca2	1QMP_B.pdb.ca1	104	123	6.5	56	12.0714	0.898214	11.6071
1RN1_B.pdb.ca2	1QMP_B.pdb.ca1	103	123	6.5	56	11.9554	0.897236	11.6071
1RN1_C.pdb.ca2	1QMP_B.pdb.ca1	104	123	6.5	56	12.0714	0.898214	11.6071
1RN1_A.pdb.ca2	1QMP_C.pdb.ca1	104	127	6.7	64	10.8875	0.88676	10.4688
1RN1_B.pdb.ca2	1QMP_C.pdb.ca1	103	127	6.7	64	10.7828	0.885671	10.4688
1RN1_C.pdb.ca2	1QMP_C.pdb.ca1	104	127	6.7	64	10.8875	0.88676	10.4688
1RN1_A.pdb.ca2	3CHY.pdb.ca1	104	128	7	64	11.375	0.890756	10.9375
1RN1_B.pdb.ca2	3CHY.pdb.ca1	103	128	7	64	11.2656	0.889706	10.9375
1RN1_C.pdb.ca2	3CHY.pdb.ca1	104	128	7	64	11.375	0.890756	10.9375
1RN1_A.pdb.ca2	4TMY_A.pdb.ca1	104	118	6.2	56	11.5143	0.894249	11.0714
1RN1_B.pdb.ca2	4TMY_A.pdb.ca1	103	118	6.2	56	11.4036	0.893232	11.0714
1RN1_C.pdb.ca2	4TMY_A.pdb.ca1	104	118	6.2	56	11.5143	0.894249	11.0714
1RN1_A.pdb.ca2	4TMY_B.pdb.ca1	104	118	5.9	56	10.9571	0.889961	10.5357
1RN1_B.pdb.ca2	4TMY_B.pdb.ca1	103	118	5.9	56	10.8518	0.888903	10.5357
1RN1_C.pdb.ca2	4TMY_B.pdb.ca1	104	118	5.9	56	10.9571	0.889961	10.5357

## Sheet: skolnick-13
p1	p2	size 1	size 2	rmsd	n_align	SI	MI	SAS
1BAW.pdb.ca3	1B00.pdb.ca1	105	122	5.2	56	9.75	0.879611	9.28571
1BYO_A.pdb.ca3	1B00.pdb.ca1	99	122	6.1	64	9.43594	0.871711	9.53125
1BYO_B.pdb.ca3	1B00.pdb.ca1	99	122	6.1	64	9.43594	0.871711	9.53125
1KDI.pdb.ca3	1B00.pdb.ca1	102	122	5.9	64	9.40313	0.872081	9.21875
1NIN.pdb.ca3	1B00.pdb.ca1	105	122	5.2	64	8.53125	0.862715	8.125
1PLA.pdb.ca3	1B00.pdb.ca1	97	122	5.4	56	9.35357	0.873558	9.64286
2B3I.pdb.ca3	1B00.pdb.ca1	97	122	6.8	56	11.7786	0.894886	12.1429
2PCY.pdb.ca3	1B00.pdb.ca1	99	122	6.2	64	9.59063	0.873377	9.6875
2PLT.pdb.ca3	1B00.pdb.ca1	98	122	6.1	64	9.34062	0.870415	9.53125
1BAW.pdb.ca3	1DBW.pdb.ca1	105	123	6.1	56	11.4375	0.893868	10.8929
1BYO_A.pdb.ca3	1DBW.pdb.ca1	99	123	6.2	56	10.9607	0.888961	11.0714
1BYO_B.pdb.ca3	1DBW.pdb.ca1	99	123	6.3	56	11.1375	0.890385	11.25
1KDI.pdb.ca3	1DBW.pdb.ca1	102	123	5.6	56	10.2	0.883085	10
1NIN.pdb.ca3	1DBW.pdb.ca1	105	123	6.9	56	12.9375	0.903976	12.3214
1PLA.pdb.ca3	1DBW.pdb.ca1	97	123	6.3	56	10.9125	0.888148	11.25
2B3I.pdb.ca3	1DBW.pdb.ca1	97	123	6.1	56	10.5661	0.885204	10.8929
2PCY.pdb.ca3	1DBW.pdb.ca1	99	123	5.8	56	10.2536	0.882877	10.3571
2PLT.pdb.ca3	1DBW.pdb.ca1	98	123	5.7	56	9.975	0.880051	10.1786
1BAW.pdb.ca3	1NAT.pdb.ca1	105	119	7.2	56	13.5	0.907287	12.8571
1BYO_A.pdb.ca3	1NAT.pdb.ca1	99	119	6.3	56	11.1375	0.890385	11.25
1BYO_B.pdb.ca3	1NAT.pdb.ca1	99	119	6.4	56	11.3143	0.891772	11.4286
1KDI.pdb.ca3	1NAT.pdb.ca1	102	119	5.3	48	11.2625	0.89506	11.0417
1NIN.pdb.ca3	1NAT.pdb.ca1	105	119	6.7	56	12.5625	0.901634	11.9643
1PLA.pdb.ca3	1NAT.pdb.ca1	97	119	5.5	56	9.52679	0.875364	9.82143
2B3I.pdb.ca3	1NAT.pdb.ca1	97	119	6.2	48	12.5292	0.902597	12.9167
2PCY.pdb.ca3	1NAT.pdb.ca1	99	119	5.4	56	9.54643	0.876087	9.64286
2PLT.pdb.ca3	1NAT.pdb.ca1	98	119	6.1	56	10.675	0.886364	10.8929
1BAW.pdb.ca3	1NTR.pdb.ca1	105	124	6.4	56	12	0.897898	11.4286
1BYO_A.pdb.ca3	1NTR.pdb.ca1	99	124	5.7	56	10.0768	0.88125	10.1786
1BYO_B.pdb.ca3	1NTR.pdb.ca1	99	124	5.7	56	10.0768	0.88125	10.1786
1KDI.pdb.ca3	1NTR.pdb.ca1	102	124	7.5	56	13.6607	0.907767	13.3929
1NIN.pdb.ca3	1NTR.pdb.ca1	105	124	5.8	56	10.875	0.889506	10.3571
1PLA.pdb.ca3	1NTR.pdb.ca1	97	124	6.7	56	11.6054	0.893604	11.9643
2B3I.pdb.ca3	1NTR.pdb.ca1	97	124	6.7	56	11.6054	0.893604	11.9643
2PCY.pdb.ca3	1NTR.pdb.ca1	99	124	5.3	56	9.36964	0.874265	9.46429
2PLT.pdb.ca3	1NTR.pdb.ca1	98	124	5.1	56	8.925	0.869146	9.10714
1BAW.pdb.ca3	1QMP_A.pdb.ca1	105	127	5.4	56	10.125	0.883101	9.64286
1BYO_A.pdb.ca3	1QMP_A.pdb.ca1	99	127	5.6	56	9.9	0.879577	10
1BYO_B.pdb.ca3	1QMP_A.pdb.ca1	99	127	5.3	56	9.36964	0.874265	9.46429
1KDI.pdb.ca3	1QMP_A.pdb.ca1	102	127	4.9	48	10.4125	0.888501	10.2083
1NIN.pdb.ca3	1QMP_A.pdb.ca1	105	127	5.7	56	10.6875	0.887972	10.1786
1PLA.pdb.ca3	1QMP_A.pdb.ca1	97	127	6	56	10.3929	0.883673	10.7143
2B3I.pdb.ca3	1QMP_A.pdb.ca1	97	127	6.1	56	10.5661	0.885204	10.8929
2PCY.pdb.ca3	1QMP_A.pdb.ca1	99	127	5.3	56	9.36964	0.874265	9.46429
2PLT.pdb.ca3	1QMP_A.pdb.ca1	98	127	6.3	56	11.025	0.889277	11.25
1BAW.pdb.ca3	1QMP_B.pdb.ca1	105	123	5.6	56	10.5	0.886394	10
1BYO_A.pdb.ca3	1QMP_B.pdb.ca1	99	123	5.4	56	9.54643	0.876087	9.64286
1BYO_B.pdb.ca3	1QMP_B.pdb.ca1	99	123	5.4	56	9.54643	0.876087	9.64286
1KDI.pdb.ca3	1QMP_B.pdb.ca1	102	123	6	56	10.9286	0.88932	10.7143
1NIN.pdb.ca3	1QMP_B.pdb.ca1	105	123	5.3	56	9.9375	0.881382	9.46429
1PLA.pdb.ca3	1QMP_B.pdb.ca1	97	123	6.2	56	10.7393	0.886695	11.0714
2B3I.pdb.ca3	1QMP_B.pdb.ca1	97	123	6.1	56	10.5661	0.885204	10.8929
2PCY.pdb.ca3	1QMP_B.pdb.ca1	99	123	5.4	56	9.54643	0.876087	9.64286
2PLT.pdb.ca3	1QMP_B.pdb.ca1	98	123	6.2	56	10.85	0.887839	11.0714
1BAW.pdb.ca3	1QMP_C.pdb.ca1	105	127	7.8	64	12.7969	0.901096	12.1875
1BYO_A.pdb.ca3	1QMP_C.pdb.ca1	99	127	5.6	56	9.9	0.879577	10
1BYO_B.pdb.ca3	1QMP_C.pdb.ca1	99	127	5.3	56	9.36964	0.874265	9.46429
1KDI.pdb.ca3	1QMP_C.pdb.ca1	102	127	4.9	48	10.4125	0.888501	10.2083
1NIN.pdb.ca3	1QMP_C.pdb.ca1	105	127	5.7	56	10.6875	0.887972	10.1786
1PLA.pdb.ca3	1QMP_C.pdb.ca1	97	127	6	56	10.3929	0.883673	10.7143
2B3I.pdb.ca3	1QMP_C.pdb.ca1	97	127	6.1	56	10.5661	0.885204	10.8929
2PCY.pdb.ca3	1QMP_C.pdb.ca1	99	127	7.8	64	12.0656	0.895161	12.1875
2PLT.pdb.ca3	1QMP_C.pdb.ca1	98	127	5.8	56	10.15	0.881694	10.3571
1BAW.pdb.ca3	3CHY.pdb.ca1	105	128	5.5	56	10.3125	0.884771	9.82143
1BYO_A.pdb.ca3	3CHY.pdb.ca1	99	128	5.3	56	9.36964	0.874265	9.46429
1BYO_B.pdb.ca3	3CHY.pdb.ca1	99	128	5.3	56	9.36964	0.874265	9.46429
1KDI.pdb.ca3	3CHY.pdb.ca1	102	128	7.2	56	13.1143	0.904587	12.8571
1NIN.pdb.ca3	3CHY.pdb.ca1	105	128	6.9	56	12.9375	0.903976	12.3214
1PLA.pdb.ca3	3CHY.pdb.ca1	97	128	5.4	56	9.35357	0.873558	9.64286
2B3I.pdb.ca3	3CHY.pdb.ca1	97	128	6	56	10.3929	0.883673	10.7143
2PCY.pdb.ca3	3CHY.pdb.ca1	99	128	6.9	64	10.6734	0.883929	10.7812
2PLT.pdb.ca3	3CHY.pdb.ca1	98	128	5.7	56	9.975	0.880051	10.1786
1BAW.pdb.ca3	4TMY_A.pdb.ca1	105	118	5.7	56	10.6875	0.887972	10.1786
1BYO_A.pdb.ca3	4TMY_A.pdb.ca1	99	118	5.5	56	9.72321	0.877857	9.82143
1BYO_B.pdb.ca3	4TMY_A.pdb.ca1	99	118	5.4	56	9.54643	0.876087	9.64286
1KDI.pdb.ca3	4TMY_A.pdb.ca1	102	118	6.9	56	12.5679	0.901179	12.3214
1NIN.pdb.ca3	4TMY_A.pdb.ca1	105	118	4.7	48	10.2812	0.888162	9.79167
1PLA.pdb.ca3	4TMY_A.pdb.ca1	97	118	7.5	56	12.9911	0.903061	13.3929
2B3I.pdb.ca3	4TMY_A.pdb.ca1	97	118	5.3	56	9.18036	0.871699	9.46429
2PCY.pdb.ca3	4TMY_A.pdb.ca1	99	118	6.2	48	12.7875	0.904545	12.9167
2PLT.pdb.ca3	4TMY_A.pdb.ca1	98	118	5.2	56	9.1	0.871099	9.28571
1BAW.pdb.ca3	4TMY_B.pdb.ca1	105	118	5.4	56	10.125	0.883101	9.64286
1BYO_A.pdb.ca3	4TMY_B.pdb.ca1	99	118	4.6	48	9.4875	0.879508	9.58333
1BYO_B.pdb.ca3	4TMY_B.pdb.ca1	99	118	4.7	48	9.69375	0.881452	9.79167
1KDI.pdb.ca3	4TMY_B.pdb.ca1	102	118	6.4	56	11.6571	0.894924	11.4286
1NIN.pdb.ca3	4TMY_B.pdb.ca1	105	118	4.7	48	10.2812	0.888162	9.79167
1PLA.pdb.ca3	4TMY_B.pdb.ca1	97	118	7.5	56	12.9911	0.903061	13.3929
2B3I.pdb.ca3	4TMY_B.pdb.ca1	97	118	7	48	14.1458	0.911765	14.5833
2PCY.pdb.ca3	4TMY_B.pdb.ca1	99	118	5.3	56	9.36964	0.874265	9.46429
2PLT.pdb.ca3	4TMY_B.pdb.ca1	98	118	5.4	56	9.45	0.874835	9.64286

## Sheet: skolnick-14
p1	p2	size 1	size 2	rmsd	n_align	SI	MI	SAS
1B00.pdb.ca1	1AMK.pdb.ca4	122	251	3.81	97	4.79196	0.77493	3.92784
1B00.pdb.ca1	1B9B.pdb.ca4	122	255	4.15	100	5.063	0.781999	4.15
1B00.pdb.ca1	1BTM.pdb.ca4	122	252	5.64	105	6.55314	0.818952	5.37143
1B00.pdb.ca1	1TMH.pdb.ca4	122	254	5.07	107	5.78075	0.799532	4.73832
1B00.pdb.ca1	1TRE.pdb.ca4	122	255	5.41	105	6.2859	0.812926	5.15238
1B00.pdb.ca1	1TRI.pdb.ca4	122	243	5.45	100	6.649	0.822776	5.45
1B00.pdb.ca1	1YDV.pdb.ca4	122	248	3.86	94	5.00979	0.783855	4.10638
1B00.pdb.ca1	3YPI.pdb.ca4	122	247	4.69	95	6.02295	0.810867	4.93684
1B00.pdb.ca1	8TIM.pdb.ca4	122	247	4.58	101	5.53228	0.795411	4.53465
1DBW.pdb.ca1	1AMK.pdb.ca4	123	251	3.98	97	5.0468	0.783671	4.10309
1DBW.pdb.ca1	1B9B.pdb.ca4	123	255	4.28	91	5.78505	0.807456	4.7033
1DBW.pdb.ca1	1BTM.pdb.ca4	123	252	4.37	99	5.42939	0.793922	4.41414
1DBW.pdb.ca1	1TMH.pdb.ca4	123	254	5.24	104	6.19731	0.811549	5.03846
1DBW.pdb.ca1	1TRE.pdb.ca4	123	255	4.89	93	6.46742	0.822051	5.25806
1DBW.pdb.ca1	1TRI.pdb.ca4	123	243	3.96	92	5.29435	0.793956	4.30435
1DBW.pdb.ca1	1YDV.pdb.ca4	123	248	3.64	86	5.20605	0.795249	4.23256
1DBW.pdb.ca1	3YPI.pdb.ca4	123	247	3.72	87	5.25931	0.79607	4.27586
1DBW.pdb.ca1	8TIM.pdb.ca4	123	247	4.29	97	5.4399	0.795253	4.42268
1NAT.pdb.ca1	1AMK.pdb.ca4	119	251	3.75	86	5.18895	0.792857	4.36047
1NAT.pdb.ca1	1B9B.pdb.ca4	119	255	3.68	85	5.152	0.792471	4.32941
1NAT.pdb.ca1	1BTM.pdb.ca4	119	252	4.71	96	5.83844	0.80475	4.90625
1NAT.pdb.ca1	1TMH.pdb.ca4	119	254	4.29164	104	4.91062	0.77338	4.12657
1NAT.pdb.ca1	1TRE.pdb.ca4	119	255	4.04388	103	4.67206	0.765507	3.9261
1NAT.pdb.ca1	1TRI.pdb.ca4	119	243	4.12486	100	4.90858	0.77555	4.12486
1NAT.pdb.ca1	1YDV.pdb.ca4	119	248	3.97699	94	5.0347	0.783184	4.23084
1NAT.pdb.ca1	3YPI.pdb.ca4	119	247	4.61881	92	5.97433	0.810012	5.02044
1NAT.pdb.ca1	8TIM.pdb.ca4	119	247	3.85081	103	4.44899	0.757046	3.73865
1NTR.pdb.ca1	1AMK.pdb.ca4	124	251	5.60453	89	7.80856	0.847984	6.29722
1NTR.pdb.ca1	1B9B.pdb.ca4	124	255	5.0271	82	7.60196	0.847405	6.13061
1NTR.pdb.ca1	1BTM.pdb.ca4	124	252	5.35909	86	7.72707	0.847793	6.23151
1NTR.pdb.ca1	1TMH.pdb.ca4	124	254	5.7096	94	7.53181	0.841878	6.07404
1NTR.pdb.ca1	1TRE.pdb.ca4	124	255	5.33291	104	6.35847	0.815598	5.1278
1NTR.pdb.ca1	1TRI.pdb.ca4	124	243	4.62004	91	6.29544	0.819609	5.07697
1NTR.pdb.ca1	1YDV.pdb.ca4	124	248	5.17559	104	6.17089	0.811253	4.97652
1NTR.pdb.ca1	3YPI.pdb.ca4	124	247	5.45478	90	7.51547	0.842986	6.06087
1NTR.pdb.ca1	8TIM.pdb.ca4	124	247	4.64838	95	6.06736	0.812634	4.89303
1QMP_A.pdb.ca1	1AMK.pdb.ca4	127	251	4.20906	95	5.62685	0.802945	4.43059
1QMP_A.pdb.ca1	1B9B.pdb.ca4	127	255	5.62265	104	6.86612	0.827246	5.40639
1QMP_A.pdb.ca1	1BTM.pdb.ca4	127	252	5.13481	100	6.52121	0.821609	5.13481
1QMP_A.pdb.ca1	1TMH.pdb.ca4	127	254	4.42966	96	5.86007	0.808299	4.61423
1QMP_A.pdb.ca1	1TRE.pdb.ca4	127	255	5.05287	99	6.48197	0.821166	5.10391
1QMP_A.pdb.ca1	1TRI.pdb.ca4	127	243	5.53268	104	6.75625	0.825036	5.31988
1QMP_A.pdb.ca1	1YDV.pdb.ca4	127	248	5.44495	104	6.64912	0.822825	5.23553
1QMP_A.pdb.ca1	3YPI.pdb.ca4	127	247	5.58952	104	6.82567	0.826438	5.37454
1QMP_A.pdb.ca1	8TIM.pdb.ca4	127	247	4.51987	99	5.79822	0.805332	4.56552
1QMP_B.pdb.ca1	1AMK.pdb.ca4	123	251	5.4042	104	6.3915	0.816031	5.19634
1QMP_B.pdb.ca1	1B9B.pdb.ca4	123	255	5.97321	108	6.80282	0.823563	5.53075
1QMP_B.pdb.ca1	1BTM.pdb.ca4	123	252	5.60246	107	6.44021	0.816057	5.23595
1QMP_B.pdb.ca1	1TMH.pdb.ca4	123	254	5.18017	99	6.43597	0.818915	5.2325
1QMP_B.pdb.ca1	1TRE.pdb.ca4	123	255	4.39613	94	5.75238	0.805094	4.67673
1QMP_B.pdb.ca1	1TRI.pdb.ca4	123	243	5.4709	101	6.66258	0.822997	5.41673
1QMP_B.pdb.ca1	1YDV.pdb.ca4	123	248	5.39179	95	6.98096	0.831497	5.67557
1QMP_B.pdb.ca1	3YPI.pdb.ca4	123	247	4.09256	98	5.13658	0.785862	4.17608
1QMP_B.pdb.ca1	8TIM.pdb.ca4	123	247	4.88323	95	6.32249	0.818072	5.14024
1QMP_C.pdb.ca1	1AMK.pdb.ca4	127	251	4.17207	94	5.63674	0.803726	4.43837
1QMP_C.pdb.ca1	1B9B.pdb.ca4	127	255	1.06371	104	1.29895	0.520044	1.0228
1QMP_C.pdb.ca1	1BTM.pdb.ca4	127	252	5.05498	100	6.41982	0.819436	5.05498
1QMP_C.pdb.ca1	1TMH.pdb.ca4	127	254	5.45025	107	6.46899	0.817902	5.09369
1QMP_C.pdb.ca1	1TRE.pdb.ca4	127	255	4.99479	99	6.40746	0.819567	5.04525
1QMP_C.pdb.ca1	1TRI.pdb.ca4	127	243	5.58221	104	6.81674	0.826259	5.36751
1QMP_C.pdb.ca1	1YDV.pdb.ca4	127	248	5.86855	103	7.23598	0.834601	5.69762
1QMP_C.pdb.ca1	3YPI.pdb.ca4	127	247	5.72851	105	6.92877	0.828154	5.45572
1QMP_C.pdb.ca1	8TIM.pdb.ca4	127	247	4.53608	100	5.76082	0.803913	4.53608
3CHY.pdb.ca1	1AMK.pdb.ca4	128	251	4.61928	104	5.68527	0.800478	4.44162
3CHY.pdb.ca1	1B9B.pdb.ca4	128	255	4.89991	96	6.53322	0.823762	5.10408
3CHY.pdb.ca1	1BTM.pdb.ca4	128	252	5.44485	113	6.16762	0.809127	4.81845
3CHY.pdb.ca1	1TMH.pdb.ca4	128	254	5.39908	105	6.58174	0.821345	5.14198
3CHY.pdb.ca1	1TRE.pdb.ca4	128	255	4.67824	107	5.59641	0.796736	4.37219
3CHY.pdb.ca1	1TRI.pdb.ca4	128	243	4.47526	103	5.56149	0.797615	4.34491
3CHY.pdb.ca1	1YDV.pdb.ca4	128	248	4.31346	95	5.81182	0.807984	4.54049
3CHY.pdb.ca1	3YPI.pdb.ca4	128	247	4.70948	95	6.3454	0.82023	4.95734
3CHY.pdb.ca1	8TIM.pdb.ca4	128	247	4.52228	104	5.56588	0.797264	4.34834
4TMY_A.pdb.ca1	1AMK.pdb.ca4	118	251	4.34773	104	4.933	0.773668	4.18051
4TMY_A.pdb.ca1	1B9B.pdb.ca4	118	255	4.32207	102	5.00004	0.777	4.23733
4TMY_A.pdb.ca1	1BTM.pdb.ca4	118	252	4.99324	101	5.83369	0.801992	4.94381
4TMY_A.pdb.ca1	1TMH.pdb.ca4	118	254	4.13489	91	5.36173	0.7942	4.54384
4TMY_A.pdb.ca1	1TRE.pdb.ca4	118	255	4.51506	92	5.79106	0.805111	4.90768
4TMY_A.pdb.ca1	1TRI.pdb.ca4	118	243	4.31034	104	4.89057	0.772211	4.14455
4TMY_A.pdb.ca1	1YDV.pdb.ca4	118	248	4.5455	103	5.20746	0.783157	4.4131
4TMY_A.pdb.ca1	3YPI.pdb.ca4	118	247	4.26005	103	4.88044	0.772411	4.13597
4TMY_A.pdb.ca1	8TIM.pdb.ca4	118	247	4.10063	102	4.74386	0.768183	4.02022
4TMY_B.pdb.ca1	1AMK.pdb.ca4	118	251	4.51398	105	5.07285	0.777828	4.29903
4TMY_B.pdb.ca1	1B9B.pdb.ca4	118	255	4.3265	102	5.00517	0.77717	4.24167
4TMY_B.pdb.ca1	1BTM.pdb.ca4	118	252	3.78253	89	5.01505	0.785244	4.25004
4TMY_B.pdb.ca1	1TMH.pdb.ca4	118	254	4.15234	91	5.38435	0.794835	4.56301
4TMY_B.pdb.ca1	1TRE.pdb.ca4	118	255	4.535	91	5.88055	0.807844	4.98352
4TMY_B.pdb.ca1	1TRI.pdb.ca4	118	243	4.24859	103	4.86732	0.771957	4.12485
4TMY_B.pdb.ca1	1YDV.pdb.ca4	118	248	4.07247	101	4.75794	0.769274	4.03215
4TMY_B.pdb.ca1	3YPI.pdb.ca4	118	247	4.10339	103	4.70098	0.766048	3.98388
4TMY_B.pdb.ca1	8TIM.pdb.ca4	118	247	3.99236	101	4.66435	0.765909	3.95284

## Sheet: skolnick-15
p1	p2	size 1	size 2	rmsd	n_align	SI	MI	SAS
1B00.pdb.ca1	1B71.pdb.ca5	122	191	6.18318	42	17.9607	0.931748	14.7219
1B00.pdb.ca1	1BCF.pdb.ca5	122	158	3.71285	26	17.4218	0.936835	14.2802
1B00.pdb.ca1	1DPS.pdb.ca5	122	167	3.34122	34	11.9891	0.911834	9.82712
1B00.pdb.ca1	1FHA.pdb.ca5	122	172	0.659027	14	5.74295	0.915274	4.70734
1B00.pdb.ca1	1IER.pdb.ca5	122	174	0.908764	17	6.52172	0.908869	5.34567
1B00.pdb.ca1	1RCD.pdb.ca5	122	173	1.70533	16	13.0032	0.935321	10.6583
1DBW.pdb.ca1	1B71.pdb.ca5	123	191	5.21334	42	15.2676	0.922518	12.4127
1DBW.pdb.ca1	1BCF.pdb.ca5	123	158	2.77589	24	14.2264	0.929273	11.5662
1DBW.pdb.ca1	1DPS.pdb.ca5	123	167	2.15469	29	9.13887	0.900702	7.42997
1DBW.pdb.ca1	1FHA.pdb.ca5	123	172	3.22949	28	14.1867	0.925826	11.5339
1DBW.pdb.ca1	1IER.pdb.ca5	123	174	3.34641	31	13.2777	0.920127	10.7949
1DBW.pdb.ca1	1RCD.pdb.ca5	123	173	3.37841	32	12.9858	0.918171	10.5575
1NAT.pdb.ca1	1B71.pdb.ca5	119	191	2.49232	25	11.8635	0.918594	9.96929
1NAT.pdb.ca1	1BCF.pdb.ca5	119	158	2.83196	23	14.6523	0.930747	12.3129
1NAT.pdb.ca1	1DPS.pdb.ca5	119	167	0.843453	18	5.57616	0.898654	4.68585
1NAT.pdb.ca1	1FHA.pdb.ca5	119	172	2.36766	20	14.0876	0.93213	11.8383
1NAT.pdb.ca1	1IER.pdb.ca5	119	174	1.89516	18	12.5291	0.930048	10.5287
1NAT.pdb.ca1	1RCD.pdb.ca5	119	173	1.96163	19	12.286	0.92778	10.3244
1NTR.pdb.ca1	1B71.pdb.ca5	124	191	2.35606	24	12.173	0.9222	9.81693
1NTR.pdb.ca1	1BCF.pdb.ca5	124	158	3.30356	25	16.3857	0.935048	13.2143
1NTR.pdb.ca1	1DPS.pdb.ca5	124	167	2.16359	15	17.8857	0.947592	14.424
1NTR.pdb.ca1	1FHA.pdb.ca5	124	172	2.02399	20	12.5487	0.92849	10.1199
1NTR.pdb.ca1	1IER.pdb.ca5	124	174	1.94603	18	13.406	0.933837	10.8113
1NTR.pdb.ca1	1RCD.pdb.ca5	124	173	2.20932	19	14.4187	0.935298	11.628
1QMP_A.pdb.ca1	1B71.pdb.ca5	127	191	2.48735	21	15.0425	0.935342	11.8445
1QMP_A.pdb.ca1	1BCF.pdb.ca5	127	158	3.28009	28	14.8775	0.928904	11.7146
1QMP_A.pdb.ca1	1DPS.pdb.ca5	127	167	4.1292	26	20.1695	0.943792	15.8815
1QMP_A.pdb.ca1	1FHA.pdb.ca5	127	172	1.77836	17	13.2854	0.935658	10.461
1QMP_A.pdb.ca1	1IER.pdb.ca5	127	174	1.91941	17	14.3391	0.938312	11.2906
1QMP_A.pdb.ca1	1RCD.pdb.ca5	127	173	1.92028	17	14.3456	0.938327	11.2957
1QMP_B.pdb.ca1	1B71.pdb.ca5	123	191	5.133	31	20.3664	0.941641	16.5581
1QMP_B.pdb.ca1	1BCF.pdb.ca5	123	158	3.39012	27	15.4439	0.930736	12.556
1QMP_B.pdb.ca1	1DPS.pdb.ca5	123	167	3.1421	21	18.4037	0.942671	14.9624
1QMP_B.pdb.ca1	1FHA.pdb.ca5	123	172	2.22794	19	14.423	0.935102	11.726
1QMP_B.pdb.ca1	1IER.pdb.ca5	123	174	3.63576	32	13.9749	0.922272	11.3617
1QMP_B.pdb.ca1	1RCD.pdb.ca5	123	173	2.65331	24	13.5982	0.927186	11.0554
1QMP_C.pdb.ca1	1B71.pdb.ca5	127	191	4.6307	28	21.0035	0.944567	16.5382
1QMP_C.pdb.ca1	1BCF.pdb.ca5	127	158	3.55626	27	16.7276	0.935105	13.1713
1QMP_C.pdb.ca1	1DPS.pdb.ca5	127	167	3.99445	24	21.1373	0.946679	16.6436
1QMP_C.pdb.ca1	1FHA.pdb.ca5	127	172	1.77825	18	12.5465	0.932081	9.87915
1QMP_C.pdb.ca1	1IER.pdb.ca5	127	174	1.95518	18	13.7949	0.935559	10.8621
1QMP_C.pdb.ca1	1RCD.pdb.ca5	127	173	1.90142	17	14.2047	0.937985	11.1848
3CHY.pdb.ca1	1B71.pdb.ca5	128	191	6.69258	43	19.9221	0.93755	15.5641
3CHY.pdb.ca1	1BCF.pdb.ca5	128	158	2.80947	17	21.1536	0.951432	16.5263
3CHY.pdb.ca1	1DPS.pdb.ca5	128	167	3.81693	35	13.959	0.921269	10.9055
3CHY.pdb.ca1	1FHA.pdb.ca5	128	172	3.21124	33	12.4557	0.916084	9.73103
3CHY.pdb.ca1	1IER.pdb.ca5	128	174	3.55567	34	13.3861	0.919501	10.4579
3CHY.pdb.ca1	1RCD.pdb.ca5	128	173	3.51493	33	13.6337	0.921166	10.6513
4TMY_A.pdb.ca1	1B71.pdb.ca5	118	191	5.85742	39	17.7225	0.93147	15.019
4TMY_A.pdb.ca1	1BCF.pdb.ca5	118	158	4.32098	30	16.9958	0.932871	14.4033
4TMY_A.pdb.ca1	1DPS.pdb.ca5	118	167	0.916525	18	6.00833	0.900892	5.0918
4TMY_A.pdb.ca1	1FHA.pdb.ca5	118	172	2.11048	21	11.8589	0.923193	10.0499
4TMY_A.pdb.ca1	1IER.pdb.ca5	118	174	1.98884	19	12.3517	0.927741	10.4676
4TMY_A.pdb.ca1	1RCD.pdb.ca5	118	173	2.63804	21	14.8233	0.932985	12.5621
4TMY_B.pdb.ca1	1B71.pdb.ca5	118	191	4.85892	33	17.3743	0.932603	14.724
4TMY_B.pdb.ca1	1BCF.pdb.ca5	118	158	4.30848	30	16.9467	0.932727	14.3616
4TMY_B.pdb.ca1	1DPS.pdb.ca5	118	167	1.04498	16	7.70675	0.915801	6.53114
4TMY_B.pdb.ca1	1FHA.pdb.ca5	118	172	2.09081	21	11.7484	0.922772	9.95623
4TMY_B.pdb.ca1	1IER.pdb.ca5	118	174	1.97523	19	12.2672	0.927458	10.396
4TMY_B.pdb.ca1	1RCD.pdb.ca5	118	173	2.58196	21	14.5081	0.932064	12.295

[truncated: 6 more sheets: skolnick-23, skolnick-24, skolnick-25, skolnick-34, skolnick-35, skolnick-45]
