# Supplementary material for: SAS-Pro: Simultaneous Residue Assignment and Structure Superposition for Protein Structure Alignment
Source: PLoS One. 2012 May 25;7(5):e37493. doi: 10.1371/journal.pone.0037493 (PMC3360771; doi:10.1371/journal.pone.0037493)
Supplement: File S1. — Results with the Skolnick-Sokol dataset. (ZIP) [file pone.0037493.s001.zip › Skolnick-Sokol-Results/SAS-pro.xls]

## Sheet: sokol
p1	p2	size 1	size 2	RMSD	N_align	SI	MI	SAS
1BPI.pdb.ca	1BPI.pdb.ca	58	58	0	58	0	0	0
1CPH.pdb.ca	1BPI.pdb.ca	21	58	2	21	2	0.571429	9.52381
1BPI.pdb.ca	1ERA.pdb.ca	58	62	3.4641	58	3.4641	0.697831	5.97259
1KNT.pdb.ca	1BPI.pdb.ca	55	58	1.41421	55	1.41421	0.485281	2.5713
1VII.pdb.ca	1BPI.pdb.ca	36	58	2.44949	36	2.44949	0.620204	6.80414
2KNT.pdb.ca	1BPI.pdb.ca	58	58	1	58	1	0.4	1.72414
1BPI.pdb.ca	3EBX.pdb.ca	58	62	3.74166	58	3.74166	0.713831	6.45113
5PTI.pdb.ca	1BPI.pdb.ca	58	58	1	58	1	0.4	1.72414
1BPI.pdb.ca	6EBX.pdb.ca	58	62	3.60555	58	3.60555	0.706202	6.21647
1CPH.pdb.ca	1BPI.pdb.ca	21	58	2	21	2	0.571429	9.52381
1CPH.pdb.ca	1CPH.pdb.ca	21	21	0	21	0	0	0
1CPH.pdb.ca	1ERA.pdb.ca	21	62	2.23607	21	2.23607	0.598508	10.6479
1CPH.pdb.ca	1KNT.pdb.ca	21	55	2.23607	21	2.23607	0.598508	10.6479
1CPH.pdb.ca	1VII.pdb.ca	21	36	2.23607	21	2.23607	0.598508	10.6479
1CPH.pdb.ca	2KNT.pdb.ca	21	58	2	21	2	0.571429	9.52381
1CPH.pdb.ca	3EBX.pdb.ca	21	62	2	21	2	0.571429	9.52381
1CPH.pdb.ca	5PTI.pdb.ca	21	58	2	21	2	0.571429	9.52381
1CPH.pdb.ca	6EBX.pdb.ca	21	62	2.23607	21	2.23607	0.598508	10.6479
1BPI.pdb.ca	1ERA.pdb.ca	58	62	3.4641	58	3.4641	0.697831	5.97259
1CPH.pdb.ca	1ERA.pdb.ca	21	62	2.23607	21	2.23607	0.598508	10.6479
1ERA.pdb.ca	1ERA.pdb.ca	62	62	0	62	0	0	0
1KNT.pdb.ca	1ERA.pdb.ca	55	62	3.16228	55	3.16228	0.678269	5.7496
1VII.pdb.ca	1ERA.pdb.ca	36	62	2.64575	36	2.64575	0.638184	7.34931
2KNT.pdb.ca	1ERA.pdb.ca	58	62	3.31662	58	3.31662	0.688579	5.71832
3EBX.pdb.ca	1ERA.pdb.ca	62	62	1	62	1	0.4	1.6129
5PTI.pdb.ca	1ERA.pdb.ca	58	62	3.4641	58	3.4641	0.697831	5.97259
6EBX.pdb.ca	1ERA.pdb.ca	62	62	1	62	1	0.4	1.6129
1KNT.pdb.ca	1BPI.pdb.ca	55	58	1.41421	55	1.41421	0.485281	2.5713
1CPH.pdb.ca	1KNT.pdb.ca	21	55	2.23607	21	2.23607	0.598508	10.6479
1KNT.pdb.ca	1ERA.pdb.ca	55	62	3.16228	55	3.16228	0.678269	5.7496
1KNT.pdb.ca	1KNT.pdb.ca	55	55	0	55	0	0	0
1VII.pdb.ca	1KNT.pdb.ca	36	55	2.64575	36	2.64575	0.638184	7.34931
1KNT.pdb.ca	2KNT.pdb.ca	55	58	0	55	0	0	0
1KNT.pdb.ca	3EBX.pdb.ca	55	62	3.31662	55	3.31662	0.688579	6.03023
1KNT.pdb.ca	5PTI.pdb.ca	55	58	1	55	1	0.4	1.81818
1KNT.pdb.ca	6EBX.pdb.ca	55	62	3.31662	55	3.31662	0.688579	6.03023
1VII.pdb.ca	1BPI.pdb.ca	36	58	2.44949	36	2.44949	0.620204	6.80414
1CPH.pdb.ca	1VII.pdb.ca	21	36	2.23607	21	2.23607	0.598508	10.6479
1VII.pdb.ca	1ERA.pdb.ca	36	62	2.64575	36	2.64575	0.638184	7.34931
1VII.pdb.ca	1KNT.pdb.ca	36	55	2.64575	36	2.64575	0.638184	7.34931
1VII.pdb.ca	1VII.pdb.ca	36	36	0	36	0	0	0
1VII.pdb.ca	2KNT.pdb.ca	36	58	2.44949	36	2.44949	0.620204	6.80414
1VII.pdb.ca	3EBX.pdb.ca	36	62	2.44949	36	2.44949	0.620204	6.80414
1VII.pdb.ca	5PTI.pdb.ca	36	58	2.64575	36	2.64575	0.638184	7.34931
1VII.pdb.ca	6EBX.pdb.ca	36	62	2.44949	36	2.44949	0.620204	6.80414
1BPI.pdb.ca	2KNT.pdb.ca	58	58	1	58	1	0.4	1.72414
1CPH.pdb.ca	2KNT.pdb.ca	21	58	2	21	2	0.571429	9.52381
2KNT.pdb.ca	1ERA.pdb.ca	58	62	3.31662	58	3.31662	0.688579	5.71832
1KNT.pdb.ca	2KNT.pdb.ca	55	58	0	55	0	0	0
1VII.pdb.ca	2KNT.pdb.ca	36	58	2.44949	36	2.44949	0.620204	6.80414
2KNT.pdb.ca	2KNT.pdb.ca	58	58	0	58	0	0	0
2KNT.pdb.ca	3EBX.pdb.ca	58	62	3.4641	58	3.4641	0.697831	5.97259
5PTI.pdb.ca	2KNT.pdb.ca	58	58	1	58	1	0.4	1.72414
2KNT.pdb.ca	6EBX.pdb.ca	58	62	3.4641	58	3.4641	0.697831	5.97259
1BPI.pdb.ca	3EBX.pdb.ca	58	62	3.74166	58	3.74166	0.713831	6.45113
1CPH.pdb.ca	3EBX.pdb.ca	21	62	2	21	2	0.571429	9.52381
1ERA.pdb.ca	3EBX.pdb.ca	62	62	1	62	1	0.4	1.6129
1KNT.pdb.ca	3EBX.pdb.ca	55	62	3.31662	55	3.31662	0.688579	6.03023
1VII.pdb.ca	3EBX.pdb.ca	36	62	2.44949	36	2.44949	0.620204	6.80414
2KNT.pdb.ca	3EBX.pdb.ca	58	62	3.4641	58	3.4641	0.697831	5.97259
3EBX.pdb.ca	3EBX.pdb.ca	62	62	0	62	0	0	0
5PTI.pdb.ca	3EBX.pdb.ca	58	62	3.60555	58	3.60555	0.706202	6.21647
6EBX.pdb.ca	3EBX.pdb.ca	62	62	0	62	0	0	0
1BPI.pdb.ca	5PTI.pdb.ca	58	58	1	58	1	0.4	1.72414
1CPH.pdb.ca	5PTI.pdb.ca	21	58	2	21	2	0.571429	9.52381
5PTI.pdb.ca	1ERA.pdb.ca	58	62	3.4641	58	3.4641	0.697831	5.97259
1KNT.pdb.ca	5PTI.pdb.ca	55	58	1	55	1	0.4	1.81818
1VII.pdb.ca	5PTI.pdb.ca	36	58	2.64575	36	2.64575	0.638184	7.34931
2KNT.pdb.ca	5PTI.pdb.ca	58	58	1	58	1	0.4	1.72414
5PTI.pdb.ca	3EBX.pdb.ca	58	62	3.60555	58	3.60555	0.706202	6.21647
5PTI.pdb.ca	5PTI.pdb.ca	58	58	0	58	0	0	0
5PTI.pdb.ca	6EBX.pdb.ca	58	62	3.60555	58	3.60555	0.706202	6.21647
1BPI.pdb.ca	6EBX.pdb.ca	58	62	3.60555	58	3.60555	0.706202	6.21647
1CPH.pdb.ca	6EBX.pdb.ca	21	62	2.23607	21	2.23607	0.598508	10.6479
1ERA.pdb.ca	6EBX.pdb.ca	62	62	1	62	1	0.4	1.6129
1KNT.pdb.ca	6EBX.pdb.ca	55	62	3.31662	55	3.31662	0.688579	6.03023
1VII.pdb.ca	6EBX.pdb.ca	36	62	2.44949	36	2.44949	0.620204	6.80414
2KNT.pdb.ca	6EBX.pdb.ca	58	62	3.4641	58	3.4641	0.697831	5.97259
3EBX.pdb.ca	6EBX.pdb.ca	62	62	0	62	0	0	0
5PTI.pdb.ca	6EBX.pdb.ca	58	62	3.60555	58	3.60555	0.706202	6.21647
6EBX.pdb.ca	6EBX.pdb.ca	62	62	0	62	0	0	0

## Sheet: skolnick-1
p1	p2	size 1	size 2	RMSD	N_align	SI	MI	SAS
1B00.pdb.ca	1B00.pdb.ca	122	122	0	122	0	0	0
1B00.pdb.ca	1DBW.pdb.ca	122	123	2.52006	112	2.74507	0.657207	2.25006
1NAT.pdb.ca	1B00.pdb.ca	119	122	1.9906	113	2.09629	0.59176	1.76159
1B00.pdb.ca	1NTR.pdb.ca	122	124	3.75095	25	18.3046	0.939616	15.0038
1B00.pdb.ca	1QMP_A.pdb.ca	122	127	2.32566	113	2.51088	0.6366	2.0581
1B00.pdb.ca	1QMP_B.pdb.ca	122	123	4.16304	33	15.3906	0.926782	12.6153
1B00.pdb.ca	1QMP_C.pdb.ca	122	127	2.45236	111	2.69538	0.65442	2.20933
1B00.pdb.ca	3CHY.pdb.ca	122	128	1.94216	111	2.13463	0.603199	1.74969
4TMY_A.pdb.ca	1B00.pdb.ca	118	122	1.76058	111	1.87161	0.56702	1.58611
4TMY_B.pdb.ca	1B00.pdb.ca	118	122	1.77198	111	1.88373	0.568529	1.59638
1B00.pdb.ca	1DBW.pdb.ca	122	123	2.52006	112	2.74507	0.657207	2.25006
1DBW.pdb.ca	1DBW.pdb.ca	123	123	0	123	0	0	0
1NAT.pdb.ca	1DBW.pdb.ca	119	123	2.01405	105	2.28259	0.622942	1.91814
1DBW.pdb.ca	1NTR.pdb.ca	123	124	3.40584	108	3.87887	0.731229	3.15355
1DBW.pdb.ca	1QMP_A.pdb.ca	123	127	2.45043	106	2.84343	0.672351	2.31173
1QMP_B.pdb.ca	1DBW.pdb.ca	123	123	4.11653	19	26.6491	0.956924	21.6659
1DBW.pdb.ca	1QMP_C.pdb.ca	123	127	2.41603	115	2.58411	0.641672	2.1009
1DBW.pdb.ca	3CHY.pdb.ca	123	128	2.16235	115	2.31277	0.616851	1.8803
4TMY_A.pdb.ca	1DBW.pdb.ca	118	123	2.1069	115	2.16187	0.594615	1.83209
4TMY_B.pdb.ca	1DBW.pdb.ca	118	123	2.097	115	2.1517	0.593498	1.82347
1NAT.pdb.ca	1B00.pdb.ca	119	122	1.9906	113	2.09629	0.59176	1.76159
1NAT.pdb.ca	1DBW.pdb.ca	119	123	2.01405	105	2.28259	0.622942	1.91814
1NAT.pdb.ca	1NAT.pdb.ca	119	119	0	119	0	0	0
1NAT.pdb.ca	1NTR.pdb.ca	119	124	3.42069	98	4.1537	0.748511	3.4905
1NAT.pdb.ca	1QMP_A.pdb.ca	119	127	1.73272	116	1.77753	0.547595	1.49373
1NAT.pdb.ca	1QMP_B.pdb.ca	119	123	2.21145	113	2.32888	0.616054	1.95704
1NAT.pdb.ca	1QMP_C.pdb.ca	119	127	1.82334	116	1.8705	0.559931	1.57184
1NAT.pdb.ca	3CHY.pdb.ca	119	128	2.04703	114	2.13682	0.594732	1.79564
4TMY_A.pdb.ca	1NAT.pdb.ca	118	119	1.8086	115	1.85578	0.558066	1.5727
4TMY_B.pdb.ca	1NAT.pdb.ca	118	119	1.68559	115	1.72956	0.541	1.46573
1B00.pdb.ca	1NTR.pdb.ca	122	124	3.75095	25	18.3046	0.939616	15.0038
1DBW.pdb.ca	1NTR.pdb.ca	123	124	3.40584	108	3.87887	0.731229	3.15355
1NAT.pdb.ca	1NTR.pdb.ca	119	124	3.42069	98	4.1537	0.748511	3.4905
1NTR.pdb.ca	1NTR.pdb.ca	124	124	0	124	0	0	0
1NTR.pdb.ca	1QMP_A.pdb.ca	124	127	3.28949	104	3.92209	0.736924	3.16297
1QMP_B.pdb.ca	1NTR.pdb.ca	123	124	3.43206	95	4.44362	0.764543	3.6127
1NTR.pdb.ca	1QMP_C.pdb.ca	124	127	3.30555	104	3.94123	0.737803	3.17841
1NTR.pdb.ca	3CHY.pdb.ca	124	128	3.6583	19	23.8752	0.953473	19.2542
4TMY_A.pdb.ca	1NTR.pdb.ca	118	124	4.15728	30	16.352	0.930929	13.8576
4TMY_B.pdb.ca	1NTR.pdb.ca	118	124	4.44966	19	27.6347	0.957628	23.4193
1B00.pdb.ca	1QMP_A.pdb.ca	122	127	2.32566	113	2.51088	0.6366	2.0581
1DBW.pdb.ca	1QMP_A.pdb.ca	123	127	2.45043	106	2.84343	0.672351	2.31173
1NAT.pdb.ca	1QMP_A.pdb.ca	119	127	1.73272	116	1.77753	0.547595	1.49373
1NTR.pdb.ca	1QMP_A.pdb.ca	124	127	3.28949	104	3.92209	0.736924	3.16297
1QMP_A.pdb.ca	1QMP_A.pdb.ca	127	127	0	127	0	0	0
1QMP_B.pdb.ca	1QMP_A.pdb.ca	123	127	3.75937	35	13.2115	0.917198	10.7411
1QMP_C.pdb.ca	1QMP_A.pdb.ca	127	127	0.918907	123	0.94879	0.399264	0.747079
1QMP_A.pdb.ca	3CHY.pdb.ca	127	128	2.23325	120	2.36353	0.620179	1.86104
4TMY_A.pdb.ca	1QMP_A.pdb.ca	118	127	1.8862	115	1.9354	0.568193	1.64017
4TMY_B.pdb.ca	1QMP_A.pdb.ca	118	127	1.88186	115	1.93095	0.567639	1.6364
1B00.pdb.ca	1QMP_B.pdb.ca	122	123	4.16304	33	15.3906	0.926782	12.6153
1DBW.pdb.ca	1QMP_B.pdb.ca	123	123	5.36172	20	32.9746	0.962978	26.8086
1NAT.pdb.ca	1QMP_B.pdb.ca	119	123	2.21145	113	2.32888	0.616054	1.95704
1QMP_B.pdb.ca	1NTR.pdb.ca	123	124	3.43206	95	4.44362	0.764543	3.6127
1QMP_B.pdb.ca	1QMP_A.pdb.ca	123	127	3.75937	35	13.2115	0.917198	10.7411
1QMP_B.pdb.ca	1QMP_B.pdb.ca	123	123	0	123	0	0	0
1QMP_B.pdb.ca	1QMP_C.pdb.ca	123	127	6.95553	97	8.8199	0.859798	7.17065
1QMP_B.pdb.ca	3CHY.pdb.ca	123	128	3.77929	20	23.2426	0.951881	18.8964
4TMY_A.pdb.ca	1QMP_B.pdb.ca	118	123	2.28456	113	2.38564	0.620306	2.02173
4TMY_B.pdb.ca	1QMP_B.pdb.ca	118	123	2.26051	114	2.33983	0.614526	1.9829
1B00.pdb.ca	1QMP_C.pdb.ca	122	127	2.45236	111	2.69538	0.65442	2.20933
1DBW.pdb.ca	1QMP_C.pdb.ca	123	127	2.41603	115	2.58411	0.641672	2.1009
1NAT.pdb.ca	1QMP_C.pdb.ca	119	127	1.82334	116	1.8705	0.559931	1.57184
1NTR.pdb.ca	1QMP_C.pdb.ca	124	127	3.30555	104	3.94123	0.737803	3.17841
1QMP_A.pdb.ca	1QMP_C.pdb.ca	127	127	0.918907	123	0.94879	0.399264	0.747079
1QMP_B.pdb.ca	1QMP_C.pdb.ca	123	127	6.95553	97	8.8199	0.859798	7.17065
1QMP_C.pdb.ca	1QMP_C.pdb.ca	127	127	0	127	0	0	0
1QMP_C.pdb.ca	3CHY.pdb.ca	127	128	2.07014	115	2.28615	0.619238	1.80012
4TMY_A.pdb.ca	1QMP_C.pdb.ca	118	127	1.73458	115	1.77983	0.547953	1.50833
4TMY_B.pdb.ca	1QMP_C.pdb.ca	118	127	1.8042	115	1.85126	0.557477	1.56887
1B00.pdb.ca	3CHY.pdb.ca	122	128	1.94216	111	2.13463	0.603199	1.74969
1DBW.pdb.ca	3CHY.pdb.ca	123	128	2.16235	115	2.31277	0.616851	1.8803
1NAT.pdb.ca	3CHY.pdb.ca	119	128	2.04703	114	2.13682	0.594732	1.79564
1NTR.pdb.ca	3CHY.pdb.ca	124	128	3.6583	19	23.8752	0.953473	19.2542
1QMP_A.pdb.ca	3CHY.pdb.ca	127	128	2.23325	120	2.36353	0.620179	1.86104
1QMP_B.pdb.ca	3CHY.pdb.ca	123	128	3.77929	20	23.2426	0.951881	18.8964
1QMP_C.pdb.ca	3CHY.pdb.ca	127	128	2.07014	115	2.28615	0.619238	1.80012
3CHY.pdb.ca	3CHY.pdb.ca	128	128	0	128	0	0	0
4TMY_A.pdb.ca	3CHY.pdb.ca	118	128	1.86534	117	1.88128	0.558025	1.59431
4TMY_B.pdb.ca	3CHY.pdb.ca	118	128	1.95122	117	1.9679	0.569024	1.66771
4TMY_A.pdb.ca	1B00.pdb.ca	118	122	1.76058	111	1.87161	0.56702	1.58611
4TMY_A.pdb.ca	1DBW.pdb.ca	118	123	2.1069	115	2.16187	0.594615	1.83209
4TMY_A.pdb.ca	1NAT.pdb.ca	118	119	1.8086	115	1.85578	0.558066	1.5727
4TMY_A.pdb.ca	1NTR.pdb.ca	118	124	4.15728	30	16.352	0.930929	13.8576
4TMY_A.pdb.ca	1QMP_A.pdb.ca	118	127	1.8862	115	1.9354	0.568193	1.64017
4TMY_A.pdb.ca	1QMP_B.pdb.ca	118	123	2.28456	113	2.38564	0.620306	2.02173
4TMY_A.pdb.ca	1QMP_C.pdb.ca	118	127	1.73458	115	1.77983	0.547953	1.50833
4TMY_A.pdb.ca	3CHY.pdb.ca	118	128	1.86534	117	1.88128	0.558025	1.59431
4TMY_A.pdb.ca	4TMY_A.pdb.ca	118	118	0	118	0	0	0
4TMY_B.pdb.ca	4TMY_A.pdb.ca	118	118	0.973113	118	0.973113	0.393477	0.824672
4TMY_B.pdb.ca	1B00.pdb.ca	118	122	1.77198	111	1.88373	0.568529	1.59638
4TMY_B.pdb.ca	1DBW.pdb.ca	118	123	2.097	115	2.1517	0.593498	1.82347
4TMY_B.pdb.ca	1NAT.pdb.ca	118	119	1.68559	115	1.72956	0.541	1.46573
4TMY_B.pdb.ca	1NTR.pdb.ca	118	124	4.44966	19	27.6347	0.957628	23.4193
4TMY_B.pdb.ca	1QMP_A.pdb.ca	118	127	1.88186	115	1.93095	0.567639	1.6364
4TMY_B.pdb.ca	1QMP_B.pdb.ca	118	123	2.26051	114	2.33983	0.614526	1.9829
4TMY_B.pdb.ca	1QMP_C.pdb.ca	118	127	1.8042	115	1.85126	0.557477	1.56887
4TMY_B.pdb.ca	3CHY.pdb.ca	118	128	1.95122	117	1.9679	0.569024	1.66771
4TMY_A.pdb.ca	4TMY_B.pdb.ca	118	118	0.772351	118	0.772351	0.339891	0.654534
4TMY_B.pdb.ca	4TMY_B.pdb.ca	118	118	0	118	0	0	0

## Sheet: skolnick-2
p1	p2	size 1	size 2	rmsd	n_align	SI	MI	SAS
1RN1_A.pdb.ca	1RN1_A.pdb.ca	104	104	0	104	0	0	0
1RN1_B.pdb.ca	1RN1_A.pdb.ca	103	104	1.197	100	1.23291	0.459869	1.197
1RN1_C.pdb.ca	1RN1_A.pdb.ca	104	104	1.18809	102	1.21139	0.452613	1.1648
1RN1_B.pdb.ca	1RN1_A.pdb.ca	103	104	1.197	100	1.23291	0.459869	1.197
1RN1_B.pdb.ca	1RN1_B.pdb.ca	103	103	0	103	0	0	0
1RN1_B.pdb.ca	1RN1_C.pdb.ca	103	104	0.533718	103	0.533718	0.262434	0.518172
1RN1_A.pdb.ca	1RN1_C.pdb.ca	104	104	1.18809	102	1.21139	0.452613	1.1648
1RN1_B.pdb.ca	1RN1_C.pdb.ca	103	104	0.533718	103	0.533718	0.262434	0.518172
1RN1_C.pdb.ca	1RN1_C.pdb.ca	104	104	0	104	0	0	0

## Sheet: skolnick-3
p1	p2	size 1	size 2	rmsd	n_align	SI	MI	SAS
1BAW.pdb.ca	1BAW.pdb.ca	105	105	0	105	0	0	0
1BYO_A.pdb.ca	1BAW.pdb.ca	99	105	0.586873	94	0.61809	0.31716	0.624333
1BYO_B.pdb.ca	1BAW.pdb.ca	99	105	0.650011	94	0.684586	0.337213	0.691501
1KDI.pdb.ca	1BAW.pdb.ca	102	105	0.744411	90	0.843666	0.409537	0.827123
1NIN.pdb.ca	1BAW.pdb.ca	105	105	0.604373	105	0.604373	0.287198	0.575593
1PLA.pdb.ca	1BAW.pdb.ca	97	105	0.483506	95	0.493685	0.259197	0.508953
2B3I.pdb.ca	1BAW.pdb.ca	97	105	0.572552	95	0.584606	0.291025	0.602686
2PCY.pdb.ca	1BAW.pdb.ca	99	105	0.570315	94	0.600651	0.311699	0.606718
2PLT.pdb.ca	1BAW.pdb.ca	98	105	0.486384	97	0.491398	0.252487	0.501426
1BYO_A.pdb.ca	1BAW.pdb.ca	99	105	0.586873	94	0.61809	0.31716	0.624333
1BYO_A.pdb.ca	1BYO_A.pdb.ca	99	99	0	99	0	0	0
1BYO_B.pdb.ca	1BYO_A.pdb.ca	99	99	0.141103	99	0.141103	0.0859805	0.142528
1BYO_A.pdb.ca	1KDI.pdb.ca	99	102	0.603286	92	0.649189	0.336752	0.655746
1BYO_A.pdb.ca	1NIN.pdb.ca	99	105	0.712509	93	0.758478	0.362715	0.766139
1PLA.pdb.ca	1BYO_A.pdb.ca	97	99	0.378946	96	0.382893	0.209826	0.394735
2B3I.pdb.ca	1BYO_A.pdb.ca	97	99	0.592404	90	0.63848	0.334327	0.658226
2PCY.pdb.ca	1BYO_A.pdb.ca	99	99	0.202231	99	0.202231	0.118803	0.204273
2PLT.pdb.ca	1BYO_A.pdb.ca	98	99	0.306265	95	0.315937	0.194722	0.322384
1BYO_B.pdb.ca	1BAW.pdb.ca	99	105	0.650011	94	0.684586	0.337213	0.691501
1BYO_A.pdb.ca	1BYO_B.pdb.ca	99	99	0.141103	99	0.141103	0.0859805	0.142528
1BYO_B.pdb.ca	1BYO_B.pdb.ca	99	99	0	99	0	0	0
1BYO_B.pdb.ca	1KDI.pdb.ca	99	102	0.610842	93	0.650251	0.33202	0.656819
1BYO_B.pdb.ca	1NIN.pdb.ca	99	105	0.71124	95	0.741187	0.348782	0.748674
1PLA.pdb.ca	1BYO_B.pdb.ca	97	99	0.357722	96	0.361448	0.200799	0.372627
2B3I.pdb.ca	1BYO_B.pdb.ca	97	99	0.581264	90	0.626473	0.330764	0.645849
2PCY.pdb.ca	1BYO_B.pdb.ca	99	99	0.239617	99	0.239617	0.137741	0.242038
2PLT.pdb.ca	1BYO_B.pdb.ca	98	99	0.312103	95	0.321959	0.197316	0.328529
1KDI.pdb.ca	1BAW.pdb.ca	102	105	0.744411	90	0.843666	0.409537	0.827123
1BYO_A.pdb.ca	1KDI.pdb.ca	99	102	0.603286	92	0.649189	0.336752	0.655746
1BYO_B.pdb.ca	1KDI.pdb.ca	99	102	0.610842	93	0.650251	0.33202	0.656819
1KDI.pdb.ca	1KDI.pdb.ca	102	102	0	102	0	0	0
1KDI.pdb.ca	1NIN.pdb.ca	102	105	0.815982	89	0.93517	0.434072	0.916833
1PLA.pdb.ca	1KDI.pdb.ca	97	102	0.553784	90	0.596856	0.321809	0.615316
2B3I.pdb.ca	1KDI.pdb.ca	97	102	0.729044	87	0.812842	0.395732	0.837981
2PCY.pdb.ca	1KDI.pdb.ca	99	102	0.550646	94	0.579936	0.305097	0.585794
2PLT.pdb.ca	1KDI.pdb.ca	98	102	0.62039	89	0.683126	0.356894	0.697068
1BAW.pdb.ca	1NIN.pdb.ca	105	105	0.579786	105	0.579786	0.278772	0.552177
1BYO_A.pdb.ca	1NIN.pdb.ca	99	105	0.712509	93	0.758478	0.362715	0.766139
1BYO_B.pdb.ca	1NIN.pdb.ca	99	105	0.71124	95	0.741187	0.348782	0.748674
1KDI.pdb.ca	1NIN.pdb.ca	102	105	0.815982	89	0.93517	0.434072	0.916833
1NIN.pdb.ca	1NIN.pdb.ca	105	105	0	105	0	0	0
1PLA.pdb.ca	1NIN.pdb.ca	97	105	0.668941	93	0.697713	0.336646	0.719292
2B3I.pdb.ca	1NIN.pdb.ca	97	105	0.672981	95	0.687149	0.323792	0.708402
2PCY.pdb.ca	1NIN.pdb.ca	99	105	0.73511	93	0.782536	0.369158	0.790441
2PLT.pdb.ca	1NIN.pdb.ca	98	105	0.608424	96	0.621099	0.30294	0.633775
1PLA.pdb.ca	1BAW.pdb.ca	97	105	0.483506	95	0.493685	0.259197	0.508953
1PLA.pdb.ca	1BYO_A.pdb.ca	97	99	0.378946	96	0.382893	0.209826	0.394735
1PLA.pdb.ca	1BYO_B.pdb.ca	97	99	0.357722	96	0.361448	0.200799	0.372627
1PLA.pdb.ca	1KDI.pdb.ca	97	102	0.553784	90	0.596856	0.321809	0.615316
1PLA.pdb.ca	1NIN.pdb.ca	97	105	0.668941	93	0.697713	0.336646	0.719292
1PLA.pdb.ca	1PLA.pdb.ca	97	97	0	97	0	0	0
2B3I.pdb.ca	1PLA.pdb.ca	97	97	0.625992	88	0.690014	0.359243	0.711355
1PLA.pdb.ca	2PCY.pdb.ca	97	99	0.355427	96	0.35913	0.19981	0.370237
1PLA.pdb.ca	2PLT.pdb.ca	97	98	0.37765	96	0.381584	0.209281	0.393386
2B3I.pdb.ca	1BAW.pdb.ca	97	105	0.572552	95	0.584606	0.291025	0.602686
2B3I.pdb.ca	1BYO_A.pdb.ca	97	99	0.592404	90	0.63848	0.334327	0.658226
2B3I.pdb.ca	1BYO_B.pdb.ca	97	99	0.581264	90	0.626473	0.330764	0.645849
2B3I.pdb.ca	1KDI.pdb.ca	97	102	0.729044	87	0.812842	0.395732	0.837981
2B3I.pdb.ca	1NIN.pdb.ca	97	105	0.672981	95	0.687149	0.323792	0.708402
1PLA.pdb.ca	2B3I.pdb.ca	97	97	0.601542	88	0.663064	0.351788	0.683571
2B3I.pdb.ca	2B3I.pdb.ca	97	97	0	97	0	0	0
2B3I.pdb.ca	2PCY.pdb.ca	97	99	0.626381	90	0.6751	0.344964	0.695979
2B3I.pdb.ca	2PLT.pdb.ca	97	98	0.454959	93	0.474527	0.264038	0.489203
2PCY.pdb.ca	1BAW.pdb.ca	99	105	0.570315	94	0.600651	0.311699	0.606718
1BYO_A.pdb.ca	2PCY.pdb.ca	99	99	0.21184	99	0.21184	0.12375	0.21398
1BYO_B.pdb.ca	2PCY.pdb.ca	99	99	0.256708	99	0.256708	0.14613	0.259301
2PCY.pdb.ca	1KDI.pdb.ca	99	102	0.550646	94	0.579936	0.305097	0.585794
2PCY.pdb.ca	1NIN.pdb.ca	99	105	0.73511	93	0.782536	0.369158	0.790441
1PLA.pdb.ca	2PCY.pdb.ca	97	99	0.355427	96	0.35913	0.19981	0.370237
2B3I.pdb.ca	2PCY.pdb.ca	97	99	0.626381	90	0.6751	0.344964	0.695979
2PCY.pdb.ca	2PCY.pdb.ca	99	99	0	99	0	0	0
2PLT.pdb.ca	2PCY.pdb.ca	98	99	0.295463	95	0.304794	0.189877	0.311014
2PLT.pdb.ca	1BAW.pdb.ca	98	105	0.486384	97	0.491398	0.252487	0.501426
2PLT.pdb.ca	1BYO_A.pdb.ca	98	99	0.306265	95	0.315937	0.194722	0.322384
2PLT.pdb.ca	1BYO_B.pdb.ca	98	99	0.312103	95	0.321959	0.197316	0.328529
2PLT.pdb.ca	1KDI.pdb.ca	98	102	0.62039	89	0.683126	0.356894	0.697068
2PLT.pdb.ca	1NIN.pdb.ca	98	105	0.608424	96	0.621099	0.30294	0.633775
1PLA.pdb.ca	2PLT.pdb.ca	97	98	0.37765	96	0.381584	0.209281	0.393386
2B3I.pdb.ca	2PLT.pdb.ca	97	98	0.454959	93	0.474527	0.264038	0.489203
2PLT.pdb.ca	2PCY.pdb.ca	98	99	0.295463	95	0.304794	0.189877	0.311014
2PLT.pdb.ca	2PLT.pdb.ca	98	98	0	98	0	0	0

## Sheet: skolnick-4
p1	p2	size 1	size 2	rmsd	n_align	SI	MI	SAS
1AMK.pdb.ca	1AMK.pdb.ca	251	251	0	251	0	0	0
1AMK.pdb.ca	1AW2.pdb.ca	251	256	7.14143	251	7.14143	0.826418	2.84519
1AMK.pdb.ca	1B9B.pdb.ca	251	255	1.73205	251	1.73205	0.535898	0.69006
1AMK.pdb.ca	1BTM.pdb.ca	251	252	1.73205	251	1.73205	0.535898	0.69006
1AMK.pdb.ca	1TMH.pdb.ca	251	254	1.41421	251	1.41421	0.485281	0.563432
1AMK.pdb.ca	1TRE.pdb.ca	251	255	1.73205	251	1.73205	0.535898	0.69006
1TRI.pdb.ca	1AMK.pdb.ca	251	243	1	243	1	0.4	0.411523
1YDV.pdb.ca	1AMK.pdb.ca	251	348	1.41421	251	1.41421	0.485281	0.563432
3YPI.pdb.ca	1AMK.pdb.ca	251	247	1	247	1	0.4	0.404858
8TIM.pdb.ca	1AMK.pdb.ca	251	247	1.41421	247	1.41421	0.485281	0.572556
1AMK.pdb.ca	1AW2.pdb.ca	256	251	7.14143	251	7.14143	0.826418	2.84519
1AW2.pdb.ca	1AW2.pdb.ca	256	256	0	256	0	0	0
1B9B.pdb.ca	1AW2.pdb.ca	256	255	7.07107	255	7.07107	0.824993	2.77297
1BTM.pdb.ca	1AW2.pdb.ca	256	252	7.14143	252	7.14143	0.826418	2.8339
1TMH.pdb.ca	1AW2.pdb.ca	256	254	5.83095	254	5.83095	0.795388	2.29565
1TRE.pdb.ca	1AW2.pdb.ca	256	255	6.9282	255	6.9282	0.822026	2.71694
1TRI.pdb.ca	1AW2.pdb.ca	256	243	6.85565	243	6.85565	0.820481	2.82126
1YDV.pdb.ca	1AW2.pdb.ca	256	348	6.9282	256	6.9282	0.822026	2.70633
3YPI.pdb.ca	1AW2.pdb.ca	256	247	7	247	7	0.823529	2.83401
8TIM.pdb.ca	1AW2.pdb.ca	256	247	7	247	7	0.823529	2.83401
1AMK.pdb.ca	1B9B.pdb.ca	255	251	1.73205	251	1.73205	0.535898	0.69006
1B9B.pdb.ca	1AW2.pdb.ca	255	256	2.82843	255	2.82843	0.653454	1.10919
1B9B.pdb.ca	1B9B.pdb.ca	255	255	0	255	0	0	0
1BTM.pdb.ca	1B9B.pdb.ca	255	252	1	252	1	0.4	0.396825
1B9B.pdb.ca	1TMH.pdb.ca	255	254	1.41421	254	1.41421	0.485281	0.556777
1B9B.pdb.ca	1TRE.pdb.ca	255	255	1.41421	255	1.41421	0.485281	0.554594
1TRI.pdb.ca	1B9B.pdb.ca	255	243	2	243	2	0.571429	0.823045
1YDV.pdb.ca	1B9B.pdb.ca	255	348	1.73205	255	1.73205	0.535898	0.679236
3YPI.pdb.ca	1B9B.pdb.ca	255	247	1	247	1	0.4	0.404858
8TIM.pdb.ca	1B9B.pdb.ca	255	247	1.41421	247	1.41421	0.485281	0.572556
1AMK.pdb.ca	1BTM.pdb.ca	252	251	1.41421	251	1.41421	0.485281	0.563432
1BTM.pdb.ca	1AW2.pdb.ca	252	256	4.24264	252	4.24264	0.738796	1.68359
1B9B.pdb.ca	1BTM.pdb.ca	252	255	1	252	1	0.4	0.396825
1BTM.pdb.ca	1BTM.pdb.ca	252	252	0	252	0	0	0
1BTM.pdb.ca	1TMH.pdb.ca	252	254	1.41421	252	1.41421	0.485281	0.561196
1BTM.pdb.ca	1TRE.pdb.ca	252	255	1.73205	252	1.73205	0.535898	0.687322
1TRI.pdb.ca	1BTM.pdb.ca	252	243	2	243	2	0.571429	0.823045
1YDV.pdb.ca	1BTM.pdb.ca	252	348	1.41421	252	1.41421	0.485281	0.561196
3YPI.pdb.ca	1BTM.pdb.ca	252	247	1.41421	247	1.41421	0.485281	0.572556
8TIM.pdb.ca	1BTM.pdb.ca	252	247	1.41421	247	1.41421	0.485281	0.572556
1AMK.pdb.ca	1TMH.pdb.ca	254	251	1.41421	251	1.41421	0.485281	0.563432
1TMH.pdb.ca	1AW2.pdb.ca	254	256	3.60555	254	3.60555	0.706202	1.41951
1B9B.pdb.ca	1TMH.pdb.ca	254	255	1.41421	254	1.41421	0.485281	0.556777
1BTM.pdb.ca	1TMH.pdb.ca	254	252	1.41421	252	1.41421	0.485281	0.561196
1TMH.pdb.ca	1TMH.pdb.ca	254	254	0	254	0	0	0
1TMH.pdb.ca	1TRE.pdb.ca	254	255	0	254	0	0	0
1TRI.pdb.ca	1TMH.pdb.ca	254	243	1.73205	243	1.73205	0.535898	0.712778
1YDV.pdb.ca	1TMH.pdb.ca	254	348	1.73205	254	1.73205	0.535898	0.68191
3YPI.pdb.ca	1TMH.pdb.ca	254	247	1	247	1	0.4	0.404858
8TIM.pdb.ca	1TMH.pdb.ca	254	247	1.41421	247	1.41421	0.485281	0.572556
1AMK.pdb.ca	1TRE.pdb.ca	255	251	1.73205	251	1.73205	0.535898	0.69006
1TRE.pdb.ca	1AW2.pdb.ca	255	256	2.44949	255	2.44949	0.620204	0.960584
1B9B.pdb.ca	1TRE.pdb.ca	255	255	1.41421	255	1.41421	0.485281	0.554594
1BTM.pdb.ca	1TRE.pdb.ca	255	252	1.73205	252	1.73205	0.535898	0.687322
1TMH.pdb.ca	1TRE.pdb.ca	255	254	1	254	1	0.4	0.393701
1TRE.pdb.ca	1TRE.pdb.ca	255	255	0	255	0	0	0
1TRI.pdb.ca	1TRE.pdb.ca	255	243	0	243	0	0	0
1YDV.pdb.ca	1TRE.pdb.ca	255	348	1.41421	255	1.41421	0.485281	0.554594
3YPI.pdb.ca	1TRE.pdb.ca	255	247	1.41421	247	1.41421	0.485281	0.572556
8TIM.pdb.ca	1TRE.pdb.ca	255	247	1.41421	247	1.41421	0.485281	0.572556
1TRI.pdb.ca	1AMK.pdb.ca	243	251	1	243	1	0.4	0.411523
1TRI.pdb.ca	1AW2.pdb.ca	243	256	3.87298	243	3.87298	0.720825	1.59382
1TRI.pdb.ca	1B9B.pdb.ca	243	255	2	243	2	0.571429	0.823045
1TRI.pdb.ca	1BTM.pdb.ca	243	252	2	243	2	0.571429	0.823045
1TRI.pdb.ca	1TMH.pdb.ca	243	254	1.73205	243	1.73205	0.535898	0.712778
1TRI.pdb.ca	1TRE.pdb.ca	243	255	2	243	2	0.571429	0.823045
1TRI.pdb.ca	1TRI.pdb.ca	243	243	0	243	0	0	0
1TRI.pdb.ca	1YDV.pdb.ca	243	348	0	243	0	0	0
1TRI.pdb.ca	3YPI.pdb.ca	243	247	2	243	2	0.571429	0.823045
1TRI.pdb.ca	8TIM.pdb.ca	243	247	2	243	2	0.571429	0.823045
1YDV.pdb.ca	1AMK.pdb.ca	348	251	1.41421	251	1.41421	0.485281	0.563432
1YDV.pdb.ca	1AW2.pdb.ca	348	256	2.82843	256	2.82843	0.653454	1.10485
1YDV.pdb.ca	1B9B.pdb.ca	348	255	1.73205	255	1.73205	0.535898	0.679236
1YDV.pdb.ca	1BTM.pdb.ca	348	252	1.41421	252	1.41421	0.485281	0.561196
1YDV.pdb.ca	1TMH.pdb.ca	348	254	1.73205	254	1.73205	0.535898	0.68191
1YDV.pdb.ca	1TRE.pdb.ca	348	255	1.41421	255	1.41421	0.485281	0.554594
1TRI.pdb.ca	1YDV.pdb.ca	348	243	2.23607	243	2.23607	0.598508	0.920193
1YDV.pdb.ca	1YDV.pdb.ca	348	348	0	348	0	0	0
1YDV.pdb.ca	3YPI.pdb.ca	348	247	0	247	0	0	0
1YDV.pdb.ca	8TIM.pdb.ca	348	247	1.41421	247	1.41421	0.485281	0.572556
3YPI.pdb.ca	1AMK.pdb.ca	247	251	1	247	1	0.4	0.404858
3YPI.pdb.ca	1AW2.pdb.ca	247	256	1.41421	247	1.41421	0.485281	0.572556
3YPI.pdb.ca	1B9B.pdb.ca	247	255	1	247	1	0.4	0.404858
3YPI.pdb.ca	1BTM.pdb.ca	247	252	1.41421	247	1.41421	0.485281	0.572556
3YPI.pdb.ca	1TMH.pdb.ca	247	254	1.41421	247	1.41421	0.485281	0.572556
3YPI.pdb.ca	1TRE.pdb.ca	247	255	2	247	2	0.571429	0.809717
1TRI.pdb.ca	3YPI.pdb.ca	247	243	1.73205	243	1.73205	0.535898	0.712778
1YDV.pdb.ca	3YPI.pdb.ca	247	348	0	247	0	0	0
3YPI.pdb.ca	3YPI.pdb.ca	247	247	0	247	0	0	0
8TIM.pdb.ca	3YPI.pdb.ca	247	247	1.41421	247	1.41421	0.485281	0.572556
8TIM.pdb.ca	1AMK.pdb.ca	247	251	4.89898	247	4.89898	0.765588	1.98339
8TIM.pdb.ca	1AW2.pdb.ca	247	256	1.41421	247	1.41421	0.485281	0.572556
8TIM.pdb.ca	1B9B.pdb.ca	247	255	1.41421	247	1.41421	0.485281	0.572556
8TIM.pdb.ca	1BTM.pdb.ca	247	252	2.82843	247	2.82843	0.653454	1.14511
8TIM.pdb.ca	1TMH.pdb.ca	247	254	1.41421	247	1.41421	0.485281	0.572556
8TIM.pdb.ca	1TRE.pdb.ca	247	255	2	247	2	0.571429	0.809717
1TRI.pdb.ca	8TIM.pdb.ca	247	243	1.41421	243	1.41421	0.485281	0.581981
1YDV.pdb.ca	8TIM.pdb.ca	247	348	1.41421	247	1.41421	0.485281	0.572556
3YPI.pdb.ca	8TIM.pdb.ca	247		0	247	0	0	0
8TIM.pdb.ca	8TIM.pdb.ca	247	247	0	247	0	0	0

## Sheet: skolnick-5
p1	p2	size 1	size 2	rmsd	n_align	SI	MI	SAS
1B71.pdb.ca	1B71.pdb.ca	191	191	0	191	0	0	0
1BCF.pdb.ca	1B71.pdb.ca	158	191	3.64691	104	5.5405	0.807542	3.50665
1DPS.pdb.ca	1B71.pdb.ca	167	191	4.5507	18	42.2204	0.971963	25.2817
1FHA.pdb.ca	1B71.pdb.ca	172	191	3.98012	96	7.13106	0.846529	4.14596
1IER.pdb.ca	1B71.pdb.ca	174	191	4.28483	66	11.2964	0.900726	6.49217
1RCD.pdb.ca	1B71.pdb.ca	173	191	4.01377	100	6.94382	0.842088	4.01377
1BCF.pdb.ca	1B71.pdb.ca	158	191	3.64691	104	5.5405	0.807542	3.50665
1BCF.pdb.ca	1BCF.pdb.ca	158	158	0	157	0	0.00628931	0
1BCF.pdb.ca	1DPS.pdb.ca	158	167	3.81768	19	31.747	0.964518	20.093
1BCF.pdb.ca	1FHA.pdb.ca	158	172	1.8546	153	1.91521	0.566914	1.21216
1BCF.pdb.ca	1IER.pdb.ca	158	174	1.89999	156	1.92435	0.564372	1.21794
1BCF.pdb.ca	1RCD.pdb.ca	158	173	1.8844	155	1.92087	0.565152	1.21574
1DPS.pdb.ca	1B71.pdb.ca	167	191	4.5507	18	42.2204	0.971963	25.2817
1BCF.pdb.ca	1DPS.pdb.ca	158	167	3.81768	19	31.747	0.964518	20.093
1DPS.pdb.ca	1DPS.pdb.ca	167	167	0	159	0	0.047619	0
1DPS.pdb.ca	1FHA.pdb.ca	167	172	3.58368	107	5.59322	0.810317	3.34923
1DPS.pdb.ca	1IER.pdb.ca	167	174	3.64289	98	6.20778	0.828126	3.71723
1DPS.pdb.ca	1RCD.pdb.ca	167	173	3.45556	102	5.65763	0.814422	3.3878
1FHA.pdb.ca	1B71.pdb.ca	172	191	3.98012	96	7.13106	0.846529	4.14596
1BCF.pdb.ca	1FHA.pdb.ca	158	172	1.8546	153	1.91521	0.566914	1.21216
1DPS.pdb.ca	1FHA.pdb.ca	167	172	3.58368	107	5.59322	0.810317	3.34923
1FHA.pdb.ca	1FHA.pdb.ca	183	172	0	170	0	0.0115607	0
1FHA.pdb.ca	1IER.pdb.ca	172	174	0.417067	167	0.429554	0.240169	0.249741
1FHA.pdb.ca	1RCD.pdb.ca	172	173	0.392956	167	0.404721	0.23049	0.235303
1IER.pdb.ca	1B71.pdb.ca	174	191	4.28483	66	11.2964	0.900726	6.49217
1BCF.pdb.ca	1IER.pdb.ca	158	174	1.89999	156	1.92435	0.564372	1.21794
1DPS.pdb.ca	1IER.pdb.ca	167	174	3.64289	98	6.20778	0.828126	3.71723
1FHA.pdb.ca	1IER.pdb.ca	102	174	0.417067	167	0.254735	-0.276222	0.249741
1IER.pdb.ca	1IER.pdb.ca	174	174	0	174	0	0	0
1RCD.pdb.ca	1IER.pdb.ca	173	174	2.40177	164	2.53358	0.635444	1.4645
1RCD.pdb.ca	1B71.pdb.ca	173	191	4.01377	100	6.94382	0.842088	4.01377
1BCF.pdb.ca	1RCD.pdb.ca	158	173	1.8844	155	1.92087	0.565152	1.21574
1DPS.pdb.ca	1RCD.pdb.ca	167	173	3.45556	102	5.65763	0.814422	3.3878
1FHA.pdb.ca	1RCD.pdb.ca	172	173	0.392956	167	0.404721	0.23049	0.235303
1RCD.pdb.ca	1IER.pdb.ca	173	174	2.40177	164	2.53358	0.635444	1.4645
1RCD.pdb.ca	1RCD.pdb.ca	173	173	0	171	0	0.0114943	0

## Sheet: skolnick-12
p1	p2	size 1	size 2	rmsd	n_align	SI	MI	SAS
1RN1_A.pdb.ca2	1B00.pdb.ca1	122	122	18.1339	17	130.138	0.98882	106.67
1RN1_B.pdb.ca2	1B00.pdb.ca1	122	123	3.27783	24	16.6623	0.936189	13.6576
1RN1_C.pdb.ca2	1B00.pdb.ca1	119	122	3.85156	20	22.9168	0.950949	19.2578
1RN1_A.pdb.ca2	1DBW.pdb.ca1	122	124	3.47313	19	22.3012	0.950956	18.2796
1RN1_B.pdb.ca2	1DBW.pdb.ca1	122	127	3.01027	23	15.9675	0.935107	13.0881
1RN1_C.pdb.ca2	1DBW.pdb.ca1	122	123	3.27293	24	16.6374	0.936124	13.6372
1RN1_A.pdb.ca2	1NAT.pdb.ca1	122	127	3.6181	15	29.4272	0.961876	24.1207
1RN1_B.pdb.ca2	1NAT.pdb.ca1	122	128	3.12831	19	20.087	0.947302	16.4648
1RN1_C.pdb.ca2	1NAT.pdb.ca1	118	122	3.40447	23	17.4664	0.938317	14.8021
1RN1_A.pdb.ca2	1NTR.pdb.ca1	118	122	4.11	24	20.2075	0.943828	17.125
1RN1_B.pdb.ca2	1NTR.pdb.ca1	122	123	3.48545	18	23.6236	0.953523	19.3636
1RN1_C.pdb.ca2	1NTR.pdb.ca1	123	123	3.2778	20	20.1585	0.946831	16.389
1RN1_A.pdb.ca2	1QMP_A.pdb.ca1	119	123	4.00614	24	19.8638	0.943245	16.6923
1RN1_B.pdb.ca2	1QMP_A.pdb.ca1	123	124	2.97558	32	11.4374	0.910806	9.29868
1RN1_C.pdb.ca2	1QMP_A.pdb.ca1	123	127	2.89024	23	15.4565	0.933871	12.5663
1RN1_A.pdb.ca2	1QMP_B.pdb.ca1	123	123	6.04348	25	29.7339	0.958306	24.1739
1RN1_B.pdb.ca2	1QMP_B.pdb.ca1	123	127	3.17038	23	16.9546	0.937837	13.7843
1RN1_C.pdb.ca2	1QMP_B.pdb.ca1	123	128	3.42261	21	20.0467	0.945937	16.2982
1RN1_A.pdb.ca2	1QMP_C.pdb.ca1	118	123	3.85999	22	20.7036	0.945911	17.5454
1RN1_B.pdb.ca2	1QMP_C.pdb.ca1	118	123	2.89835	23	14.8698	0.931219	12.6015
1RN1_C.pdb.ca2	1QMP_C.pdb.ca1	119	122	3.21242	26	14.703	0.928381	12.3554
1RN1_A.pdb.ca2	3CHY.pdb.ca1	119	123	3.57175	23	18.4799	0.940849	15.5293
1RN1_B.pdb.ca2	3CHY.pdb.ca1	119	119	2.72328	24	13.5029	0.926005	11.347
1RN1_C.pdb.ca2	3CHY.pdb.ca1	119	124	3.2379	25	15.4124	0.931404	12.9516
1RN1_A.pdb.ca2	4TMY_A.pdb.ca1	119	127	17.4287	19	109.159	0.986793	91.7299
1RN1_B.pdb.ca2	4TMY_A.pdb.ca1	119	123	3.91408	16	29.1109	0.96075	24.463
1RN1_C.pdb.ca2	4TMY_A.pdb.ca1	119	127	3.19345	21	18.0962	0.941408	15.2069
1RN1_A.pdb.ca2	4TMY_B.pdb.ca1	119	128	16.9691	20	100.966	0.985787	84.8453
1RN1_B.pdb.ca2	4TMY_B.pdb.ca1	118	119	3.05957	21	17.1919	0.93918	14.5694
1RN1_C.pdb.ca2	4TMY_B.pdb.ca1	118	119	3.53695	21	19.8743	0.944945	16.8426

## Sheet: skolnick-13
p1	p2	size 1	size 2	rmsd	n_align	SI	MI	SAS
1BAW.pdb.ca3	1B00.pdb.ca1	105	122	3.75019	23	17.1204	0.935312	16.3052
1BYO_A.pdb.ca3	1B00.pdb.ca1	99	122	3.68832	27	13.5238	0.919049	13.6604
1BYO_B.pdb.ca3	1B00.pdb.ca1	99	122	3.72255	23	16.0232	0.931068	16.185
1KDI.pdb.ca3	1B00.pdb.ca1	102	122	3.49231	24	14.8423	0.927072	14.5513
1NIN.pdb.ca3	1B00.pdb.ca1	105	122	3.98632	27	15.5024	0.927779	14.7641
1PLA.pdb.ca3	1B00.pdb.ca1	97	122	3.38764	23	14.287	0.924842	14.7289
2B3I.pdb.ca3	1B00.pdb.ca1	97	122	3.34239	25	12.9685	0.917818	13.3696
2PCY.pdb.ca3	1B00.pdb.ca1	99	122	3.47236	26	13.2217	0.91855	13.3552
2PLT.pdb.ca3	1B00.pdb.ca1	98	122	3.30751	25	12.9654	0.918057	13.23
1BAW.pdb.ca3	1DBW.pdb.ca1	105	123	4.55302	20	23.9034	0.950906	22.7651
1BYO_A.pdb.ca3	1DBW.pdb.ca1	99	123	3.74937	18	20.6215	0.945708	20.8298
1BYO_B.pdb.ca3	1DBW.pdb.ca1	99	123	3.7664	19	19.6249	0.943035	19.8232
1KDI.pdb.ca3	1DBW.pdb.ca1	102	123	3.59481	38	9.64922	0.888522	9.46002
1NIN.pdb.ca3	1DBW.pdb.ca1	105	123	4.57257	19	25.2695	0.953394	24.0662
1PLA.pdb.ca3	1DBW.pdb.ca1	97	123	3.7958	21	17.533	0.936415	18.0752
2B3I.pdb.ca3	1DBW.pdb.ca1	97	123	3.40203	21	15.7141	0.931307	16.2001
2PCY.pdb.ca3	1DBW.pdb.ca1	99	123	3.89034	19	20.2707	0.944345	20.4755
2PLT.pdb.ca3	1DBW.pdb.ca1	98	123	3.4988	19	18.0464	0.939379	18.4147
1BAW.pdb.ca3	1NAT.pdb.ca1	105	119	3.86257	19	21.3458	0.947223	20.3293
1BYO_A.pdb.ca3	1NAT.pdb.ca1	99	119	3.43989	21	16.2166	0.933197	16.3804
1BYO_B.pdb.ca3	1NAT.pdb.ca1	99	119	3.50311	17	20.4005	0.946034	20.6065
1KDI.pdb.ca3	1NAT.pdb.ca1	102	119	3.77032	34	11.311	0.903287	11.0892
1NIN.pdb.ca3	1NAT.pdb.ca1	105	119	3.69959	20	19.4229	0.942848	18.498
1PLA.pdb.ca3	1NAT.pdb.ca1	97	119	3.55072	17	20.26	0.945451	20.8866
2B3I.pdb.ca3	1NAT.pdb.ca1	97	119	3.63768	22	16.0389	0.931479	16.5349
2PCY.pdb.ca3	1NAT.pdb.ca1	99	119	3.48951	18	19.1923	0.94288	19.3862
2PLT.pdb.ca3	1NAT.pdb.ca1	98	119	3.48538	19	17.9772	0.939216	18.3441
1BAW.pdb.ca3	1NTR.pdb.ca1	105	124	3.78618	29	13.7086	0.919691	13.0558
1BYO_A.pdb.ca3	1NTR.pdb.ca1	99	124	3.48246	28	12.313	0.912694	12.4373
1BYO_B.pdb.ca3	1NTR.pdb.ca1	99	124	3.03141	19	15.7953	0.933796	15.9548
1KDI.pdb.ca3	1NTR.pdb.ca1	102	124	3.55184	27	13.4181	0.919283	13.155
1NIN.pdb.ca3	1NTR.pdb.ca1	105	124	3.50721	20	18.4128	0.940652	17.536
1PLA.pdb.ca3	1NTR.pdb.ca1	97	124	3.20538	18	17.2734	0.938195	17.8077
2B3I.pdb.ca3	1NTR.pdb.ca1	97	124	3.73443	25	14.4896	0.923973	14.9377
2PCY.pdb.ca3	1NTR.pdb.ca1	99	124	3.1967	18	17.5818	0.939319	17.7594
2PLT.pdb.ca3	1NTR.pdb.ca1	98	124	3.68281	29	12.4454	0.912298	12.6994
1BAW.pdb.ca3	1QMP_A.pdb.ca1	105	127	3.26597	29	11.8251	0.910925	11.262
1BYO_A.pdb.ca3	1QMP_A.pdb.ca1	99	127	3.569	22	16.0605	0.931939	16.2227
1BYO_B.pdb.ca3	1QMP_A.pdb.ca1	99	127	3.24379	23	13.9624	0.924111	14.1034
1KDI.pdb.ca3	1QMP_A.pdb.ca1	102	127	3.53575	33	10.9287	0.901674	10.7144
1NIN.pdb.ca3	1QMP_A.pdb.ca1	105	127	4.42374	19	24.447	0.952223	23.2828
1PLA.pdb.ca3	1QMP_A.pdb.ca1	97	127	3.39186	17	19.3535	0.94368	19.9521
2B3I.pdb.ca3	1QMP_A.pdb.ca1	97	127	3.35535	25	13.0188	0.918037	13.4214
2PCY.pdb.ca3	1QMP_A.pdb.ca1	99	127	2.9689	23	12.7792	0.919443	12.9082
2PLT.pdb.ca3	1QMP_A.pdb.ca1	98	127	3.38346	18	18.421	0.94105	18.797
1BAW.pdb.ca3	1QMP_B.pdb.ca1	105	123	3.62695	25	15.2332	0.928237	14.5078
1BYO_A.pdb.ca3	1QMP_B.pdb.ca1	99	123	4.05739	29	13.8511	0.919027	13.991
1BYO_B.pdb.ca3	1QMP_B.pdb.ca1	99	123	4.05131	29	13.8303	0.918938	13.97
1KDI.pdb.ca3	1QMP_B.pdb.ca1	102	123	3.78838	27	14.3117	0.922894	14.0311
1NIN.pdb.ca3	1QMP_B.pdb.ca1	105	123	3.3095	25	13.8999	0.9235	13.238
1PLA.pdb.ca3	1QMP_B.pdb.ca1	97	123	3.39024	24	13.7022	0.921752	14.126
2B3I.pdb.ca3	1QMP_B.pdb.ca1	97	123	4.78184	20	23.1919	0.948832	23.9092
2PCY.pdb.ca3	1QMP_B.pdb.ca1	99	123	4.10889	27	15.0659	0.925119	15.2181
2PLT.pdb.ca3	1QMP_B.pdb.ca1	98	123	3.72559	22	16.5958	0.933312	16.9345
1BAW.pdb.ca3	1QMP_C.pdb.ca1	105	127	3.39284	29	12.2844	0.913235	11.6995
1BYO_A.pdb.ca3	1QMP_C.pdb.ca1	99	127	3.35898	22	15.1154	0.928997	15.2681
1BYO_B.pdb.ca3	1QMP_C.pdb.ca1	99	127	3.26295	22	14.6833	0.927566	14.8316
1KDI.pdb.ca3	1QMP_C.pdb.ca1	102	127	3.8659	33	11.9491	0.907724	11.7148
1NIN.pdb.ca3	1QMP_C.pdb.ca1	105	127	3.73256	25	15.6767	0.929686	14.9302
1PLA.pdb.ca3	1QMP_C.pdb.ca1	97	127	3.56275	22	15.7085	0.930464	16.1943
2B3I.pdb.ca3	1QMP_C.pdb.ca1	97	127	3.3877	23	14.2873	0.924843	14.7291
2PCY.pdb.ca3	1QMP_C.pdb.ca1	99	127	3.09082	22	13.9087	0.92485	14.0492
2PLT.pdb.ca3	1QMP_C.pdb.ca1	98	127	3.69946	20	18.1274	0.938805	18.4973
1BAW.pdb.ca3	3CHY.pdb.ca1	105	128	3.67469	18	21.4357	0.948042	20.4149
1BYO_A.pdb.ca3	3CHY.pdb.ca1	99	128	2.86042	20	14.1591	0.927759	14.3021
1BYO_B.pdb.ca3	3CHY.pdb.ca1	99	128	3.3959	19	17.6944	0.938724	17.8731
1KDI.pdb.ca3	3CHY.pdb.ca1	102	128	3.84681	24	16.3489	0.931907	16.0284
1NIN.pdb.ca3	3CHY.pdb.ca1	105	128	4.51004	20	23.6777	0.950554	22.5502
1PLA.pdb.ca3	3CHY.pdb.ca1	97	128	3.38616	23	14.2808	0.924819	14.7224
2B3I.pdb.ca3	3CHY.pdb.ca1	97	128	3.02786	24	12.2376	0.915489	12.6161
2PCY.pdb.ca3	3CHY.pdb.ca1	99	128	3.45521	20	17.1033	0.936431	17.2761
2PLT.pdb.ca3	3CHY.pdb.ca1	98	128	3.50547	18	19.0853	0.942487	19.4748
1BAW.pdb.ca3	4TMY_A.pdb.ca1	105	118	4.23786	19	23.4198	0.950675	22.3045
1BYO_A.pdb.ca3	4TMY_A.pdb.ca1	99	118	3.48799	23	15.0135	0.927827	15.1652
1BYO_B.pdb.ca3	4TMY_A.pdb.ca1	99	118	3.26979	26	12.4504	0.915091	12.5761
1KDI.pdb.ca3	4TMY_A.pdb.ca1	102	118	4.17765	22	19.3691	0.941005	18.9893
1NIN.pdb.ca3	4TMY_A.pdb.ca1	105	118	4.05781	24	17.7529	0.936347	16.9075
1PLA.pdb.ca3	4TMY_A.pdb.ca1	97	118	3.43782	22	15.1577	0.928705	15.6265
2B3I.pdb.ca3	4TMY_A.pdb.ca1	97	118	3.35825	23	14.163	0.924387	14.6011
2PCY.pdb.ca3	4TMY_A.pdb.ca1	99	118	2.94503	22	13.2526	0.922385	13.3865
2PLT.pdb.ca3	4TMY_A.pdb.ca1	98	118	2.94236	20	14.4176	0.928376	14.7118
1BAW.pdb.ca3	4TMY_B.pdb.ca1	105	118	4.23674	16	27.8036	0.958066	26.4796
1BYO_A.pdb.ca3	4TMY_B.pdb.ca1	99	118	3.42914	20	16.9742	0.936094	17.1457
1BYO_B.pdb.ca3	4TMY_B.pdb.ca1	99	118	3.49627	23	15.0492	0.927946	15.2012
1KDI.pdb.ca3	4TMY_B.pdb.ca1	102	118	3.72351	20	18.9899	0.941452	18.6175
1NIN.pdb.ca3	4TMY_B.pdb.ca1	105	118	4.1405	24	18.1147	0.93728	17.2521
1PLA.pdb.ca3	4TMY_B.pdb.ca1	97	118	3.73737	24	15.1052	0.926938	15.5724
2B3I.pdb.ca3	4TMY_B.pdb.ca1	97	118	3.18198	24	12.8605	0.918271	13.2583
2PCY.pdb.ca3	4TMY_B.pdb.ca1	99	118	3.19993	22	14.3997	0.926595	14.5451
2PLT.pdb.ca3	4TMY_B.pdb.ca1	98	118	2.98785	22	13.3095	0.922349	13.5812

## Sheet: skolnick-14
p1	p2	size 1	size 2	rmsd	n_align	SI	MI	SAS
1B00.pdb.ca1	1AMK.pdb.ca4	122	251	3.46057	29	14.5582	0.926248	11.933
1B00.pdb.ca1	1AW2.pdb.ca4	122	256	5.29637	26	24.8522	0.951552	20.3707
1B00.pdb.ca1	1B9B.pdb.ca4	122	255	2.98192	32	11.3686	0.910208	9.31851
1B00.pdb.ca1	1BTM.pdb.ca4	122	252	3.11438	32	11.8736	0.912786	9.73244
1B00.pdb.ca1	1TMH.pdb.ca4	122	254	3.98632	27	18.0123	0.937761	14.7641
1B00.pdb.ca1	1TRE.pdb.ca4	122	255	3.29951	37	10.8795	0.903445	8.91759
1B00.pdb.ca1	1TRI.pdb.ca4	122	243	3.03322	25	14.8021	0.930056	12.1329
1B00.pdb.ca1	1YDV.pdb.ca4	122	348	3.33203	33	12.3184	0.91419	10.0971
1B00.pdb.ca1	8TIM.pdb.ca4	122	247	3.32011	35	11.573	0.908918	9.48603
1DBW.pdb.ca1	1AMK.pdb.ca4	123	251	3.06091	25	15.0597	0.931041	12.2437
1DBW.pdb.ca1	1AW2.pdb.ca4	123	256	2.91627	26	13.7962	0.926043	11.2164
1DBW.pdb.ca1	1B9B.pdb.ca4	123	255	5.54831	27	25.2756	0.951945	20.5493
1DBW.pdb.ca1	1BTM.pdb.ca4	123	252	3.21827	22	17.9931	0.941032	14.6285
1DBW.pdb.ca1	1TMH.pdb.ca4	123	254	3.41774	32	13.1369	0.918826	10.6804
1DBW.pdb.ca1	1TRE.pdb.ca4	123	255	4.57257	19	29.6014	0.960159	24.0662
1DBW.pdb.ca1	1TRI.pdb.ca4	123	243	2.93561	27	13.3733	0.923638	10.8726
1DBW.pdb.ca1	1YDV.pdb.ca4	123	348	3.40664	25	16.7607	0.9359	13.6266
1DBW.pdb.ca1	8TIM.pdb.ca4	123	247	3.21998	23	17.2199	0.938491	13.9999
1NAT.pdb.ca1	1AMK.pdb.ca4	119	251	3.25982	14	27.7085	0.960608	23.2844
1NAT.pdb.ca1	1AW2.pdb.ca4	119	256	3.31397	25	15.7745	0.932488	13.2559
1NAT.pdb.ca1	1B9B.pdb.ca4	119	255	3.14636	46	8.13949	0.873557	6.83991
1NAT.pdb.ca1	1BTM.pdb.ca4	119	252	5.8253	24	28.8838	0.95734	24.2721
1NAT.pdb.ca1	1TMH.pdb.ca4	119	254	2.73184	34	9.56143	0.896617	8.03482
1NAT.pdb.ca1	1TRE.pdb.ca4	119	255	3.31433	25	15.7762	0.932493	13.2573
1NAT.pdb.ca1	1TRI.pdb.ca4	119	243	3.69959	20	22.0126	0.949515	18.498
1NAT.pdb.ca1	1YDV.pdb.ca4	119	348	3.11701	26	14.2663	0.926901	11.9885
1NAT.pdb.ca1	8TIM.pdb.ca4	119	247	3.17937	31	12.2047	0.914518	10.256
1NTR.pdb.ca1	1AMK.pdb.ca4	124	251	3.06991	30	12.689	0.918598	10.233
1NTR.pdb.ca1	1AW2.pdb.ca4	124	256	3.53977	33	13.301	0.919044	10.7266
1NTR.pdb.ca1	1B9B.pdb.ca4	124	255	3.1225	12	32.2658	0.966252	26.0208
1NTR.pdb.ca1	1BTM.pdb.ca4	124	252	2.93295	27	13.4699	0.924204	10.8628
1NTR.pdb.ca1	1TMH.pdb.ca4	124	254	5.20392	26	24.8187	0.95167	20.0151
1NTR.pdb.ca1	1TRE.pdb.ca4	124	255	2.98955	27	13.7298	0.92516	11.0724
1NTR.pdb.ca1	1TRI.pdb.ca4	124	243	3.27278	18	22.5458	0.952229	18.1821
1NTR.pdb.ca1	1YDV.pdb.ca4	124	348	3.50721	20	21.7447	0.949673	17.536
1NTR.pdb.ca1	8TIM.pdb.ca4	124	247	3.37409	20	20.9194	0.948298	16.8705
1QMP_A.pdb.ca1	1AMK.pdb.ca4	127	251	3.40709	17	25.4529	0.957014	20.0417
1QMP_A.pdb.ca1	1AW2.pdb.ca4	127	256	3.17627	31	13.0125	0.919808	10.246
1QMP_A.pdb.ca1	1B9B.pdb.ca4	127	255	3.48846	16	27.6897	0.960064	21.8029
1QMP_A.pdb.ca1	1BTM.pdb.ca4	127	252	3.1299	16	24.8436	0.956971	19.5619
1QMP_A.pdb.ca1	1TMH.pdb.ca4	127	254	3.85751	24	20.4127	0.945316	16.073
1QMP_A.pdb.ca1	1TRE.pdb.ca4	127	255	5.13921	20	32.634	0.962933	25.6961
1QMP_A.pdb.ca1	1TRI.pdb.ca4	127	243	3.13852	30	13.2864	0.921682	10.4617
1QMP_A.pdb.ca1	1YDV.pdb.ca4	127	348	3.45085	24	18.2607	0.940825	14.3785
1QMP_A.pdb.ca1	8TIM.pdb.ca4	127	247	4.42374	19	29.5692	0.960435	23.2828
1QMP_B.pdb.ca1	1AMK.pdb.ca4	123	251	3.47155	24	17.7917	0.93917	14.4648
1QMP_B.pdb.ca1	1AW2.pdb.ca4	123	256	3.73456	23	19.9718	0.944537	16.2372
1QMP_B.pdb.ca1	1B9B.pdb.ca4	123	255	3.36452	27	15.3273	0.930371	12.4612
1QMP_B.pdb.ca1	1BTM.pdb.ca4	123	252	4.04767	22	22.6302	0.949848	18.3985
1QMP_B.pdb.ca1	1TMH.pdb.ca4	123	254	3.54589	21	20.7688	0.947258	16.8852
1QMP_B.pdb.ca1	1TRE.pdb.ca4	123	255	3.55085	28	15.5984	0.930545	12.6816
1QMP_B.pdb.ca1	1TRI.pdb.ca4	123	243	5.93541	23	31.7416	0.960954	25.8061
1QMP_B.pdb.ca1	1YDV.pdb.ca4	123	348	3.60156	25	17.7197	0.938349	14.4062
1QMP_B.pdb.ca1	8TIM.pdb.ca4	123	247	2.9818	26	14.1062	0.927125	11.4685
1QMP_C.pdb.ca1	1AMK.pdb.ca4	127	251	3.3095	25	16.8123	0.936649	13.238
1QMP_C.pdb.ca1	1AW2.pdb.ca4	127	256	3.84789	24	20.3617	0.945218	16.0329
1QMP_C.pdb.ca1	1B9B.pdb.ca4	127	255	3.5009	30	14.8205	0.927357	11.6697
1QMP_C.pdb.ca1	1BTM.pdb.ca4	127	252	3.41336	30	14.4499	0.926063	11.3779
1QMP_C.pdb.ca1	1TMH.pdb.ca4	127	254	3.66879	25	18.6374	0.941052	14.6751
1QMP_C.pdb.ca1	1TRE.pdb.ca4	127	255	3.23126	28	14.6561	0.928171	11.5402
1QMP_C.pdb.ca1	1TRI.pdb.ca4	127	243	3.20331	25	16.2728	0.935219	12.8132
1QMP_C.pdb.ca1	1YDV.pdb.ca4	127	348	4.55908	23	25.1741	0.953582	19.8221
1QMP_C.pdb.ca1	8TIM.pdb.ca4	127	247	3.11211	21	18.8209	0.944101	14.8196
3CHY.pdb.ca1	1AMK.pdb.ca4	128	251	2.96927	26	14.6179	0.929753	11.4203
3CHY.pdb.ca1	1AW2.pdb.ca4	128	256	3.73256	25	19.1107	0.942222	14.9302
3CHY.pdb.ca1	1B9B.pdb.ca4	128	255	3.73328	27	17.6985	0.937786	13.827
3CHY.pdb.ca1	1BTM.pdb.ca4	128	252	3.07011	25	15.719	0.933847	12.2805
3CHY.pdb.ca1	1TMH.pdb.ca4	128	254	3.4075	29	15.04	0.928917	11.75
3CHY.pdb.ca1	1TRE.pdb.ca4	128	255	3.41397	27	16.1847	0.933744	12.6443
3CHY.pdb.ca1	1TRI.pdb.ca4	128	243	3.32313	25	17.0144	0.937318	13.2925
3CHY.pdb.ca1	1YDV.pdb.ca4	128	348	3.58447	26	17.6466	0.938253	13.7864
3CHY.pdb.ca1	8TIM.pdb.ca4	128	247	6.99127	28	31.9601	0.960288	24.9688
4TMY_A.pdb.ca1	1AMK.pdb.ca4	118	251	3.36341	24	16.5367	0.935205	14.0142
4TMY_A.pdb.ca1	1AW2.pdb.ca4	118	256	3.03388	27	13.2592	0.922155	11.2366
4TMY_A.pdb.ca1	1B9B.pdb.ca4	118	255	4.51004	20	26.6093	0.955956	22.5502
4TMY_A.pdb.ca1	1BTM.pdb.ca4	118	252	3.17892	27	13.8931	0.924568	11.7738
4TMY_A.pdb.ca1	1TMH.pdb.ca4	118	254	3.39166	27	14.8228	0.927848	12.5617
4TMY_A.pdb.ca1	1TRE.pdb.ca4	118	255	3.22599	27	14.0988	0.925319	11.9481
4TMY_A.pdb.ca1	1TRI.pdb.ca4	118	243	3.44207	14	29.0117	0.961742	24.5862
4TMY_A.pdb.ca1	1YDV.pdb.ca4	118	348	3.44936	58	7.01767	0.849739	5.94718
4TMY_A.pdb.ca1	8TIM.pdb.ca4	118	247	3.40069	17	23.6048	0.953702	20.0041
4TMY_B.pdb.ca1	1AMK.pdb.ca4	118	251	6.70448	22	35.9604	0.964664	30.4749
4TMY_B.pdb.ca1	1AW2.pdb.ca4	118	256	3.06119	22	16.4191	0.936439	13.9145
4TMY_B.pdb.ca1	1B9B.pdb.ca4	118	255	3.31957	21	18.6528	0.942461	15.8075
4TMY_B.pdb.ca1	1BTM.pdb.ca4	118	252	4.05781	24	19.9509	0.9433	16.9075
4TMY_B.pdb.ca1	1TMH.pdb.ca4	118	254	2.64197	21	14.8453	0.933049	12.5808
4TMY_B.pdb.ca1	1TRE.pdb.ca4	118	255	3.25816	25	15.3785	0.931122	13.0326
4TMY_B.pdb.ca1	1TRI.pdb.ca4	118	243	3.08798	25	14.5753	0.928567	12.3519
4TMY_B.pdb.ca1	1YDV.pdb.ca4	118	348	3.35374	25	15.8297	0.932479	13.415
4TMY_B.pdb.ca1	8TIM.pdb.ca4	118	247	2.73162	23	14.0144	0.928509	11.8766
				3.96891	18
				7.03669	16
				3.38916	14
				2.90906	19
				4.1405	24
				3.09929	25
				3.03758	26
				3.07438	28
				3.49217	23
				3.3182	23

## Sheet: skolnick-15
p1	p2	size 1	size 2	rmsd	n_align	SI	MI	SAS
1B00.pdb.ca1	1B71.pdb.ca5	122	191	5.44614	24	27.6845	0.956108	22.6922
1B00.pdb.ca1	1BCF.pdb.ca5	122	158	5.3009	22	29.3959	0.958757	24.095
1B00.pdb.ca1	1DPS.pdb.ca5	122	167	4.96806	37	16.3812	0.928353	13.4272
1B00.pdb.ca1	1IER.pdb.ca5	122	174	5.49707	23	29.1584	0.958171	23.9003
1B00.pdb.ca1	1RCD.pdb.ca5	122	173	5.46661	26	25.651	0.952736	21.0254
1DBW.pdb.ca1	1B71.pdb.ca5	123	191	5.75107	37	19.1184	0.936606	15.5434
1DBW.pdb.ca1	1BCF.pdb.ca5	123	158	5.29245	24	27.1238	0.955477	22.0519
1DBW.pdb.ca1	1DPS.pdb.ca5	123	167	5.11005	23	27.3277	0.956079	22.2176
1DBW.pdb.ca1	1IER.pdb.ca5	123	174	5.26173	26	24.892	0.951697	20.2374
1DBW.pdb.ca1	1RCD.pdb.ca5	123	173	5.85773	23	31.3261	0.960542	25.4684
1NAT.pdb.ca1	1B71.pdb.ca5	119	191	4.31773	25	20.5524	0.944136	17.2709
1NAT.pdb.ca1	1BCF.pdb.ca5	119	158	5.44348	27	23.9916	0.949593	20.161
1NAT.pdb.ca1	1DPS.pdb.ca5	119	167	4.11423	32	15.2998	0.926526	12.857
1NAT.pdb.ca1	1IER.pdb.ca5	119	174	4.79162	27	21.1186	0.94437	17.7467
1NAT.pdb.ca1	1RCD.pdb.ca5	119	173	4.99338	26	22.8543	0.948024	19.2053
1NTR.pdb.ca1	1B71.pdb.ca5	124	191	5.20793	36	17.9384	0.93381	14.4665
1NTR.pdb.ca1	1BCF.pdb.ca5	124	158	6.09151	20	37.7674	0.966805	30.4576
1NTR.pdb.ca1	1DPS.pdb.ca5	124	167	5.03627	30	20.8166	0.943087	16.7876
1NTR.pdb.ca1	1IER.pdb.ca5	124	174	6.02817	18	41.5274	0.969714	33.4899
1NTR.pdb.ca1	1RCD.pdb.ca5	124	173	5.57898	18	38.433	0.967792	30.9943
1QMP_A.pdb.ca1	1B71.pdb.ca5	127	191	6.33693	27	29.807	0.958131	23.4701
1QMP_A.pdb.ca1	1BCF.pdb.ca5	127	158	5.72783	30	24.2478	0.949739	19.0928
1QMP_A.pdb.ca1	1DPS.pdb.ca5	127	167	5.86264	19	39.1871	0.968167	30.856
1QMP_A.pdb.ca1	1IER.pdb.ca5	127	174	6.42659	28	29.1492	0.957126	22.9521
1QMP_A.pdb.ca1	1RCD.pdb.ca5	127	173	6.70463	29	29.3617	0.957151	23.1194
1QMP_B.pdb.ca1	1B71.pdb.ca5	123	191	5.1618	36	17.6361	0.932814	14.3383
1QMP_B.pdb.ca1	1BCF.pdb.ca5	123	158	19.1014	24	97.8945	0.98532	79.589
1QMP_B.pdb.ca1	1DPS.pdb.ca5	123	167	5.55366	29	23.5552	0.948551	19.1505
1QMP_B.pdb.ca1	1IER.pdb.ca5	123	174	5.62644	32	21.6266	0.943984	17.5826
1QMP_B.pdb.ca1	1RCD.pdb.ca5	123	173	5.47484	34	19.806	0.939298	16.1025
1QMP_C.pdb.ca1	1B71.pdb.ca5	127	191	6.16887	34	23.0426	0.946517	18.1437
1QMP_C.pdb.ca1	1BCF.pdb.ca5	127	158	9.67765	26	47.2716	0.971693	37.2217
1QMP_C.pdb.ca1	1DPS.pdb.ca5	127	167	6.4119	28	29.0826	0.957047	22.8997
1QMP_C.pdb.ca1	1IER.pdb.ca5	127	174	5.61744	37	19.2815	0.937434	15.1823
1QMP_C.pdb.ca1	1RCD.pdb.ca5	127	173	8.68091	23	47.9337	0.972375	37.7431
3CHY.pdb.ca1	1B71.pdb.ca5	128	191	6.06795	26	29.873	0.958515	23.3383
3CHY.pdb.ca1	1BCF.pdb.ca5	128	158	6.06529	27	28.754	0.956964	22.464
3CHY.pdb.ca1	1DPS.pdb.ca5	128	167	5.05878	39	16.6032	0.929085	12.9712
3CHY.pdb.ca1	1IER.pdb.ca5	128	174	5.6058	30	23.9181	0.949272	18.686
3CHY.pdb.ca1	1RCD.pdb.ca5	128	173	5.73362	34	21.5854	0.943738	16.8636
4TMY_A.pdb.ca1	1B71.pdb.ca5	118	191	5.60227	26	25.4257	0.952081	21.5472
4TMY_A.pdb.ca1	1BCF.pdb.ca5	118	158	4.66351	24	22.9289	0.948872	19.4313
4TMY_A.pdb.ca1	1DPS.pdb.ca5	118	167	4.48177	27	19.587	0.940997	16.5992
4TMY_A.pdb.ca1	1IER.pdb.ca5	118	174	5.09424	23	26.1357	0.954123	22.1489
4TMY_A.pdb.ca1	1RCD.pdb.ca5	118	173	5.07346	22	27.2122	0.955896	23.0612
4TMY_B.pdb.ca1	1B71.pdb.ca5	118	191	5.69831	28	24.0143	0.949218	20.3511
4TMY_B.pdb.ca1	1BCF.pdb.ca5	118	158	5.44492	28	22.9464	0.947365	19.4461
4TMY_B.pdb.ca1	1DPS.pdb.ca5	118	167	4.85628	20	28.6521	0.958355	24.2814
4TMY_B.pdb.ca1	1IER.pdb.ca5	118	174	5.46571	20	32.2477	0.961999	27.3286
4TMY_B.pdb.ca1	1RCD.pdb.ca5	118	173	5.37516	21	30.2033	0.959665	25.596

[truncated: 6 more sheets: skolnick-23, skolnick-24, skolnick-25, skolnick-34, skolnick-35, skolnick-45]
