# Supplementary material for: SAS-Pro: Simultaneous Residue Assignment and Structure Superposition for Protein Structure Alignment
Source: PLoS One. 2012 May 25;7(5):e37493. doi: 10.1371/journal.pone.0037493 (PMC3360771; doi:10.1371/journal.pone.0037493)
Supplement: File S1. — Results with the Skolnick-Sokol dataset. (ZIP) [file pone.0037493.s001.zip › Skolnick-Sokol-Results/SSM.xls]

## Sheet: sokol
p1	p2	size 1	size 2	RMSD	N_align	SI	MI	SAS
1BPI.pdb.ca	1BPI.pdb.ca	58	58	0	58	0	0	0
1CPH.pdb.ca	1BPI.pdb.ca	21	58	0.92	9	2.14667	0.718257	10.2222
1BPI.pdb.ca	1ERA.pdb.ca	58	62	3.32	31	6.21161	0.831212	10.7097
1KNT.pdb.ca	1BPI.pdb.ca	55	58	1.18	55	1.18	0.440299	2.14545
1VII.pdb.ca	1BPI.pdb.ca	36	58	1.48	11	4.84364	0.83675	13.4545
2KNT.pdb.ca	1BPI.pdb.ca	58	58	1.34	58	1.34	0.471831	2.31034
1BPI.pdb.ca	3EBX.pdb.ca	58	62	3.15	32	5.70937	0.819574	9.84375
5PTI.pdb.ca	1BPI.pdb.ca	58	58	0.58	57	0.590175	0.291069	1.01754
1BPI.pdb.ca	6EBX.pdb.ca	58	62	2.71	29	5.42	0.818833	9.34483
1CPH.pdb.ca	1BPI.pdb.ca	21	58	0.92	9	2.14667	0.718257	10.2222
1CPH.pdb.ca	1CPH.pdb.ca	21	21	0	21	0	0	0
1CPH.pdb.ca	1ERA.pdb.ca	21	62	-	-	#VALUE!	#VALUE!	#VALUE!
1CPH.pdb.ca	1KNT.pdb.ca	21	55	0.7	8	1.8375	0.721074	8.75
1CPH.pdb.ca	1VII.pdb.ca	21	36	2.18	20	2.289	0.610919	10.9
1CPH.pdb.ca	2KNT.pdb.ca	21	58	1.3	9	3.03333	0.756494	14.4444
1CPH.pdb.ca	3EBX.pdb.ca	21	62	-	-	#VALUE!	#VALUE!	#VALUE!
1CPH.pdb.ca	5PTI.pdb.ca	21	58	1.36	9	3.17333	0.761602	15.1111
1CPH.pdb.ca	6EBX.pdb.ca	21	62	-	-	#VALUE!	#VALUE!	#VALUE!
1BPI.pdb.ca	1ERA.pdb.ca	58	62	3.32	31	6.21161	0.831212	10.7097
1CPH.pdb.ca	1ERA.pdb.ca	21	62	-	-	#VALUE!	#VALUE!	#VALUE!
1ERA.pdb.ca	1ERA.pdb.ca	62	62	0	62	0	0	0
1KNT.pdb.ca	1ERA.pdb.ca	55	62	2.85	31	5.05645	0.802956	9.19355
1VII.pdb.ca	1ERA.pdb.ca	36	62	-	-	#VALUE!	#VALUE!	#VALUE!
2KNT.pdb.ca	1ERA.pdb.ca	58	62	2.83	31	5.29484	0.812111	9.12903
3EBX.pdb.ca	1ERA.pdb.ca	62	62	1.39	62	1.39	0.480969	2.24194
5PTI.pdb.ca	1ERA.pdb.ca	58	62	3.3	31	6.17419	0.830508	10.6452
6EBX.pdb.ca	1ERA.pdb.ca	62	62	1.21	62	1.21	0.446494	1.95161
1KNT.pdb.ca	1BPI.pdb.ca	55	58	1.18	55	1.18	0.440299	2.14545
1CPH.pdb.ca	1KNT.pdb.ca	21	55	0.7	8	1.8375	0.721074	8.75
1KNT.pdb.ca	1ERA.pdb.ca	55	62	2.85	31	5.05645	0.802956	9.19355
1KNT.pdb.ca	1KNT.pdb.ca	55	55	0	55	0	0	0
1VII.pdb.ca	1KNT.pdb.ca	36	55	0.9	10	3.24	0.814189	9
1KNT.pdb.ca	2KNT.pdb.ca	55	58	0.11	55	0.11	0.068323	0.2
1KNT.pdb.ca	3EBX.pdb.ca	55	62	2.7	31	4.79032	0.795918	8.70968
1KNT.pdb.ca	5PTI.pdb.ca	55	58	1.13	55	1.13	0.429658	2.05455
1KNT.pdb.ca	6EBX.pdb.ca	55	62	2.35	28	4.61607	0.798237	8.39286
1VII.pdb.ca	1BPI.pdb.ca	36	58	1.48	11	4.84364	0.83675	13.4545
1CPH.pdb.ca	1VII.pdb.ca	21	36	2.18	20	2.289	0.610919	10.9
1VII.pdb.ca	1ERA.pdb.ca	36	62	-	-	#VALUE!	#VALUE!	#VALUE!
1VII.pdb.ca	1KNT.pdb.ca	36	55	0.9	10	3.24	0.814189	9
1VII.pdb.ca	1VII.pdb.ca	36	36	0	36	0	0	0
1VII.pdb.ca	2KNT.pdb.ca	36	58	0.94	10	3.384	0.817235	9.4
1VII.pdb.ca	3EBX.pdb.ca	36	62	-	-	#VALUE!	#VALUE!	#VALUE!
1VII.pdb.ca	5PTI.pdb.ca	36	58	0.92	10	3.312	0.815725	9.2
1VII.pdb.ca	6EBX.pdb.ca	36	62	-	-	#VALUE!	#VALUE!	#VALUE!
1BPI.pdb.ca	2KNT.pdb.ca	58	58	1.34	58	1.34	0.471831	2.31034
1CPH.pdb.ca	2KNT.pdb.ca	21	58	1.3	9	3.03333	0.756494	14.4444
2KNT.pdb.ca	1ERA.pdb.ca	58	62	2.83	31	5.29484	0.812111	9.12903
1KNT.pdb.ca	2KNT.pdb.ca	55	58	0.11	55	0.11	0.068323	0.2
1VII.pdb.ca	2KNT.pdb.ca	36	58	0.94	10	3.384	0.817235	9.4
2KNT.pdb.ca	2KNT.pdb.ca	58	58	0	58	0	0	0
2KNT.pdb.ca	3EBX.pdb.ca	58	62	2.7	30	5.22	0.812349	9
5PTI.pdb.ca	2KNT.pdb.ca	58	58	1.23	58	1.23	0.450549	2.12069
2KNT.pdb.ca	6EBX.pdb.ca	58	62	2.33	28	4.82643	0.807497	8.32143
1BPI.pdb.ca	3EBX.pdb.ca	58	62	3.15	32	5.70937	0.819574	9.84375
1CPH.pdb.ca	3EBX.pdb.ca	21	62	-	-	#VALUE!	#VALUE!	#VALUE!
1ERA.pdb.ca	3EBX.pdb.ca	62	62	1.39	62	1.39	0.480969	2.24194
1KNT.pdb.ca	3EBX.pdb.ca	55	62	2.7	31	4.79032	0.795918	8.70968
1VII.pdb.ca	3EBX.pdb.ca	36	62	-	-	#VALUE!	#VALUE!	#VALUE!
2KNT.pdb.ca	3EBX.pdb.ca	58	62	2.7	30	5.22	0.812349	9
3EBX.pdb.ca	3EBX.pdb.ca	62	62	0	62	0	0	0
5PTI.pdb.ca	3EBX.pdb.ca	58	62	2.4	29	4.8	0.804433	8.27586
6EBX.pdb.ca	3EBX.pdb.ca	62	62	0.85	62	0.85	0.361702	1.37097
1BPI.pdb.ca	5PTI.pdb.ca	58	58	0.58	57	0.590175	0.291069	1.01754
1CPH.pdb.ca	5PTI.pdb.ca	21	58	1.36	9	3.17333	0.761602	15.1111
5PTI.pdb.ca	1ERA.pdb.ca	58	62	3.3	31	6.17419	0.830508	10.6452
1KNT.pdb.ca	5PTI.pdb.ca	55	58	1.13	55	1.13	0.429658	2.05455
1VII.pdb.ca	5PTI.pdb.ca	36	58	0.92	10	3.312	0.815725	9.2
2KNT.pdb.ca	5PTI.pdb.ca	58	58	1.23	58	1.23	0.450549	2.12069
5PTI.pdb.ca	3EBX.pdb.ca	58	62	2.4	29	4.8	0.804433	8.27586
5PTI.pdb.ca	5PTI.pdb.ca	58	58	0	58	0	0	0
5PTI.pdb.ca	6EBX.pdb.ca	58	62	2.6	29	5.2	0.813973	8.96552
1BPI.pdb.ca	6EBX.pdb.ca	58	62	2.71	29	5.42	0.818833	9.34483
1CPH.pdb.ca	6EBX.pdb.ca	21	62	-	-	#VALUE!	#VALUE!	#VALUE!
1ERA.pdb.ca	6EBX.pdb.ca	62	62	1.21	62	1.21	0.446494	1.95161
1KNT.pdb.ca	6EBX.pdb.ca	55	62	2.35	28	4.61607	0.798237	8.39286
1VII.pdb.ca	6EBX.pdb.ca	36	62	-	-	#VALUE!	#VALUE!	#VALUE!
2KNT.pdb.ca	6EBX.pdb.ca	58	62	2.33	28	4.82643	0.807497	8.32143
3EBX.pdb.ca	6EBX.pdb.ca	62	62	0.85	62	0.85	0.361702	1.37097
5PTI.pdb.ca	6EBX.pdb.ca	58	62	2.6	29	5.2	0.813973	8.96552
6EBX.pdb.ca	6EBX.pdb.ca	62	62	0	62	0	0	0

## Sheet: skolnick-1
p1	p2	size 1	size 2	RMSD	N_align	SI	MI	SAS
1B00.pdb.ca	1B00.pdb.ca	122	122	0	122	0	0	0
1B00.pdb.ca	1DBW.pdb.ca	122	123	2.01	109	2.24972	0.617817	1.84404
1NAT.pdb.ca	1B00.pdb.ca	119	122	1.77	109	1.93239	0.579511	1.62385
1B00.pdb.ca	1NTR.pdb.ca	122	124	3.34	107	3.80822	0.727877	3.1215
1B00.pdb.ca	1QMP_A.pdb.ca	122	127	1.82	111	2.00036	0.588598	1.63964
1B00.pdb.ca	1QMP_B.pdb.ca	122	123	0.85	107	0.969159	0.439543	0.794393
1B00.pdb.ca	1QMP_C.pdb.ca	122	127	1.84	111	2.02234	0.591062	1.65766
1B00.pdb.ca	3CHY.pdb.ca	122	128	1.66	113	1.79221	0.560049	1.46903
4TMY_A.pdb.ca	1B00.pdb.ca	118	122	1.54	109	1.66716	0.543897	1.41284
4TMY_B.pdb.ca	1B00.pdb.ca	118	122	1.58	111	1.67964	0.541635	1.42342
1B00.pdb.ca	1DBW.pdb.ca	122	123	2.01	109	2.24972	0.617817	1.84404
1DBW.pdb.ca	1DBW.pdb.ca	123	123	0	123	0	0	0
1NAT.pdb.ca	1DBW.pdb.ca	119	123	2.11	115	2.18339	0.598338	1.83478
1DBW.pdb.ca	1NTR.pdb.ca	123	124	3.02	105	3.53771	0.716315	2.87619
1DBW.pdb.ca	1QMP_A.pdb.ca	123	127	1.9	112	2.08661	0.59796	1.69643
1QMP_B.pdb.ca	1DBW.pdb.ca	123	123	1.96	116	2.07828	0.590947	1.68966
1DBW.pdb.ca	1QMP_C.pdb.ca	123	127	1.96	113	2.13345	0.601436	1.73451
1DBW.pdb.ca	3CHY.pdb.ca	123	128	2.04	117	2.14462	0.596774	1.74359
4TMY_A.pdb.ca	1DBW.pdb.ca	118	123	1.74	112	1.83321	0.56038	1.55357
4TMY_B.pdb.ca	1DBW.pdb.ca	118	123	1.84	113	1.92142	0.569768	1.62832
1NAT.pdb.ca	1B00.pdb.ca	119	122	1.77	109	1.93239	0.579511	1.62385
1NAT.pdb.ca	1DBW.pdb.ca	119	123	2.11	115	2.18339	0.598338	1.83478
1NAT.pdb.ca	1NAT.pdb.ca	119	119	0	119	0	0	0
1NAT.pdb.ca	1NTR.pdb.ca	119	124	2.83	101	3.33436	0.705543	2.80198
1NAT.pdb.ca	1QMP_A.pdb.ca	119	127	1.48	114	1.54491	0.517617	1.29825
1NAT.pdb.ca	1QMP_B.pdb.ca	119	123	1.52	114	1.58667	0.524007	1.33333
1NAT.pdb.ca	1QMP_C.pdb.ca	119	127	1.49	114	1.55535	0.519231	1.30702
1NAT.pdb.ca	3CHY.pdb.ca	119	128	1.8	116	1.84655	0.556818	1.55172
4TMY_A.pdb.ca	1NAT.pdb.ca	118	119	1.65	116	1.67845	0.531813	1.42241
4TMY_B.pdb.ca	1NAT.pdb.ca	118	119	1.62	116	1.64793	0.527311	1.39655
1B00.pdb.ca	1NTR.pdb.ca	122	124	3.34	107	3.80822	0.727877	3.1215
1DBW.pdb.ca	1NTR.pdb.ca	123	124	3.02	105	3.53771	0.716315	2.87619
1NAT.pdb.ca	1NTR.pdb.ca	119	124	2.83	101	3.33436	0.705543	2.80198
1NTR.pdb.ca	1NTR.pdb.ca	124	124	0	124	0	0	0
1NTR.pdb.ca	1QMP_A.pdb.ca	124	127	3.19	108	3.66259	0.721109	2.9537
1QMP_B.pdb.ca	1NTR.pdb.ca	123	124	3.05	107	3.50607	0.712868	2.85047
1NTR.pdb.ca	1QMP_C.pdb.ca	124	127	3.05	107	3.53458	0.715165	2.85047
1NTR.pdb.ca	3CHY.pdb.ca	124	128	3.54	111	3.95459	0.733333	3.18919
4TMY_A.pdb.ca	1NTR.pdb.ca	118	124	2.82	99	3.36121	0.708217	2.84848
4TMY_B.pdb.ca	1NTR.pdb.ca	118	124	2.84	99	3.38505	0.709561	2.86869
1B00.pdb.ca	1QMP_A.pdb.ca	122	127	1.82	111	2.00036	0.588598	1.63964
1DBW.pdb.ca	1QMP_A.pdb.ca	123	127	1.9	112	2.08661	0.59796	1.69643
1NAT.pdb.ca	1QMP_A.pdb.ca	119	127	1.48	114	1.54491	0.517617	1.29825
1NTR.pdb.ca	1QMP_A.pdb.ca	124	127	3.19	108	3.66259	0.721109	2.9537
1QMP_A.pdb.ca	1QMP_A.pdb.ca	127	127	0	127	0	0	0
1QMP_B.pdb.ca	1QMP_A.pdb.ca	123	127	0.37	121	0.376116	0.210799	0.305785
1QMP_C.pdb.ca	1QMP_A.pdb.ca	127	127	0.41	126	0.413254	0.220795	0.325397
1QMP_A.pdb.ca	3CHY.pdb.ca	127	128	1.58	116	1.72983	0.55484	1.36207
4TMY_A.pdb.ca	1QMP_A.pdb.ca	118	127	1.42	113	1.48283	0.507885	1.25664
4TMY_B.pdb.ca	1QMP_A.pdb.ca	118	127	1.4	113	1.46195	0.504491	1.23894
1B00.pdb.ca	1QMP_B.pdb.ca	122	123	0.85	107	0.969159	0.439543	0.794393
1DBW.pdb.ca	1QMP_B.pdb.ca	123	123	1.96	116	2.07828	0.590947	1.68966
1NAT.pdb.ca	1QMP_B.pdb.ca	119	123	1.52	114	1.58667	0.524007	1.33333
1QMP_B.pdb.ca	1NTR.pdb.ca	123	124	3.05	107	3.50607	0.712868	2.85047
1QMP_B.pdb.ca	1QMP_A.pdb.ca	123	127	0.37	121	0.376116	0.210799	0.305785
1QMP_B.pdb.ca	1QMP_B.pdb.ca	123	123	0	123	0	0	0
1QMP_B.pdb.ca	1QMP_C.pdb.ca	123	127	0.19	121	0.19314	0.126742	0.157025
1QMP_B.pdb.ca	3CHY.pdb.ca	123	128	1.51	112	1.6583	0.545869	1.34821
4TMY_A.pdb.ca	1QMP_B.pdb.ca	118	123	1.46	113	1.5246	0.514536	1.29204
4TMY_B.pdb.ca	1QMP_B.pdb.ca	118	123	1.44	113	1.50372	0.511233	1.27434
1B00.pdb.ca	1QMP_C.pdb.ca	122	127	1.84	111	2.02234	0.591062	1.65766
1DBW.pdb.ca	1QMP_C.pdb.ca	123	127	1.96	113	2.13345	0.601436	1.73451
1NAT.pdb.ca	1QMP_C.pdb.ca	119	127	1.49	114	1.55535	0.519231	1.30702
1NTR.pdb.ca	1QMP_C.pdb.ca	124	127	3.05	107	3.53458	0.715165	2.85047
1QMP_A.pdb.ca	1QMP_C.pdb.ca	127	127	0.41	126	0.413254	0.220795	0.325397
1QMP_B.pdb.ca	1QMP_C.pdb.ca	123	127	0.19	121	0.19314	0.126742	0.157025
1QMP_C.pdb.ca	1QMP_C.pdb.ca	127	127	0	127	0	0	0
1QMP_C.pdb.ca	3CHY.pdb.ca	127	128	1.6	116	1.75172	0.557712	1.37931
4TMY_A.pdb.ca	1QMP_C.pdb.ca	118	127	1.42	113	1.48283	0.507885	1.25664
4TMY_B.pdb.ca	1QMP_C.pdb.ca	118	127	1.39	113	1.4515	0.502777	1.23009
1B00.pdb.ca	3CHY.pdb.ca	122	128	1.66	113	1.79221	0.560049	1.46903
1DBW.pdb.ca	3CHY.pdb.ca	123	128	2.04	117	2.14462	0.596774	1.74359
1NAT.pdb.ca	3CHY.pdb.ca	119	128	1.8	116	1.84655	0.556818	1.55172
1NTR.pdb.ca	3CHY.pdb.ca	124	128	3.54	111	3.95459	0.733333	3.18919
1QMP_A.pdb.ca	3CHY.pdb.ca	127	128	1.58	116	1.72983	0.55484	1.36207
1QMP_B.pdb.ca	3CHY.pdb.ca	123	128	1.51	112	1.6583	0.545869	1.34821
1QMP_C.pdb.ca	3CHY.pdb.ca	127	128	1.6	116	1.75172	0.557712	1.37931
3CHY.pdb.ca	3CHY.pdb.ca	128	128	0	128	0	0	0
4TMY_A.pdb.ca	3CHY.pdb.ca	118	128	1.4	116	1.42414	0.491452	1.2069
4TMY_B.pdb.ca	3CHY.pdb.ca	118	128	1.38	115	1.416	0.492297	1.2
4TMY_A.pdb.ca	1B00.pdb.ca	118	122	1.54	109	1.66716	0.543897	1.41284
4TMY_A.pdb.ca	1DBW.pdb.ca	118	123	1.74	112	1.83321	0.56038	1.55357
4TMY_A.pdb.ca	1NAT.pdb.ca	118	119	1.65	116	1.67845	0.531813	1.42241
4TMY_A.pdb.ca	1NTR.pdb.ca	118	124	2.82	99	3.36121	0.708217	2.84848
4TMY_A.pdb.ca	1QMP_A.pdb.ca	118	127	1.42	113	1.48283	0.507885	1.25664
4TMY_A.pdb.ca	1QMP_B.pdb.ca	118	123	1.46	113	1.5246	0.514536	1.29204
4TMY_A.pdb.ca	1QMP_C.pdb.ca	118	127	1.42	113	1.48283	0.507885	1.25664
4TMY_A.pdb.ca	3CHY.pdb.ca	118	128	1.4	116	1.42414	0.491452	1.2069
4TMY_A.pdb.ca	4TMY_A.pdb.ca	118	118	0	118	0	0	0
4TMY_B.pdb.ca	4TMY_A.pdb.ca	118	118	0.22	118	0.22	0.127907	0.186441
4TMY_B.pdb.ca	1B00.pdb.ca	118	122	1.58	111	1.67964	0.541635	1.42342
4TMY_B.pdb.ca	1DBW.pdb.ca	118	123	1.84	113	1.92142	0.569768	1.62832
4TMY_B.pdb.ca	1NAT.pdb.ca	118	119	1.62	116	1.64793	0.527311	1.39655
4TMY_B.pdb.ca	1NTR.pdb.ca	118	124	2.84	99	3.38505	0.709561	2.86869
4TMY_B.pdb.ca	1QMP_A.pdb.ca	118	127	1.4	113	1.46195	0.504491	1.23894
4TMY_B.pdb.ca	1QMP_B.pdb.ca	118	123	1.44	113	1.50372	0.511233	1.27434
4TMY_B.pdb.ca	1QMP_C.pdb.ca	118	127	1.39	113	1.4515	0.502777	1.23009
4TMY_B.pdb.ca	3CHY.pdb.ca	118	128	1.38	115	1.416	0.492297	1.2
4TMY_A.pdb.ca	4TMY_B.pdb.ca	118	118	0.22	118	0.22	0.127907	0.186441
4TMY_B.pdb.ca	4TMY_B.pdb.ca	118	118	0	118	0	0	0

## Sheet: skolnick-2
p1	p2	size 1	size 2	rmsd	n_align	SI	MI	SAS
1RN1_A.pdb.ca	1RN1_A.pdb.ca	104	104	0	104	0	0	0
1RN1_B.pdb.ca	1RN1_A.pdb.ca	103	104	0.41	103	0.41	0.21466	0.398058
1RN1_C.pdb.ca	1RN1_A.pdb.ca	104	104	0.41	103	0.413981	0.222139	0.398058
1RN1_B.pdb.ca	1RN1_A.pdb.ca	103	104	0.41	103	0.41	0.21466	0.398058
1RN1_B.pdb.ca	1RN1_B.pdb.ca	103	103	0	103	0	0	0
1RN1_B.pdb.ca	1RN1_C.pdb.ca	103	104	0.39	103	0.39	0.206349	0.378641
1RN1_A.pdb.ca	1RN1_C.pdb.ca	104	104	0.41	103	0.413981	0.222139	0.398058
1RN1_B.pdb.ca	1RN1_C.pdb.ca	103	104	0.39	103	0.39	0.206349	0.378641
1RN1_C.pdb.ca	1RN1_C.pdb.ca	104	104	0	104	0	0	0

## Sheet: skolnick-3
p1	p2	size 1	size 2	rmsd	n_align	SI	MI	SAS
1BAW.pdb.ca	1BAW.pdb.ca	105	105	0	105	0	0	0
1BYO_A.pdb.ca	1BAW.pdb.ca	99	105	0.93	94	0.979468	0.41358	0.989362
1BYO_B.pdb.ca	1BAW.pdb.ca	99	105	1.11	94	1.16904	0.454023	1.18085
1KDI.pdb.ca	1BAW.pdb.ca	102	105	1.53	90	1.734	0.562626	1.7
1NIN.pdb.ca	1BAW.pdb.ca	105	105	1.9	101	1.97525	0.575472	1.88119
1PLA.pdb.ca	1BAW.pdb.ca	97	105	1.13	93	1.1786	0.452937	1.21505
2B3I.pdb.ca	1BAW.pdb.ca	97	105	1.3	95	1.32737	0.475219	1.36842
2PCY.pdb.ca	1BAW.pdb.ca	99	105	0.9	95	0.937895	0.4	0.947368
2PLT.pdb.ca	1BAW.pdb.ca	98	105	0.88	96	0.898333	0.38248	0.916667
1BYO_A.pdb.ca	1BAW.pdb.ca	99	105	0.93	94	0.979468	0.41358	0.989362
1BYO_A.pdb.ca	1BYO_A.pdb.ca	99	99	0	99	0	0	0
1BYO_B.pdb.ca	1BYO_A.pdb.ca	99	99	0.35	99	0.35	0.189189	0.353535
1BYO_A.pdb.ca	1KDI.pdb.ca	99	102	1.44	94	1.5166	0.515306	1.53191
1BYO_A.pdb.ca	1NIN.pdb.ca	99	105	1.85	91	2.01264	0.58806	2.03297
1PLA.pdb.ca	1BYO_A.pdb.ca	97	99	1.05	95	1.07211	0.42377	1.10526
2B3I.pdb.ca	1BYO_A.pdb.ca	97	99	1.34	94	1.38277	0.487999	1.42553
2PCY.pdb.ca	1BYO_A.pdb.ca	99	99	0.57	99	0.57	0.275362	0.575758
2PLT.pdb.ca	1BYO_A.pdb.ca	98	99	0.56	96	0.571667	0.286555	0.583333
1BYO_B.pdb.ca	1BAW.pdb.ca	99	105	1.11	94	1.16904	0.454023	1.18085
1BYO_A.pdb.ca	1BYO_B.pdb.ca	99	99	0.35	99	0.35	0.189189	0.353535
1BYO_B.pdb.ca	1BYO_B.pdb.ca	99	99	0	99	0	0	0
1BYO_B.pdb.ca	1KDI.pdb.ca	99	102	1.44	94	1.5166	0.515306	1.53191
1BYO_B.pdb.ca	1NIN.pdb.ca	99	105	1.87	91	2.0344	0.590504	2.05495
1PLA.pdb.ca	1BYO_B.pdb.ca	97	99	1	95	1.02105	0.412245	1.05263
2B3I.pdb.ca	1BYO_B.pdb.ca	97	99	1.29	92	1.36011	0.489796	1.40217
2PCY.pdb.ca	1BYO_B.pdb.ca	99	99	0.63	99	0.63	0.295775	0.636364
2PLT.pdb.ca	1BYO_B.pdb.ca	98	99	0.68	96	0.694167	0.325827	0.708333
1KDI.pdb.ca	1BAW.pdb.ca	102	105	1.53	90	1.734	0.562626	1.7
1BYO_A.pdb.ca	1KDI.pdb.ca	99	102	1.44	94	1.5166	0.515306	1.53191
1BYO_B.pdb.ca	1KDI.pdb.ca	99	102	1.44	94	1.5166	0.515306	1.53191
1KDI.pdb.ca	1KDI.pdb.ca	102	102	0	102	0	0	0
1KDI.pdb.ca	1NIN.pdb.ca	102	105	2.23	95	2.39432	0.625185	2.34737
1PLA.pdb.ca	1KDI.pdb.ca	97	102	1.55	89	1.68933	0.548344	1.74157
2B3I.pdb.ca	1KDI.pdb.ca	97	102	1.91	90	2.05856	0.591537	2.12222
2PCY.pdb.ca	1KDI.pdb.ca	99	102	1.28	91	1.39253	0.503597	1.40659
2PLT.pdb.ca	1KDI.pdb.ca	98	102	1.23	89	1.35438	0.5005	1.38202
1BAW.pdb.ca	1NIN.pdb.ca	105	105	1.9	101	1.97525	0.575472	1.88119
1BYO_A.pdb.ca	1NIN.pdb.ca	99	105	1.85	91	2.01264	0.58806	2.03297
1BYO_B.pdb.ca	1NIN.pdb.ca	99	105	1.87	91	2.0344	0.590504	2.05495
1KDI.pdb.ca	1NIN.pdb.ca	102	105	2.23	95	2.39432	0.625185	2.34737
1NIN.pdb.ca	1NIN.pdb.ca	105	105	0	105	0	0	0
1PLA.pdb.ca	1NIN.pdb.ca	97	105	1.98	90	2.134	0.599754	2.2
2B3I.pdb.ca	1NIN.pdb.ca	97	105	1.32	93	1.37677	0.489796	1.41935
2PCY.pdb.ca	1NIN.pdb.ca	99	105	0.87	96	0.897187	0.386076	0.90625
2PLT.pdb.ca	1NIN.pdb.ca	98	105	0.98	96	1.00042	0.40738	1.02083
1PLA.pdb.ca	1BAW.pdb.ca	97	105	1.13	93	1.1786	0.452937	1.21505
1PLA.pdb.ca	1BYO_A.pdb.ca	97	99	1.05	95	1.07211	0.42377	1.10526
1PLA.pdb.ca	1BYO_B.pdb.ca	97	99	1	95	1.02105	0.412245	1.05263
1PLA.pdb.ca	1KDI.pdb.ca	97	102	1.55	89	1.68933	0.548344	1.74157
1PLA.pdb.ca	1NIN.pdb.ca	97	105	1.98	90	2.134	0.599754	2.2
1PLA.pdb.ca	1PLA.pdb.ca	97	97	0	97	0	0	0
2B3I.pdb.ca	1PLA.pdb.ca	97	97	1.32	93	1.37677	0.489796	1.41935
1PLA.pdb.ca	2PCY.pdb.ca	97	99	0.87	96	0.879062	0.373547	0.90625
1PLA.pdb.ca	2PLT.pdb.ca	97	98	0.98	96	0.990208	0.401333	1.02083
2B3I.pdb.ca	1BAW.pdb.ca	97	105	1.3	95	1.32737	0.475219	1.36842
2B3I.pdb.ca	1BYO_A.pdb.ca	97	99	1.34	94	1.38277	0.487999	1.42553
2B3I.pdb.ca	1BYO_B.pdb.ca	97	99	1.29	92	1.36011	0.489796	1.40217
2B3I.pdb.ca	1KDI.pdb.ca	97	102	1.91	90	2.05856	0.591537	2.12222
2B3I.pdb.ca	1NIN.pdb.ca	97	105	1.32	93	1.37677	0.489796	1.41935
1PLA.pdb.ca	2B3I.pdb.ca	97	97	1.32	93	1.37677	0.489796	1.41935
2B3I.pdb.ca	2B3I.pdb.ca	97	97	0	97	0	0	0
2B3I.pdb.ca	2PCY.pdb.ca	97	99	1.46	94	1.5066	0.508756	1.55319
2B3I.pdb.ca	2PLT.pdb.ca	97	98	1.23	96	1.24281	0.456156	1.28125
2PCY.pdb.ca	1BAW.pdb.ca	99	105	0.9	95	0.937895	0.4	0.947368
1BYO_A.pdb.ca	2PCY.pdb.ca	99	99	0.57	99	0.57	0.275362	0.575758
1BYO_B.pdb.ca	2PCY.pdb.ca	99	99	0.63	99	0.63	0.295775	0.636364
2PCY.pdb.ca	1KDI.pdb.ca	99	102	1.28	91	1.39253	0.503597	1.40659
2PCY.pdb.ca	1NIN.pdb.ca	99	105	0.87	96	0.897187	0.386076	0.90625
1PLA.pdb.ca	2PCY.pdb.ca	97	99	0.87	96	0.879062	0.373547	0.90625
2B3I.pdb.ca	2PCY.pdb.ca	97	99	1.46	94	1.5066	0.508756	1.55319
2PCY.pdb.ca	2PCY.pdb.ca	99	99	0	99	0	0	0
2PLT.pdb.ca	2PCY.pdb.ca	98	99	0.69	97	0.697113	0.321987	0.71134
2PLT.pdb.ca	1BAW.pdb.ca	98	105	0.88	96	0.898333	0.38248	0.916667
2PLT.pdb.ca	1BYO_A.pdb.ca	98	99	0.56	96	0.571667	0.286555	0.583333
2PLT.pdb.ca	1BYO_B.pdb.ca	98	99	0.68	96	0.694167	0.325827	0.708333
2PLT.pdb.ca	1KDI.pdb.ca	98	102	1.23	89	1.35438	0.5005	1.38202
2PLT.pdb.ca	1NIN.pdb.ca	98	105	0.98	96	1.00042	0.40738	1.02083
1PLA.pdb.ca	2PLT.pdb.ca	97	98	0.98	96	0.990208	0.401333	1.02083
2B3I.pdb.ca	2PLT.pdb.ca	97	98	1.23	96	1.24281	0.456156	1.28125
2PLT.pdb.ca	2PCY.pdb.ca	98	99	0.69	97	0.697113	0.321987	0.71134
2PLT.pdb.ca	2PLT.pdb.ca	98	98	0	98	0	0	0

## Sheet: skolnick-4
p1	p2	size 1	size 2	rmsd	n_align	SI	MI	SAS
1AMK.pdb.ca	1AMK.pdb.ca	251	251	0	251	0	0	0
1AMK.pdb.ca	1AW2.pdb.ca	251	256	1.39	239	1.45979	0.505685	0.58159
1AMK.pdb.ca	1B9B.pdb.ca	251	255	1.36	243	1.40477	0.492174	0.559671
1AMK.pdb.ca	1BTM.pdb.ca	251	252	1.34	238	1.41319	0.499078	0.563025
1AMK.pdb.ca	1TMH.pdb.ca	251	254	1.24	241	1.29145	0.474279	0.514523
1AMK.pdb.ca	1TRE.pdb.ca	251	255	1.34	237	1.41916	0.501174	0.565401
1TRI.pdb.ca	1AMK.pdb.ca	251	243	0.99	239	1.00657	0.407466	0.414226
1YDV.pdb.ca	1AMK.pdb.ca	251	348	1.24	238	1.30773	0.480796	0.521008
3YPI.pdb.ca	1AMK.pdb.ca	251	247	1.01	246	1.01411	0.4048	0.410569
8TIM.pdb.ca	1AMK.pdb.ca	251	247	1.14	239	1.17816	0.450147	0.476987
1AMK.pdb.ca	1AW2.pdb.ca	256	251	1.39	239	1.45979	0.505685	0.58159
1AW2.pdb.ca	1AW2.pdb.ca	256	256	0	256	0	0	0
1B9B.pdb.ca	1AW2.pdb.ca	256	255	1.37	242	1.4436	0.503893	0.566116
1BTM.pdb.ca	1AW2.pdb.ca	256	252	1.46	237	1.55241	0.523288	0.616034
1TMH.pdb.ca	1AW2.pdb.ca	256	254	0.85	248	0.870565	0.376721	0.342742
1TRE.pdb.ca	1AW2.pdb.ca	256	255	0.6	248	0.616935	0.305246	0.241935
1TRI.pdb.ca	1AW2.pdb.ca	256	243	1.63	230	1.72213	0.5463	0.708696
1YDV.pdb.ca	1AW2.pdb.ca	256	348	1.15	233	1.26352	0.484619	0.493562
3YPI.pdb.ca	1AW2.pdb.ca	256	247	1.12	236	1.1722	0.452875	0.474576
8TIM.pdb.ca	1AW2.pdb.ca	256	247	1.2	240	1.235	0.460125	0.5
1AMK.pdb.ca	1B9B.pdb.ca	255	251	1.36	243	1.40477	0.492174	0.559671
1B9B.pdb.ca	1AW2.pdb.ca	255	256	1.37	242	1.4436	0.503893	0.566116
1B9B.pdb.ca	1B9B.pdb.ca	255	255	0	255	0	0	0
1BTM.pdb.ca	1B9B.pdb.ca	255	252	1.07	243	1.10963	0.437105	0.440329
1B9B.pdb.ca	1TMH.pdb.ca	255	254	1.1	246	1.13577	0.441176	0.447154
1B9B.pdb.ca	1TRE.pdb.ca	255	255	1.35	238	1.44643	0.508635	0.567227
1TRI.pdb.ca	1B9B.pdb.ca	255	243	1.58	232	1.65491	0.534943	0.681034
1YDV.pdb.ca	1B9B.pdb.ca	255	348	1.56	237	1.67848	0.544271	0.658228
3YPI.pdb.ca	1B9B.pdb.ca	255	247	1.19	243	1.20959	0.451373	0.489712
8TIM.pdb.ca	1B9B.pdb.ca	255	247	1.37	242	1.39831	0.487889	0.566116
1AMK.pdb.ca	1BTM.pdb.ca	252	251	1.34	238	1.41319	0.499078	0.563025
1BTM.pdb.ca	1AW2.pdb.ca	252	256	1.46	237	1.55241	0.523288	0.616034
1B9B.pdb.ca	1BTM.pdb.ca	252	255	1.07	243	1.10963	0.437105	0.440329
1BTM.pdb.ca	1BTM.pdb.ca	252	252	0	252	0	0	0
1BTM.pdb.ca	1TMH.pdb.ca	252	254	1.31	240	1.3755	0.491511	0.545833
1BTM.pdb.ca	1TRE.pdb.ca	252	255	1.54	243	1.59704	0.524131	0.633745
1TRI.pdb.ca	1BTM.pdb.ca	252	243	1.6	228	1.70526	0.545875	0.701754
1YDV.pdb.ca	1BTM.pdb.ca	252	348	1.46	234	1.57231	0.529297	0.623932
3YPI.pdb.ca	1BTM.pdb.ca	252	247	1.3	237	1.35485	0.485887	0.548523
8TIM.pdb.ca	1BTM.pdb.ca	252	247	1.36	239	1.40552	0.492443	0.569038
1AMK.pdb.ca	1TMH.pdb.ca	254	251	1.24	241	1.29145	0.474279	0.514523
1TMH.pdb.ca	1AW2.pdb.ca	254	256	0.85	248	0.870565	0.376721	0.342742
1B9B.pdb.ca	1TMH.pdb.ca	254	255	1.1	246	1.13577	0.441176	0.447154
1BTM.pdb.ca	1TMH.pdb.ca	254	252	1.31	240	1.3755	0.491511	0.545833
1TMH.pdb.ca	1TMH.pdb.ca	254	254	0	254	0	0	0
1TMH.pdb.ca	1TRE.pdb.ca	254	255	0.74	244	0.770328	0.356618	0.303279
1TRI.pdb.ca	1TMH.pdb.ca	254	243	1.51	233	1.57481	0.522085	0.648069
1YDV.pdb.ca	1TMH.pdb.ca	254	348	1.32	231	1.45143	0.516062	0.571429
3YPI.pdb.ca	1TMH.pdb.ca	254	247	1.04	238	1.07933	0.43088	0.436975
8TIM.pdb.ca	1TMH.pdb.ca	254	247	1.25	237	1.30274	0.47654	0.527426
1AMK.pdb.ca	1TRE.pdb.ca	255	251	1.34	237	1.41916	0.501174	0.565401
1TRE.pdb.ca	1AW2.pdb.ca	255	256	0.6	248	0.616935	0.305246	0.241935
1B9B.pdb.ca	1TRE.pdb.ca	255	255	1.35	238	1.44643	0.508635	0.567227
1BTM.pdb.ca	1TRE.pdb.ca	255	252	1.54	243	1.59704	0.524131	0.633745
1TMH.pdb.ca	1TRE.pdb.ca	255	254	0.74	244	0.770328	0.356618	0.303279
1TRE.pdb.ca	1TRE.pdb.ca	255	255	0	255	0	0	0
1TRI.pdb.ca	1TRE.pdb.ca	255	243	1.68	228	1.79053	0.5573	0.736842
1YDV.pdb.ca	1TRE.pdb.ca	255	348	1.13	231	1.2474	0.483127	0.489177
3YPI.pdb.ca	1TRE.pdb.ca	255	247	1.19	235	1.25077	0.469361	0.506383
8TIM.pdb.ca	1TRE.pdb.ca	255	247	1.15	236	1.2036	0.459069	0.487288
1TRI.pdb.ca	1AMK.pdb.ca	243	251	0.99	239	1.00657	0.407466	0.414226
1TRI.pdb.ca	1AW2.pdb.ca	243	256	1.63	230	1.72213	0.5463	0.708696
1TRI.pdb.ca	1B9B.pdb.ca	243	255	1.58	232	1.65491	0.534943	0.681034
1TRI.pdb.ca	1BTM.pdb.ca	243	252	1.6	228	1.70526	0.545875	0.701754
1TRI.pdb.ca	1TMH.pdb.ca	243	254	1.51	233	1.57481	0.522085	0.648069
1TRI.pdb.ca	1TRE.pdb.ca	243	255	1.68	228	1.79053	0.5573	0.736842
1TRI.pdb.ca	1TRI.pdb.ca	243	243	0	243	0	0	0
1TRI.pdb.ca	1YDV.pdb.ca	243	348	1.55	229	1.64476	0.536415	0.676856
1TRI.pdb.ca	3YPI.pdb.ca	243	247	1.32	233	1.37665	0.489885	0.566524
1TRI.pdb.ca	8TIM.pdb.ca	243	247	1.3	228	1.38553	0.497219	0.570175
1YDV.pdb.ca	1AMK.pdb.ca	348	251	1.24	238	1.30773	0.480796	0.521008
1YDV.pdb.ca	1AW2.pdb.ca	348	256	1.15	233	1.26352	0.484619	0.493562
1YDV.pdb.ca	1B9B.pdb.ca	348	255	1.56	237	1.67848	0.544271	0.658228
1YDV.pdb.ca	1BTM.pdb.ca	348	252	1.46	234	1.57231	0.529297	0.623932
1YDV.pdb.ca	1TMH.pdb.ca	348	254	1.32	231	1.45143	0.516062	0.571429
1YDV.pdb.ca	1TRE.pdb.ca	348	255	1.36	239	1.45105	0.508304	0.569038
1TRI.pdb.ca	1YDV.pdb.ca	348	243	1.55	229	1.64476	0.536415	0.676856
1YDV.pdb.ca	1YDV.pdb.ca	348	348	0	348	0	0	0
1YDV.pdb.ca	3YPI.pdb.ca	348	247	1.46	239	1.50887	0.50959	0.610879
1YDV.pdb.ca	8TIM.pdb.ca	348	247	1.15	242	1.17376	0.445374	0.475207
3YPI.pdb.ca	1AMK.pdb.ca	247	251	1.01	246	1.01411	0.4048	0.410569
3YPI.pdb.ca	1AW2.pdb.ca	247	256	1.12	236	1.1722	0.452875	0.474576
3YPI.pdb.ca	1B9B.pdb.ca	247	255	1.19	243	1.20959	0.451373	0.489712
3YPI.pdb.ca	1BTM.pdb.ca	247	252	1.3	237	1.35485	0.485887	0.548523
3YPI.pdb.ca	1TMH.pdb.ca	247	254	1.04	238	1.07933	0.43088	0.436975
3YPI.pdb.ca	1TRE.pdb.ca	247	255	1.19	235	1.25077	0.469361	0.506383
1TRI.pdb.ca	3YPI.pdb.ca	247	243	1.32	233	1.37665	0.489885	0.566524
1YDV.pdb.ca	3YPI.pdb.ca	247	348	1.46	239	1.50887	0.50959	0.610879
3YPI.pdb.ca	3YPI.pdb.ca	247	247	0	247	0	0	0
8TIM.pdb.ca	3YPI.pdb.ca	247	247	1.01	242	1.03087	0.414439	0.417355
8TIM.pdb.ca	1AMK.pdb.ca	247	251	1.14	239	1.17816	0.450147	0.476987
8TIM.pdb.ca	1AW2.pdb.ca	247	256	1.2	240	1.235	0.460125	0.5
8TIM.pdb.ca	1B9B.pdb.ca	247	255	1.37	242	1.39831	0.487889	0.566116
8TIM.pdb.ca	1BTM.pdb.ca	247	252	1.36	239	1.40552	0.492443	0.569038
8TIM.pdb.ca	1TMH.pdb.ca	247	254	1.25	237	1.30274	0.47654	0.527426
8TIM.pdb.ca	1TRE.pdb.ca	247	255	1.15	236	1.2036	0.459069	0.487288
1TRI.pdb.ca	8TIM.pdb.ca	247	243	1.3	228	1.38553	0.497219	0.570175
1YDV.pdb.ca	8TIM.pdb.ca	247	348	1.15	242	1.17376	0.445374	0.475207
3YPI.pdb.ca	8TIM.pdb.ca	247	247	1.01	242	1.03087	0.414439	0.417355
8TIM.pdb.ca	8TIM.pdb.ca	247	247	0	247	0	0	0

## Sheet: skolnick-5
p1	p2	size 1	size 2	rmsd	n_align	SI	MI	SAS
1B71.pdb.ca	1B71.pdb.ca	191	191	0	191	0	0	0
1BCF.pdb.ca	1B71.pdb.ca	158	191	2.11	135	2.46948	0.644593	1.56296
1DPS.pdb.ca	1B71.pdb.ca	167	191	1.94	115	2.81722	0.69892	1.68696
1FHA.pdb.ca	1B71.pdb.ca	172	191	2.73	135	3.47822	0.721232	2.02222
1IER.pdb.ca	1B71.pdb.ca	174	191	2.83	138	3.56826	0.724843	2.05072
1RCD.pdb.ca	1B71.pdb.ca	173	191	2.67	135	3.42156	0.718846	1.97778
1BCF.pdb.ca	1B71.pdb.ca	158	191	2.11	135	2.46948	0.644593	1.56296
1BCF.pdb.ca	1BCF.pdb.ca	158	158	0	158	0	0	0
1BCF.pdb.ca	1DPS.pdb.ca	158	167	2.47	120	3.25217	0.712466	2.05833
1BCF.pdb.ca	1FHA.pdb.ca	158	172	2.07	155	2.11006	0.58776	1.33548
1BCF.pdb.ca	1IER.pdb.ca	158	174	2.02	156	2.0459	0.579224	1.29487
1BCF.pdb.ca	1RCD.pdb.ca	158	173	1.84	150	1.93813	0.573495	1.22667
1DPS.pdb.ca	1B71.pdb.ca	167	191	1.94	115	2.81722	0.69892	1.68696
1BCF.pdb.ca	1DPS.pdb.ca	158	167	2.47	120	3.25217	0.712466	2.05833
1DPS.pdb.ca	1DPS.pdb.ca	167	167	0	167	0	0	0
1DPS.pdb.ca	1FHA.pdb.ca	167	172	2.23	132	2.82129	0.681635	1.68939
1DPS.pdb.ca	1IER.pdb.ca	167	174	2.22	132	2.80864	0.68078	1.68182
1DPS.pdb.ca	1RCD.pdb.ca	167	173	2.16	130	2.77477	0.680425	1.66154
1FHA.pdb.ca	1B71.pdb.ca	172	191	2.73	135	3.47822	0.721232	2.02222
1BCF.pdb.ca	1FHA.pdb.ca	158	172	2.07	155	2.11006	0.58776	1.33548
1DPS.pdb.ca	1FHA.pdb.ca	167	172	2.23	132	2.82129	0.681635	1.68939
1FHA.pdb.ca	1FHA.pdb.ca	172	172	0	172	0	0	0
1FHA.pdb.ca	1IER.pdb.ca	172	174	0.5	169	0.508876	0.263006	0.295858
1FHA.pdb.ca	1RCD.pdb.ca	172	173	0.5	168	0.511905	0.267341	0.297619
1IER.pdb.ca	1B71.pdb.ca	174	191	2.83	138	3.56826	0.724843	2.05072
1BCF.pdb.ca	1IER.pdb.ca	158	174	2.02	156	2.0459	0.579224	1.29487
1DPS.pdb.ca	1IER.pdb.ca	167	174	2.22	132	2.80864	0.68078	1.68182
1FHA.pdb.ca	1IER.pdb.ca	102	174	0.5	169	0.301775	-0.237864	0.295858
1IER.pdb.ca	1IER.pdb.ca	174	174	0	174	0	0	0
1RCD.pdb.ca	1IER.pdb.ca	173	174	0.45	171	0.455263	0.239611	0.263158
1RCD.pdb.ca	1B71.pdb.ca	173	191	2.67	135	3.42156	0.718846	1.97778
1BCF.pdb.ca	1RCD.pdb.ca	158	173	1.84	150	1.93813	0.573495	1.22667
1DPS.pdb.ca	1RCD.pdb.ca	167	173	2.16	130	2.77477	0.680425	1.66154
1FHA.pdb.ca	1RCD.pdb.ca	172	173	0.5	168	0.511905	0.267341	0.297619
1RCD.pdb.ca	1IER.pdb.ca	173	174	0.45	171	0.455263	0.239611	0.263158
1RCD.pdb.ca	1RCD.pdb.ca	173	173	0	173	0	0	0

## Sheet: skolnick-12
p1	p2	size 1	size 2	rmsd	n_align	SI	MI	SAS
1RN1_A.pdb.ca2	1B00.pdb.ca1	104	122	3.16	33	9.95879	0.895769	9.57576
1RN1_B.pdb.ca2	1B00.pdb.ca1	103	122	3.57	36	10.2142	0.894743	9.91667
1RN1_C.pdb.ca2	1B00.pdb.ca1	104	122	3.35	39	8.93333	0.88218	8.58974
1RN1_A.pdb.ca2	1DBW.pdb.ca1	104	123	3.61	39	9.62667	0.888174	9.25641
1RN1_B.pdb.ca2	1DBW.pdb.ca1	103	123	3.58	38	9.70368	0.889272	9.42105
1RN1_C.pdb.ca2	1DBW.pdb.ca1	104	123	3.53	34	10.7976	0.900596	10.3824
1RN1_A.pdb.ca2	1NAT.pdb.ca1	104	119	5.43	50	11.2944	0.894867	10.86
1RN1_B.pdb.ca2	1NAT.pdb.ca1	103	119	5.47	50	11.2682	0.894465	10.94
1RN1_C.pdb.ca2	1NAT.pdb.ca1	104	119	3.65	35	10.8457	0.900139	10.4286
1RN1_A.pdb.ca2	1NTR.pdb.ca1	104	124	4.66	46	10.5357	0.891002	10.1304
1RN1_B.pdb.ca2	1NTR.pdb.ca1	103	124	4.86	41	12.2093	0.904753	11.8537
1RN1_C.pdb.ca2	1NTR.pdb.ca1	104	124	4.71	46	10.6487	0.891879	10.2391
1RN1_A.pdb.ca2	1QMP_A.pdb.ca1	104	127	3.2	33	10.0848	0.896657	9.69697
1RN1_B.pdb.ca2	1QMP_A.pdb.ca1	103	127	3.96	36	11.33	0.902261	11
1RN1_C.pdb.ca2	1QMP_A.pdb.ca1	104	127	3.33	34	10.1859	0.89648	9.79412
1RN1_A.pdb.ca2	1QMP_B.pdb.ca1	104	123	3.22	33	10.1479	0.897094	9.75758
1RN1_B.pdb.ca2	1QMP_B.pdb.ca1	103	123	2.9	30	9.95667	0.898383	9.66667
1RN1_C.pdb.ca2	1QMP_B.pdb.ca1	104	123	3.74	36	10.8044	0.899128	10.3889
1RN1_A.pdb.ca2	1QMP_C.pdb.ca1	104	127	4.05	38	11.0842	0.899614	10.6579
1RN1_B.pdb.ca2	1QMP_C.pdb.ca1	103	127	2.89	30	9.92233	0.898151	9.63333
1RN1_C.pdb.ca2	1QMP_C.pdb.ca1	104	127	3.74	36	10.8044	0.899128	10.3889
1RN1_A.pdb.ca2	3CHY.pdb.ca1	104	128	4.9	44	11.5818	0.899554	11.1364
1RN1_B.pdb.ca2	3CHY.pdb.ca1	103	128	4.96	44	11.6109	0.89953	11.2727
1RN1_C.pdb.ca2	3CHY.pdb.ca1	104	128	3	32	9.75	0.895238	9.375
1RN1_A.pdb.ca2	4TMY_A.pdb.ca1	104	118	2.99	31	10.031	0.898186	9.64516
1RN1_B.pdb.ca2	4TMY_A.pdb.ca1	103	118	3.07	34	9.30029	0.889539	9.02941
1RN1_C.pdb.ca2	4TMY_A.pdb.ca1	104	118	3.07	38	8.40211	0.878087	8.07895
1RN1_A.pdb.ca2	4TMY_B.pdb.ca1	104	118	3.21	32	10.4325	0.899909	10.0312
1RN1_B.pdb.ca2	4TMY_B.pdb.ca1	103	118	3.96	35	11.6537	0.904903	11.3143
1RN1_C.pdb.ca2	4TMY_B.pdb.ca1	104	118	3.82	34	11.6847	0.906015	11.2353

## Sheet: skolnick-13
p1	p2	size 1	size 2	rmsd	n_align	SI	MI	SAS
1BAW.pdb.ca3	1B00.pdb.ca1	105	122	4.54	50	9.534	0.880514	9.08
1BYO_A.pdb.ca3	1B00.pdb.ca1	99	122	4.61	45	10.142	0.88707	10.2444
1BYO_B.pdb.ca3	1B00.pdb.ca1	99	122	3.95	27	14.4833	0.922936	14.6296
1KDI.pdb.ca3	1B00.pdb.ca1	102	122	4.54	52	8.90538	0.872211	8.73077
1NIN.pdb.ca3	1B00.pdb.ca1	105	122	5.37	49	11.5071	0.897009	10.9592
1PLA.pdb.ca3	1B00.pdb.ca1	97	122	4.94	55	8.71236	0.866903	8.98182
2B3I.pdb.ca3	1B00.pdb.ca1	97	122	5.3	59	8.71356	0.864946	8.98305
2PCY.pdb.ca3	1B00.pdb.ca1	99	122	3.87	38	10.0824	0.891061	10.1842
2PLT.pdb.ca3	1B00.pdb.ca1	98	122	4.04	48	8.24833	0.865988	8.41667
1BAW.pdb.ca3	1DBW.pdb.ca1	105	123	4.2	54	8.16667	0.863456	7.77778
1BYO_A.pdb.ca3	1DBW.pdb.ca1	99	123	3.16	40	7.821	0.868026	7.9
1BYO_B.pdb.ca3	1DBW.pdb.ca1	99	123	4.04	35	11.4274	0.902527	11.5429
1KDI.pdb.ca3	1DBW.pdb.ca1	102	123	4.67	53	8.98755	0.872543	8.81132
1NIN.pdb.ca3	1DBW.pdb.ca1	105	123	4.09	42	10.225	0.891147	9.7381
1PLA.pdb.ca3	1DBW.pdb.ca1	97	123	4.56	54	8.19111	0.861083	8.44444
2B3I.pdb.ca3	1DBW.pdb.ca1	97	123	3.87	48	7.82062	0.860335	8.0625
2PCY.pdb.ca3	1DBW.pdb.ca1	99	123	3.48	41	8.40293	0.873494	8.4878
2PLT.pdb.ca3	1DBW.pdb.ca1	98	123	4.83	57	8.30421	0.861171	8.47368
1BAW.pdb.ca3	1NAT.pdb.ca1	105	119	4.18	46	9.5413	0.882906	9.08696
1BYO_A.pdb.ca3	1NAT.pdb.ca1	99	119	4.79	49	9.67776	0.880763	9.77551
1BYO_B.pdb.ca3	1NAT.pdb.ca1	99	119	3.6	34	10.4824	0.897059	10.5882
1KDI.pdb.ca3	1NAT.pdb.ca1	102	119	3.71	39	9.70308	0.888191	9.51282
1NIN.pdb.ca3	1NAT.pdb.ca1	105	119	4.03	48	8.81563	0.874612	8.39583
1PLA.pdb.ca3	1NAT.pdb.ca1	97	119	4.67	44	10.2952	0.888367	10.6136
2B3I.pdb.ca3	1NAT.pdb.ca1	97	119	4.78	52	8.91654	0.870824	9.19231
2PCY.pdb.ca3	1NAT.pdb.ca1	99	119	4.8	49	9.69796	0.880952	9.79592
2PLT.pdb.ca3	1NAT.pdb.ca1	98	119	4.11	47	8.56979	0.870361	8.74468
1BAW.pdb.ca3	1NTR.pdb.ca1	105	124	3.35	39	9.01923	0.883291	8.58974
1BYO_A.pdb.ca3	1NTR.pdb.ca1	99	124	2.81	34	8.18206	0.87819	8.26471
1BYO_B.pdb.ca3	1NTR.pdb.ca1	99	124	2.97	31	9.48484	0.892617	9.58065
1KDI.pdb.ca3	1NTR.pdb.ca1	102	124	3.93	41	9.77707	0.887357	9.58537
1NIN.pdb.ca3	1NTR.pdb.ca1	105	124	4.71	50	9.891	0.883785	9.42
1PLA.pdb.ca3	1NTR.pdb.ca1	97	124	5.24	50	10.1656	0.884182	10.48
2B3I.pdb.ca3	1NTR.pdb.ca1	97	124	4.47	46	9.42587	0.8795	9.71739
2PCY.pdb.ca3	1NTR.pdb.ca1	99	124	3.35	37	8.96351	0.882474	9.05405
2PLT.pdb.ca3	1NTR.pdb.ca1	98	124	4.8	53	8.87547	0.87013	9.0566
1BAW.pdb.ca3	1QMP_A.pdb.ca1	105	127	2.68	34	8.27647	0.881511	7.88235
1BYO_A.pdb.ca3	1QMP_A.pdb.ca1	99	127	4.22	46	9.08217	0.876748	9.17391
1BYO_B.pdb.ca3	1QMP_A.pdb.ca1	99	127	4.36	39	11.0677	0.897611	11.1795
1KDI.pdb.ca3	1QMP_A.pdb.ca1	102	127	3.77	38	10.1195	0.892227	9.92105
1NIN.pdb.ca3	1QMP_A.pdb.ca1	105	127	4.71	48	10.3031	0.888342	9.8125
1PLA.pdb.ca3	1QMP_A.pdb.ca1	97	127	4.64	48	9.37667	0.87785	9.66667
2B3I.pdb.ca3	1QMP_A.pdb.ca1	97	127	5	54	8.98148	0.870487	9.25926
2PCY.pdb.ca3	1QMP_A.pdb.ca1	99	127	3.77	40	9.33075	0.883302	9.425
2PLT.pdb.ca3	1QMP_A.pdb.ca1	98	127	4.35	49	8.7	0.8705	8.87755
1BAW.pdb.ca3	1QMP_B.pdb.ca1	105	123	2.71	34	8.36912	0.882356	7.97059
1BYO_A.pdb.ca3	1QMP_B.pdb.ca1	99	123	5.25	53	9.8066	0.88	9.90566
1BYO_B.pdb.ca3	1QMP_B.pdb.ca1	99	123	3.75	35	10.6071	0.897143	10.7143
1KDI.pdb.ca3	1QMP_B.pdb.ca1	102	123	4.22	39	11.0369	0.89816	10.8205
1NIN.pdb.ca3	1QMP_B.pdb.ca1	105	123	4.35	46	9.92935	0.886309	9.45652
1PLA.pdb.ca3	1QMP_B.pdb.ca1	97	123	5.02	52	9.36423	0.875579	9.65385
2B3I.pdb.ca3	1QMP_B.pdb.ca1	97	123	4.58	51	8.71098	0.869092	8.98039
2PCY.pdb.ca3	1QMP_B.pdb.ca1	99	123	4.27	45	9.394	0.880416	9.48889
2PLT.pdb.ca3	1QMP_B.pdb.ca1	98	123	4.28	48	8.73833	0.871553	8.91667
1BAW.pdb.ca3	1QMP_C.pdb.ca1	105	127	5.37	57	9.89211	0.880531	9.42105
1BYO_A.pdb.ca3	1QMP_C.pdb.ca1	99	127	4.63	49	9.35449	0.877651	9.44898
1BYO_B.pdb.ca3	1QMP_C.pdb.ca1	99	127	4.2	40	10.395	0.892105	10.5
1KDI.pdb.ca3	1QMP_C.pdb.ca1	102	127	4.12	45	9.33867	0.8808	9.15556
1NIN.pdb.ca3	1QMP_C.pdb.ca1	105	127	4.24	47	9.47234	0.881665	9.02128
1PLA.pdb.ca3	1QMP_C.pdb.ca1	97	127	5.13	53	9.38887	0.875335	9.67925
2B3I.pdb.ca3	1QMP_C.pdb.ca1	97	127	5.18	53	9.48038	0.876268	9.77358
2PCY.pdb.ca3	1QMP_C.pdb.ca1	99	127	4.28	47	9.01532	0.875433	9.10638
2PLT.pdb.ca3	1QMP_C.pdb.ca1	98	127	4.5	52	8.48077	0.866162	8.65385
1BAW.pdb.ca3	3CHY.pdb.ca1	105	128	5.17	58	9.35948	0.874827	8.91379
1BYO_A.pdb.ca3	3CHY.pdb.ca1	99	128	3.37	39	8.55462	0.876797	8.64103
1BYO_B.pdb.ca3	3CHY.pdb.ca1	99	128	4.65	46	10.0076	0.885366	10.1087
1KDI.pdb.ca3	3CHY.pdb.ca1	102	128	3.91	43	9.27488	0.881557	9.09302
1NIN.pdb.ca3	3CHY.pdb.ca1	105	128	3.63	43	8.86395	0.878627	8.44186
1PLA.pdb.ca3	3CHY.pdb.ca1	97	128	4.75	48	9.59896	0.88	9.89583
2B3I.pdb.ca3	3CHY.pdb.ca1	97	128	3.61	43	8.14349	0.868206	8.39535
2PCY.pdb.ca3	3CHY.pdb.ca1	99	128	3.18	37	8.50865	0.878205	8.59459
2PLT.pdb.ca3	3CHY.pdb.ca1	98	128	4.34	45	9.45156	0.880656	9.64444
1BAW.pdb.ca3	4TMY_A.pdb.ca1	105	118	5.2	57	9.57895	0.877499	9.12281
1BYO_A.pdb.ca3	4TMY_A.pdb.ca1	99	118	5.53	58	9.43914	0.874111	9.53448
1BYO_B.pdb.ca3	4TMY_A.pdb.ca1	99	118	3.37	27	12.3567	0.913758	12.4815
1KDI.pdb.ca3	4TMY_A.pdb.ca1	102	118	4.9	45	11.1067	0.895328	10.8889
1NIN.pdb.ca3	4TMY_A.pdb.ca1	105	118	4.14	34	12.7853	0.912184	12.1765
1PLA.pdb.ca3	4TMY_A.pdb.ca1	97	118	3.97	42	9.16881	0.879678	9.45238
2B3I.pdb.ca3	4TMY_A.pdb.ca1	97	118	5.19	55	9.15327	0.871877	9.43636
2PCY.pdb.ca3	4TMY_A.pdb.ca1	99	118	5.37	55	9.666	0.877729	9.76364
2PLT.pdb.ca3	4TMY_A.pdb.ca1	98	118	4.02	46	8.56435	0.870993	8.73913
1BAW.pdb.ca3	4TMY_B.pdb.ca1	105	118	5.32	57	9.8	0.879655	9.33333
1BYO_A.pdb.ca3	4TMY_B.pdb.ca1	99	118	5.44	55	9.792	0.878963	9.89091
1BYO_B.pdb.ca3	4TMY_B.pdb.ca1	99	118	3.33	38	8.67553	0.878882	8.76316
1KDI.pdb.ca3	4TMY_B.pdb.ca1	102	118	3.85	43	9.13256	0.880229	8.95349
1NIN.pdb.ca3	4TMY_B.pdb.ca1	105	118	4.02	47	8.98085	0.876948	8.55319
1PLA.pdb.ca3	4TMY_B.pdb.ca1	97	118	4.42	43	9.9707	0.886238	10.2791
2B3I.pdb.ca3	4TMY_B.pdb.ca1	97	118	5.18	58	8.6631	0.864811	8.93103
2PCY.pdb.ca3	4TMY_B.pdb.ca1	99	118	5.32	55	9.576	0.876833	9.67273
2PLT.pdb.ca3	4TMY_B.pdb.ca1	98	118	4.09	46	8.71348	0.872608	8.8913

## Sheet: skolnick-14
p1	p2	size 1	size 2	rmsd	n_align	SI	MI	SAS
1B00.pdb.ca1	1AMK.pdb.ca4	122	251	3.61	69	6.3829	0.832944	5.23188
1B00.pdb.ca1	1B9B.pdb.ca4	122	255	3.59	85	5.15271	0.793953	4.22353
1B00.pdb.ca1	1BTM.pdb.ca4	122	252	2.66	67	4.84358	0.800657	3.97015
1B00.pdb.ca1	1TMH.pdb.ca4	122	254	3.45	83	5.07108	0.793052	4.15663
1B00.pdb.ca1	1TRE.pdb.ca4	122	255	2.96	70	5.15886	0.805862	4.22857
1B00.pdb.ca1	1TRI.pdb.ca4	122	243	4	73	6.68493	0.83592	5.47945
1B00.pdb.ca1	1YDV.pdb.ca4	122	248	3.82	74	6.29784	0.828076	5.16216
1B00.pdb.ca1	3YPI.pdb.ca4	122	247	3.66	72	6.20167	0.827472	5.08333
1B00.pdb.ca1	8TIM.pdb.ca4	122	247	2.61	68	4.68265	0.795264	3.83824
1DBW.pdb.ca1	1AMK.pdb.ca4	123	251	2.97	74	4.93662	0.797034	4.01351
1DBW.pdb.ca1	1B9B.pdb.ca4	123	255	3.13	74	5.20257	0.804048	4.22973
1DBW.pdb.ca1	1BTM.pdb.ca4	123	252	3.07	78	4.84115	0.790887	3.9359
1DBW.pdb.ca1	1TMH.pdb.ca4	123	254	2.78	71	4.81606	0.796503	3.91549
1DBW.pdb.ca1	1TRE.pdb.ca4	123	255	2.73	71	4.72944	0.794097	3.84507
1DBW.pdb.ca1	1TRI.pdb.ca4	123	243	2.95	75	4.838	0.793403	3.93333
1DBW.pdb.ca1	1YDV.pdb.ca4	123	248	2.69	77	4.29701	0.774809	3.49351
1DBW.pdb.ca1	3YPI.pdb.ca4	123	247	3.14	81	4.76815	0.786221	3.87654
1DBW.pdb.ca1	8TIM.pdb.ca4	123	247	2.86	76	4.62868	0.786364	3.76316
1NAT.pdb.ca1	1AMK.pdb.ca4	119	251	2.49	77	3.84818	0.755639	3.23377
1NAT.pdb.ca1	1B9B.pdb.ca4	119	255	2.68	79	4.03696	0.760766	3.39241
1NAT.pdb.ca1	1BTM.pdb.ca4	119	252	2.66	77	4.11091	0.765625	3.45455
1NAT.pdb.ca1	1TMH.pdb.ca4	119	254	2.86	81	4.20173	0.764908	3.53086
1NAT.pdb.ca1	1TRE.pdb.ca4	119	255	2.75	80	4.09063	0.761765	3.4375
1NAT.pdb.ca1	1TRI.pdb.ca4	119	243	2.8	78	4.27179	0.770349	3.58974
1NAT.pdb.ca1	1YDV.pdb.ca4	119	248	2.7	73	4.40137	0.779762	3.69863
1NAT.pdb.ca1	3YPI.pdb.ca4	119	247	3.09	72	5.10708	0.801198	4.29167
1NAT.pdb.ca1	8TIM.pdb.ca4	119	247	2.58	80	3.83775	0.751838	3.225
1NTR.pdb.ca1	1AMK.pdb.ca4	124	251	3.77	69	6.77507	0.840607	5.46377
1NTR.pdb.ca1	1B9B.pdb.ca4	124	255	3.4	64	6.5875	0.840816	5.3125
1NTR.pdb.ca1	1BTM.pdb.ca4	124	252	3.64	67	6.73672	0.841245	5.43284
1NTR.pdb.ca1	1TMH.pdb.ca4	124	254	3.87	73	6.5737	0.834637	5.30137
1NTR.pdb.ca1	1TRE.pdb.ca4	124	255	3.6	81	5.51111	0.807059	4.44444
1NTR.pdb.ca1	1TRI.pdb.ca4	124	243	3.13	71	5.46648	0.813391	4.40845
1NTR.pdb.ca1	1YDV.pdb.ca4	124	248	3.51	81	5.37333	0.803593	4.33333
1NTR.pdb.ca1	3YPI.pdb.ca4	124	247	3.65	70	6.46571	0.834563	5.21429
1NTR.pdb.ca1	8TIM.pdb.ca4	124	247	3.12	74	5.22811	0.805195	4.21622
1QMP_A.pdb.ca1	1AMK.pdb.ca4	127	251	2.83	74	4.85689	0.797019	3.82432
1QMP_A.pdb.ca1	1B9B.pdb.ca4	127	255	3.76	81	5.89531	0.817312	4.64198
1QMP_A.pdb.ca1	1BTM.pdb.ca4	127	252	3.43	78	5.58474	0.812215	4.39744
1QMP_A.pdb.ca1	1TMH.pdb.ca4	127	254	2.96	75	5.01227	0.800308	3.94667
1QMP_A.pdb.ca1	1TRE.pdb.ca4	127	255	3.4	77	5.60779	0.813457	4.41558
1QMP_A.pdb.ca1	1TRI.pdb.ca4	127	243	3.76	81	5.89531	0.817312	4.64198
1QMP_A.pdb.ca1	1YDV.pdb.ca4	127	248	3.68	81	5.76988	0.814491	4.54321
1QMP_A.pdb.ca1	3YPI.pdb.ca4	127	247	3.78	81	5.92667	0.818004	4.66667
1QMP_A.pdb.ca1	8TIM.pdb.ca4	127	247	3.02	77	4.98104	0.797774	3.92208
1QMP_B.pdb.ca1	1AMK.pdb.ca4	123	251	3.67	81	5.57296	0.808136	4.53086
1QMP_B.pdb.ca1	1B9B.pdb.ca4	123	255	4.01	84	5.87179	0.813389	4.77381
1QMP_B.pdb.ca1	1BTM.pdb.ca4	123	252	3.81	83	5.64614	0.808639	4.59036
1QMP_B.pdb.ca1	1TMH.pdb.ca4	123	254	3.46	77	5.52701	0.809768	4.49351
1QMP_B.pdb.ca1	1TRE.pdb.ca4	123	255	2.98	73	5.0211	0.800187	4.08219
1QMP_B.pdb.ca1	1TRI.pdb.ca4	123	243	3.68	79	5.72962	0.813177	4.65823
1QMP_B.pdb.ca1	1YDV.pdb.ca4	123	248	3.66	74	6.08351	0.824175	4.94595
1QMP_B.pdb.ca1	3YPI.pdb.ca4	123	247	2.75	76	4.45066	0.780835	3.61842
1QMP_B.pdb.ca1	8TIM.pdb.ca4	123	247	3.32	74	5.51838	0.811772	4.48649
1QMP_C.pdb.ca1	1AMK.pdb.ca4	127	251	2.77	73	4.81904	0.796912	3.79452
1QMP_C.pdb.ca1	1B9B.pdb.ca4	127	255	0.69	81	1.08185	0.561216	0.851852
1QMP_C.pdb.ca1	1BTM.pdb.ca4	127	252	3.41	78	5.55218	0.81145	4.37179
1QMP_C.pdb.ca1	1TMH.pdb.ca4	127	254	3.7	83	5.66145	0.810697	4.45783
1QMP_C.pdb.ca1	1TRE.pdb.ca4	127	255	3.38	77	5.57481	0.812692	4.38961
1QMP_C.pdb.ca1	1TRI.pdb.ca4	127	243	3.77	81	5.91099	0.817659	4.65432
1QMP_C.pdb.ca1	1YDV.pdb.ca4	127	248	3.95	80	6.27063	0.825831	4.9375
1QMP_C.pdb.ca1	3YPI.pdb.ca4	127	247	3.87	82	5.99378	0.818872	4.71951
1QMP_C.pdb.ca1	8TIM.pdb.ca4	127	247	3.07	78	4.99859	0.797422	3.9359
3CHY.pdb.ca1	1AMK.pdb.ca4	128	251	3.11	81	4.91457	0.79317	3.83951
3CHY.pdb.ca1	1B9B.pdb.ca4	128	255	3.3	75	5.632	0.815891	4.4
3CHY.pdb.ca1	1BTM.pdb.ca4	128	252	3.7	88	5.38182	0.800984	4.20455
3CHY.pdb.ca1	1TMH.pdb.ca4	128	254	3.67	82	5.72878	0.813324	4.47561
3CHY.pdb.ca1	1TRE.pdb.ca4	128	255	3.12	83	4.81157	0.788584	3.75904
3CHY.pdb.ca1	1TRI.pdb.ca4	128	243	3.01	80	4.816	0.791162	3.7625
3CHY.pdb.ca1	1YDV.pdb.ca4	128	248	2.89	74	4.99892	0.801346	3.90541
3CHY.pdb.ca1	3YPI.pdb.ca4	128	247	3.2	74	5.53514	0.814448	4.32432
3CHY.pdb.ca1	8TIM.pdb.ca4	128	247	3.07	81	4.85136	0.791359	3.79012
4TMY_A.pdb.ca1	1AMK.pdb.ca4	118	251	2.9	81	4.22469	0.765088	3.58025
4TMY_A.pdb.ca1	1B9B.pdb.ca4	118	255	2.88	79	4.30177	0.769771	3.64557
4TMY_A.pdb.ca1	1BTM.pdb.ca4	118	252	3.34	79	4.98886	0.791652	4.22785
4TMY_A.pdb.ca1	1TMH.pdb.ca4	118	254	2.8	71	4.65352	0.788939	3.94366
4TMY_A.pdb.ca1	1TRE.pdb.ca4	118	255	3.04	72	4.98222	0.79732	4.22222
4TMY_A.pdb.ca1	1TRI.pdb.ca4	118	243	2.93	81	4.2684	0.766679	3.61728
4TMY_A.pdb.ca1	1YDV.pdb.ca4	118	248	3.08	80	4.543	0.777072	3.85
4TMY_A.pdb.ca1	3YPI.pdb.ca4	118	247	2.86	80	4.2185	0.765824	3.575
4TMY_A.pdb.ca1	8TIM.pdb.ca4	118	247	2.76	79	4.12253	0.763286	3.49367
4TMY_B.pdb.ca1	1AMK.pdb.ca4	118	251	3.05	82	4.38902	0.770062	3.71951
4TMY_B.pdb.ca1	1B9B.pdb.ca4	118	255	2.93	79	4.37646	0.772369	3.70886
4TMY_B.pdb.ca1	1BTM.pdb.ca4	118	252	2.54	69	4.34377	0.781596	3.68116
4TMY_B.pdb.ca1	1TMH.pdb.ca4	118	254	2.79	71	4.6369	0.788447	3.92958
4TMY_B.pdb.ca1	1TRE.pdb.ca4	118	255	3.02	71	5.01915	0.799212	4.25352
4TMY_B.pdb.ca1	1TRI.pdb.ca4	118	243	2.86	80	4.2185	0.765824	3.575
4TMY_B.pdb.ca1	1YDV.pdb.ca4	118	248	2.76	79	4.12253	0.763286	3.49367
4TMY_B.pdb.ca1	3YPI.pdb.ca4	118	247	2.77	80	4.08575	0.760888	3.4625
4TMY_B.pdb.ca1	8TIM.pdb.ca4	118	247	2.7	79	4.03291	0.759904	3.41772

## Sheet: skolnick-15
p1	p2	size 1	size 2	rmsd	n_align	SI	MI	SAS
1B00.pdb.ca1	1B71.pdb.ca5	122	191	5.15	38	16.5342	0.92848	13.5526
1B00.pdb.ca1	1BCF.pdb.ca5	122	158	3.06	23	16.2313	0.935815	13.3043
1B00.pdb.ca1	1DPS.pdb.ca5	122	167	2.76	31	10.8619	0.908393	8.90323
1B00.pdb.ca1	1FHA.pdb.ca5	122	172	0.51	12	5.185	0.921126	4.25
1B00.pdb.ca1	1IER.pdb.ca5	122	174	0.71	15	5.77467	0.91171	4.73333
1B00.pdb.ca1	1RCD.pdb.ca5	122	173	1.42	15	11.5493	0.933177	9.46667
1DBW.pdb.ca1	1B71.pdb.ca5	123	191	4.34	38	14.0479	0.919217	11.4211
1DBW.pdb.ca1	1BCF.pdb.ca5	123	158	2.23	21	13.0614	0.928652	10.619
1DBW.pdb.ca1	1DPS.pdb.ca5	123	167	1.79	27	8.15444	0.897049	6.62963
1DBW.pdb.ca1	1FHA.pdb.ca5	123	172	2.66	25	13.0872	0.924395	10.64
1DBW.pdb.ca1	1IER.pdb.ca5	123	174	2.71	28	11.9046	0.916673	9.67857
1DBW.pdb.ca1	1RCD.pdb.ca5	123	173	2.76	29	11.7062	0.914811	9.51724
1NAT.pdb.ca1	1B71.pdb.ca5	119	191	2.04	23	10.5548	0.915254	8.86957
1NAT.pdb.ca1	1BCF.pdb.ca5	119	158	2.28	21	12.92	0.927249	10.8571
1NAT.pdb.ca1	1DPS.pdb.ca5	119	167	0.65	16	4.83438	0.901163	4.0625
1NAT.pdb.ca1	1FHA.pdb.ca5	119	172	1.97	18	13.0239	0.931556	10.9444
1NAT.pdb.ca1	1IER.pdb.ca5	119	174	1.57	16	11.6769	0.930782	9.8125
1NAT.pdb.ca1	1RCD.pdb.ca5	119	173	1.63	18	10.7761	0.924121	9.05556
1NTR.pdb.ca1	1B71.pdb.ca5	124	191	1.96	22	11.0473	0.920231	8.90909
1NTR.pdb.ca1	1BCF.pdb.ca5	124	158	2.68	22	15.1055	0.933971	12.1818
1NTR.pdb.ca1	1DPS.pdb.ca5	124	167	1.8	14	15.9429	0.945455	12.8571
1NTR.pdb.ca1	1FHA.pdb.ca5	124	172	1.67	18	11.5044	0.928076	9.27778
1NTR.pdb.ca1	1IER.pdb.ca5	124	174	1.57	16	12.1675	0.93355	9.8125
1NTR.pdb.ca1	1RCD.pdb.ca5	124	173	1.83	17	13.3482	0.935135	10.7647
1QMP_A.pdb.ca1	1B71.pdb.ca5	127	191	2.05	19	13.7026	0.933979	10.7895
1QMP_A.pdb.ca1	1BCF.pdb.ca5	127	158	2.67	25	13.5636	0.926933	10.68
1QMP_A.pdb.ca1	1DPS.pdb.ca5	127	167	3.38	23	18.6635	0.942367	14.6957
1QMP_A.pdb.ca1	1FHA.pdb.ca5	127	172	1.42	16	11.2713	0.931774	8.875
1QMP_A.pdb.ca1	1IER.pdb.ca5	127	174	1.58	16	12.5412	0.935319	9.875
1QMP_A.pdb.ca1	1RCD.pdb.ca5	127	173	1.6	16	12.7	0.935736	10
1QMP_B.pdb.ca1	1B71.pdb.ca5	123	191	4.22	28	18.5379	0.93867	15.0714
1QMP_B.pdb.ca1	1BCF.pdb.ca5	123	158	2.75	24	14.0938	0.928843	11.4583
1QMP_B.pdb.ca1	1DPS.pdb.ca5	123	167	2.54	19	16.4432	0.940115	13.3684
1QMP_B.pdb.ca1	1FHA.pdb.ca5	123	172	1.8	17	13.0235	0.934018	10.5882
1QMP_B.pdb.ca1	1IER.pdb.ca5	123	174	2.96	29	12.5545	0.918632	10.2069
1QMP_B.pdb.ca1	1RCD.pdb.ca5	123	173	2.18	22	12.1882	0.924395	9.90909
1QMP_C.pdb.ca1	1B71.pdb.ca5	127	191	3.83	25	19.4564	0.942835	15.32
1QMP_C.pdb.ca1	1BCF.pdb.ca5	127	158	2.89	25	14.6812	0.930595	11.56
1QMP_C.pdb.ca1	1DPS.pdb.ca5	127	167	3.3	22	19.05	0.943848	15
1QMP_C.pdb.ca1	1FHA.pdb.ca5	127	172	1.42	16	11.2713	0.931774	8.875
1QMP_C.pdb.ca1	1IER.pdb.ca5	127	174	1.56	16	12.3825	0.934896	9.75
1QMP_C.pdb.ca1	1RCD.pdb.ca5	127	173	1.56	16	12.3825	0.934896	9.75
3CHY.pdb.ca1	1B71.pdb.ca5	128	191	5.52	39	18.1169	0.933744	14.1538
3CHY.pdb.ca1	1BCF.pdb.ca5	128	158	2.26	15	19.2853	0.95052	15.0667
3CHY.pdb.ca1	1DPS.pdb.ca5	128	167	3.17	32	12.68	0.917833	9.90625
3CHY.pdb.ca1	1FHA.pdb.ca5	128	172	2.64	30	11.264	0.912931	8.8
3CHY.pdb.ca1	1IER.pdb.ca5	128	174	2.96	31	12.2219	0.916571	9.54839
3CHY.pdb.ca1	1RCD.pdb.ca5	128	173	2.85	30	12.16	0.917134	9.5
4TMY_A.pdb.ca1	1B71.pdb.ca5	118	191	4.86	35	16.3851	0.928651	13.8857
4TMY_A.pdb.ca1	1BCF.pdb.ca5	118	158	3.55	27	15.5148	0.930111	13.1481
4TMY_A.pdb.ca1	1DPS.pdb.ca5	118	167	0.75	16	5.53125	0.904762	4.6875
4TMY_A.pdb.ca1	1FHA.pdb.ca5	118	172	1.72	19	10.6821	0.921708	9.05263
4TMY_A.pdb.ca1	1IER.pdb.ca5	118	174	1.58	17	10.9671	0.926334	9.29412
4TMY_A.pdb.ca1	1RCD.pdb.ca5	118	173	2.14	19	13.2905	0.930742	11.2632
4TMY_B.pdb.ca1	1B71.pdb.ca5	118	191	4.03	30	15.8513	0.929339	13.4333
4TMY_B.pdb.ca1	1BCF.pdb.ca5	118	158	3.57	27	15.6022	0.930386	13.2222
4TMY_B.pdb.ca1	1DPS.pdb.ca5	118	167	0.79	15	6.21467	0.91193	5.26667
4TMY_B.pdb.ca1	1FHA.pdb.ca5	118	172	1.71	19	10.62	0.921464	9
4TMY_B.pdb.ca1	1IER.pdb.ca5	118	174	1.6	17	11.1059	0.926809	9.41176
4TMY_B.pdb.ca1	1RCD.pdb.ca5	118	173	2.15	19	13.3526	0.930931	11.3158

[truncated: 6 more sheets: skolnick-23, skolnick-24, skolnick-25, skolnick-34, skolnick-35, skolnick-45]
