# Supplementary material for: SAS-Pro: Simultaneous Residue Assignment and Structure Superposition for Protein Structure Alignment
Source: PLoS One. 2012 May 25;7(5):e37493. doi: 10.1371/journal.pone.0037493 (PMC3360771; doi:10.1371/journal.pone.0037493)
Supplement: File S1. — Results with the Skolnick-Sokol dataset. (ZIP) [file pone.0037493.s001.zip › Skolnick-Sokol-Results/STSA.xls]

## Sheet: Sheet1
	233	255	8412
	138	224	9701
	167	50	12643
	195	199	19082
	193	200	19679
	46	31	22302
	43	30	23155
	125	123	23622
	194	198	24317
	52	181	25454
	136	217	25774
	112	103	34237
	56	179	35511
	155	193	35612
	6	234	36307
	160	45	38141
	44	29	38552
	40	185	39058
	210	247	43909
	69	128	45158
	215	250	45310
	135	216	46803
	198	205	47172
	247	266	47504
	246	288	49774
	85	63	50193
	216	251	51503
	250	269	52267
	248	267	52798
	12	23	55590
	191	197	57212
	212	249	58618
	192	196	60794
	65	167	67877
	145	187	68099
	232	254	69036
	253	263	71241
	188	42	72790
	252	264	73066
	97	137	75316
	75	74	77795
	200	227	80179
	89	38	80660
	49	182	80911
	133	203	81719
	109	70	84619
	41	39	85218
	197	202	86005
	111	104	86275
	21	176	89387
	143	220	90854
	100	141	92439
	182	77	97020
	186	69	100494
	132	206	103891
	99	138	105946
	238	228	106241
	127	119	107969
	60	175	108205
	47	32	109413
	153	194	112872
	61	174	114000
	237	304	117424
	137	218	117476
	245	289	117573
	258	261	118096
	256	297	118238
	120	95	120070
	239	235	120127
	110	107	120242
	208	246	121836
	71	186	123875				8412
	134	204	124927				9701
	213	287	125031				12643
	24	211	125287				19082
	20	208	126400				19679
	90	62	128252				22302
	91	61	128730				23155
	163	49	134348				23622
	74	73	134662				24317
	103	163	136520				25454
	170	53	136918				25774
	11	22	138197				34237
	204	26	139987				35511
	76	84	141072				35612
	121	94	141358				36307
	249	265	141638				38141
	45	28	143110				38552
	72	40	143969				39058
	129	121	148884				43909
	30	169	149191				45158
	119	98	150178				45310
	201	225	151169				46803
	39	184	152201				47172
	203	25	152915				47504
	77	85	152992				49774
	42	56	154196				50193
	116	97	158351				51503
	5	295	160732				52267
	122	124	162061				52798
	254	271	162378				55590
	251	270	162467				57212
	202	226	162680				58618
	37	129	167092				60794
	107	92	170971				67877
	162	48	171424				68099
	113	101	171529				69036
	144	219	173447				71241
	118	67	174003				72790
	185	72	175423				73066
	58	178	175954				75316
	187	41	178166				77795
	211	248	178712				80179
	235	302	179413				80660
	86	89	179504				80911
	154	195	180374				81719
	94	135	182475				84619
	83	57	183213				85218
	126	120	188061				86005
	190	189	188744				86275
	55	177	191029				89387
	206	241	193338				90854
	152	192	193646				92439
	257	262	193978				97020
	139	308	195688				100494
	226	305	201263				103891
	114	100	201641				105946
	68	132	202286				106241
	93	37	202544				107969
	29	168	202720				108205
	184	75	204543				109413
	117	96	204949				112872
	48	183	206039				114000
	131	126	206106				117424
	261	231	206737				117476
	105	93	208106				117573
	146	46	213964				118096
	147	188	215508				118238
	8	236	217453				120070
	173	58	222305				120127
	106	91	224811				120242
	67	131	224895				121836
	241	292	225109				123875
	73	65	226778				124927
	161	76	229722				125031
	31	166	229887				125287
	174	54	231786				126400
	236	301	236350				128252
	96	136	236792				128730
	218	283	237529				134348
	196	201	238043				134662
	98	139	238689				136520
	115	99	243510				136918
	27	210	245119				138197
	183	78	246279				139987
	263	232	247494				141072
	22	212	253022				141358
	81	86	253906				141638
	84	88	254851				143110
	16	215	254894				143969
	141	309	259438				148884
	130	122	259989				149191
	255	260	260248				150178
	28	172	263204				151169
	79	112	268329				152201
	4	296	268964				152915
	34	164	273460				152992
	51	35	279299				154196
	66	133	280845				158351
	189	44	281116				160732
	234	256	284214				8831873	2.97185
	214	286	284356
	178	51	285273
	262	230	287227
	70	64	288199
	207	244	288808
	17	214	292355
	2	300	295410
	124	117	298739
	102	157	299767
	101	145	303572
	242	239	308398
	87	90	308873
	38	125	309231
	244	290	312828
	142	306	321544
	149	221	321617
	159	71	323247
	63	134	326905
	205	238	327874
	243	242	336966
	78	110	341408
	158	68	342279
	169	313	343641
	171	52	346626
	259	299	347118
	7	293	347250
	140	245	351014
	18	213	352654
	57	180	358926
	53	36	359795
	3	298	363160
	23	207	365977
	156	43	369715
	166	310	377998
	92	60	378809
	50	33	390306
	62	170	395251
	10	24	399763
	266	20	404838
	1	258	422371
	199	303	424758
	88	59	426127
	150	191	430575
	33	165	430911
	260	17	432484
	219	282	434590
	225	223	438240
	26	209	454016
	227	252	454224
	168	314	464252
	180	82	474029
	123	118	474888
	108	114	476223
	240	294	478244
	229	253	480104
	148	47	481115
	224	307	484721
	128	161	485968
	35	130	488962
	36	127	505682
	13	27	510016
	217	268	515700
	165	312	516103
	151	190	517327
	164	311	519816
	82	87	537626
	179	80	539734
	157	66	546643
	19	229	549390
	230	276	569728
	264	18	581838
	209	243	600542
	223	222	602898
	231	278	604214
	9	237	608890
	14	21	612238
	25	171	619251
	80	111	621239
	54	34	636772
	175	55	700212
	95	142	700520
	15	233	738004
	64	140	759774
	104	115	760799
	32	162	763685
	221	284	769550
	181	79	790841
	172	317	805389
	220	280	824621
	265	19	861895
	59	173	874589
	228	277	883825
	177	83	1005852
	176	315	1224155
	222	285	1484597
			71800853	5.19546	0.276044

## Sheet: Sheet2
p1	p2	size 1	size 2	rmsd	n_align	SI	MI	SAS
1AW2	1AW2	256	256	0	255	0	0.00389105	0
1AW2	1B00	256	122	2.70373	79	4.17538	0.767918	3.42244
1AW2	1B71	256	191	3.08478	59	9.98632	0.89776	5.22844
1AW2	1B9B	256	255	1.2844	231	1.41784	0.511789	0.556017
1AW2	1BAW	256	105	3.07719	47	6.87457	0.851602	6.54721
1AW2	1BCF	256	158	2.69897	56	7.61495	0.871936	4.81959
1AW2	1BTM	256	252	1.17805	231	1.28515	0.486382	0.509978
1AW2	1BYO_A	256	99	3.13562	44	7.05514	0.854388	7.12641
1AW2	1DBW	256	123	2.61	73	4.39767	0.782199	3.57534
1AW2	1DPS	256	167	3.0118	62	8.11243	0.875327	4.85774
1AW2	1HTI	256	250	1.30146	237	1.37285	0.492297	0.549139
1AW2	1RN1_A	256	104	2.41638	46	5.46312	0.828559	5.253
1AW2	1TMH	256	254	0.73544	226	0.826556	0.402671	0.325416
1AW2	1TRE	256	255	0.60414	253	0.608916	0.292689	0.238791
1AW2	1YDV	256	251	1.82444	231	1.9824	0.584606	0.789801
1AW2	2B3I	256	97	2.9881	44	6.5874	0.846533	6.79114
1AW2	3YPI	256	255	1.1604	234	1.26454	0.482426	0.495897
1AW2	4TMY_A	256	118	2.64292	78	3.99826	0.759639	3.38836
1AW2	8TIM	256	255	1.19584	231	1.32008	0.495751	0.51768
1B00	1AW2	122	256	2.88103	79	4.44919	0.77731	3.64687
1B00	1B00	122	122	0	121	0	0.00813008	0
1B00	1B71	122	191	3.10407	50	7.57393	0.864913	6.20814
1B00	1B9B	122	255	2.72382	78	4.26033	0.771909	3.49208
1B00	1BAW	122	105	2.82684	42	7.0671	0.859368	6.73057
1B00	1BCF	122	158	2.91049	51	6.96235	0.856219	5.70684
1B00	1BTM	122	252	2.72507	77	4.31764	0.774863	3.53905
1B00	1BYO_A	122	99	3.25744	47	6.86142	0.848658	6.93072
1B00	1DBW	122	123	2.46848	109	2.76289	0.66197	2.26466
1B00	1DPS	122	167	3.00333	54	6.7853	0.851059	5.56172
1B00	1HTI	122	250	2.68513	76	4.31034	0.775628	3.53307
1B00	1RN1_A	122	104	2.67493	48	5.79568	0.832333	5.57277
1B00	1TMH	122	254	2.70901	78	4.23717	0.771107	3.47309
1B00	1TRE	122	255	2.632	75	4.28139	0.775695	3.50933
1B00	1YDV	122	251	2.52295	76	4.05	0.766583	3.31967
1B00	2B3I	122	97	2.98769	39	7.43092	0.863572	7.66074
1B00	3YPI	122	255	2.62923	80	4.00958	0.760777	3.28654
1B00	4TMY_A	122	118	1.82936	112	1.92736	0.572179	1.63336
1B00	8TIM	122	255	2.42679	74	4.00092	0.767078	3.27945
1B71	1AW2	191	256	2.81622	60	8.96497	0.889588	4.6937
1B71	1B00	191	122	2.77836	50	6.7792	0.854629	5.55672
1B71	1B71	191	191	0	168	0	0.119792	0
1B71	1B9B	191	255	3.15824	62	9.72942	0.89434	5.09394
1B71	1BAW	191	105	3.53724	44	8.44114	0.873583	8.03918
1B71	1BCF	191	158	1.73768	134	2.04891	0.606637	1.29678
1B71	1BTM	191	252	2.67336	65	7.85557	0.876448	4.11286
1B71	1BYO_A	191	99	2.78966	44	6.27673	0.842645	6.34014
1B71	1DBW	191	123	2.64627	50	6.50982	0.851207	5.29254
1B71	1DPS	191	167	1.72216	114	2.52281	0.681336	1.51067
1B71	1HTI	191	250	3.03061	66	8.7704	0.884466	4.59183
1B71	1RN1_A	191	104	2.17353	44	5.13743	0.825003	4.93984
1B71	1TMH	191	254	3.3177	63	10.0584	0.896216	5.26619
1B71	1TRE	191	255	2.93707	61	9.1964	0.890834	4.81487
1B71	1YDV	191	251	2.46071	55	8.54537	0.88954	4.47402
1B71	2B3I	191	97	2.78298	42	6.42736	0.846331	6.62614
1B71	3YPI	191	255	3.01777	61	9.44908	0.892784	4.94716
1B71	4TMY_A	191	118	3.32323	54	7.26187	0.856263	6.15413
1B71	8TIM	191	255	2.86497	61	8.97064	0.889031	4.69667
1B9B	1AW2	255	256	1.32583	235	1.43867	0.510653	0.564183
1B9B	1B00	255	122	2.67935	74	4.41731	0.781154	3.62074
1B9B	1B71	255	191	2.66492	62	8.20967	0.881825	4.29826
1B9B	1B9B	255	255	0	252	0	0.0117188	0
1B9B	1BAW	255	105	2.86506	49	6.13941	0.837907	5.84706
1B9B	1BCF	255	158	2.63904	59	7.06726	0.863244	4.47295
1B9B	1BTM	255	252	0.90154	241	0.942689	0.402557	0.374083
1B9B	1BYO_A	255	99	2.92212	48	6.02687	0.83379	6.08775
1B9B	1DBW	255	123	2.71111	74	4.5063	0.784556	3.66366
1B9B	1DPS	255	167	3.38656	65	8.70085	0.879407	5.21009
1B9B	1HTI	255	250	1.19494	238	1.25519	0.470012	0.502076
1B9B	1RN1_A	255	104	2.69533	46	6.09379	0.839958	5.85941
1B9B	1TMH	255	254	0.868918	230	0.959588	0.426395	0.37779
1B9B	1TRE	255	255	1.35791	232	1.49253	0.522296	0.585306
1B9B	1YDV	255	251	1.26791	227	1.40196	0.509687	0.558551
1B9B	2B3I	255	97	3.12925	44	6.89857	0.851212	7.11193
1B9B	3YPI	255	255	1.11536	238	1.19503	0.464551	0.468639
1B9B	4TMY_A	255	118	2.64165	76	4.10151	0.765652	3.47586
1B9B	8TIM	255	255	1.18088	240	1.25468	0.473266	0.492033
1BAW	1AW2	105	256	3.17099	47	7.08413	0.854582	6.74679
1BAW	1B00	105	122	2.85636	45	6.66484	0.850576	6.34747
1BAW	1B71	105	191	2.83542	42	7.08855	0.859647	6.751
1BAW	1B9B	105	255	2.92391	53	5.79265	0.827268	5.51681
1BAW	1BAW	105	105	0	97	0	0.0754717	0
1BAW	1BCF	105	158	3.01641	43	7.36565	0.862138	7.01491
1BAW	1BTM	105	252	2.94074	48	6.43287	0.843856	6.12654
1BAW	1BYO_A	105	99	1.15234	86	1.32653	0.507982	1.33993
1BAW	1DBW	105	123	2.59949	46	5.93362	0.837762	5.65107
1BAW	1DPS	105	167	2.992	40	7.854	0.87084	7.48
1BAW	1HTI	105	250	3.05292	48	6.67826	0.847703	6.36025
1BAW	1RN1_A	105	104	3.02407	43	7.31403	0.861061	7.03272
1BAW	1TMH	105	254	3.09491	48	6.77012	0.849095	6.44773
1BAW	1TRE	105	255	3.1257	49	6.69793	0.84704	6.37898
1BAW	1YDV	105	251	2.67812	45	6.24895	0.844202	5.95138
1BAW	2B3I	105	97	1.29685	95	1.32415	0.474628	1.36511
1BAW	3YPI	105	255	2.89904	44	6.91816	0.855243	6.58873
1BAW	4TMY_A	105	118	2.74977	40	7.21815	0.863478	6.87442
1BAW	8TIM	105	255	2.973	52	6.00317	0.832327	5.71731
1BCF	1AW2	158	256	3.05094	59	8.17031	0.875622	5.17108
1BCF	1B00	158	122	2.70576	50	6.60205	0.852119	5.41152
1BCF	1B71	158	191	1.73768	134	2.04891	0.606637	1.29678
1BCF	1B9B	158	255	2.34291	57	6.49438	0.857616	4.11037
1BCF	1BAW	158	105	3.14534	36	9.17391	0.887288	8.73706
1BCF	1BCF	158	158	0	11	0	0.924528	0
1BCF	1BTM	158	252	2.4862	60	6.54699	0.855634	4.14367
1BCF	1BYO_A	158	99	2.67914	30	8.84116	0.888733	8.93047
1BCF	1DBW	158	123	2.53465	48	6.49504	0.853087	5.28052
1BCF	1DPS	158	167	1.50595	126	1.88841	0.601419	1.1952
1BCF	1HTI	158	250	2.54912	59	6.82646	0.860207	4.32054
1BCF	1RN1_A	158	104	2.37815	44	5.62108	0.834236	5.40489
1BCF	1TMH	158	254	2.88438	65	7.01126	0.857986	4.43751
1BCF	1TRE	158	255	2.80615	60	7.38953	0.866361	4.67692
1BCF	1YDV	158	251	2.62409	57	7.27379	0.867324	4.60367
1BCF	2B3I	158	97	3.13004	32	9.48793	0.890908	9.78138
1BCF	3YPI	158	255	2.38671	53	7.1151	0.868929	4.50323
1BCF	4TMY_A	158	118	2.50008	48	6.14603	0.845591	5.2085
1BCF	8TIM	158	255	2.46294	55	7.07535	0.866689	4.47807
1BTM	1AW2	252	256	1.17805	231	1.28515	0.486382	0.509978
1BTM	1B00	252	122	2.78685	79	4.30374	0.772418	3.52766
1BTM	1B71	252	191	3.24784	69	8.9904	0.884816	4.70701
1BTM	1B9B	252	255	0.836367	234	0.900703	0.403655	0.357422
1BTM	1BAW	252	105	2.91986	45	6.81301	0.852723	6.48858
1BTM	1BCF	252	158	2.36358	59	6.32959	0.853494	4.00607
1BTM	1BTM	252	252	0	245	0	0.027668	0
1BTM	1BYO_A	252	99	2.74169	43	6.31226	0.844402	6.37602
1BTM	1DBW	252	123	2.8647	78	4.51741	0.781051	3.67269
1BTM	1DPS	252	167	2.52502	68	6.20115	0.84694	3.71326
1BTM	1HTI	252	250	1.21459	229	1.32597	0.493661	0.530389
1BTM	1RN1_A	252	104	3.2537	51	6.635	0.843731	6.3798
1BTM	1TMH	252	254	1.97593	240	2.07473	0.588929	0.823304
1BTM	1TRE	252	255	1.15598	231	1.26107	0.482114	0.500424
1BTM	1YDV	252	251	1.17991	217	1.36478	0.515798	0.543737
1BTM	2B3I	252	97	3.21738	48	6.50179	0.841013	6.70287
1BTM	3YPI	252	255	1.16101	225	1.30033	0.496462	0.516004
1BTM	4TMY_A	252	118	2.77406	78	4.19665	0.767013	3.55649
1BTM	8TIM	252	255	1.27597	231	1.39197	0.5045	0.552368
1BYO_A	1AW2	99	256	3.07817	45	6.77197	0.849285	6.84038
1BYO_A	1B00	99	122	3.05834	43	7.04129	0.85521	7.11242
1BYO_A	1B71	99	191	2.78265	44	6.26096	0.842387	6.3242
1BYO_A	1B9B	99	255	3.08375	46	6.63677	0.846196	6.7038
1BYO_A	1BAW	99	105	0.952644	95	0.992755	0.412879	1.00278
1BYO_A	1BCF	99	158	3.00767	34	8.75763	0.883532	8.84609
1BYO_A	1BTM	99	252	3.22827	49	6.52242	0.84138	6.58831
1BYO_A	1BYO_A	99	99	0	99	0	0	0
1BYO_A	1DBW	99	123	2.82506	38	7.36002	0.864742	7.43437
1BYO_A	1DPS	99	167	2.91704	35	8.25106	0.877746	8.3344
1BYO_A	1HTI	99	250	2.83811	44	6.38575	0.844402	6.45025
1BYO_A	1RN1_A	99	104	3.29207	43	7.57942	0.862272	7.65598
1BYO_A	1TMH	99	254	3.32101	51	6.44667	0.838208	6.51178
1BYO_A	1TRE	99	255	3.23525	49	6.53653	0.841613	6.60255
1BYO_A	1YDV	99	251	3.2809	48	6.76686	0.846263	6.83521
1BYO_A	2B3I	99	97	1.21024	90	1.30437	0.486076	1.34471
1BYO_A	3YPI	99	255	3.16662	47	6.67011	0.845713	6.73749
1BYO_A	4TMY_A	99	118	2.98327	48	6.15299	0.836057	6.21515
1BYO_A	8TIM	99	255	3.0937	45	6.80614	0.849794	6.87489
1BYO_B	1AW2	99	256	2.55477	41	6.16883	0.844627	6.23115
1BYO_B	1B00	99	122	3.15933	44	7.10849	0.855129	7.1803
1BYO_B	1B71	99	191	2.81343	42	6.63166	0.850467	6.69864
1BYO_B	1B9B	99	255	3.09226	44	6.95758	0.853014	7.02786
1BYO_B	1BAW	99	105	0.967042	92	1.04062	0.434546	1.05113
1BYO_B	1BCF	99	158	3.13096	37	8.37743	0.876915	8.46205
1BYO_B	1BTM	99	252	2.96032	44	6.66072	0.848666	6.728
1BYO_B	1BYO_A	99	99	0.3525	99	0.3525	0.190283	0.356061
1BYO_B	1BYO_B	99	99	0	99	0	0	0
1BYO_B	1DBW	99	123	2.9735	44	6.69038	0.849111	6.75795
1BYO_B	1HTI	99	167	2.69764	43	6.21085	0.842769	6.27358
1BYO_B	1QMP_A	99	250	2.89062	40	7.15428	0.859929	7.22655
1BYO_B	1QMP_B	99	250	2.86404	38	7.46158	0.86595	7.53695
1BYO_B	1QMP_C	99	250	2.86664	36	7.88326	0.8729	7.96289
1BYO_B	1QMP_D	99	250	2.55739	39	6.49184	0.852122	6.55741
1BYO_B	1RN1_A	99	104	2.58145	39	6.55291	0.852993	6.6191
1BYO_B	1RN1_B	99	104	2.37452	40	5.87694	0.841271	5.9363
1BYO_B	1RN1_C	99	104	2.91585	39	7.40177	0.864126	7.47654
1BYO_B	1TMH	99	254	2.57066	46	5.53251	0.826809	5.58839
1BYO_B	1TRE	99	255	2.56847	44	5.77906	0.83409	5.83743
1BYO_B	1YDV	99	251	3.30571	50	6.54531	0.840814	6.61142
1BYO_B	2B3I	99	97	1.33193	93	1.38922	0.491945	1.43218
1BYO_B	3YPI	99	255	3.21731	44	7.23895	0.85691	7.31207
1BYO_B	4TMY_A	99	118	2.95331	37	7.9021	0.872005	7.98192
1BYO_B	4TMY_B	99	118	2.96929	39	7.53743	0.86575	7.61356
1BYO_B	8TIM	99	255	3.06551	45	6.74412	0.848867	6.81224
1DBW	1AW2	123	256	2.98928	84	4.37716	0.77096	3.55867
1DBW	1B00	123	122	2.59748	112	2.8294	0.663684	2.31918
1DBW	1B71	123	191	2.7966	49	7.02004	0.859229	5.70735
1DBW	1B9B	123	255	2.69608	81	4.09405	0.763604	3.32849
1DBW	1BAW	123	105	2.6144	46	5.96765	0.83835	5.68348
1DBW	1BCF	123	158	2.63965	52	6.24379	0.845125	5.07625
1DBW	1BTM	123	252	2.70253	79	4.20774	0.769724	3.42092
1DBW	1BYO_A	123	99	2.83906	43	6.53644	0.847893	6.60247
1DBW	1DBW	123	123	0	125	0	-0.016129	0
1DBW	1DPS	123	167	2.68918	49	6.75039	0.855619	5.48812
1DBW	1HTI	123	250	2.79181	80	4.29241	0.771696	3.48976
1DBW	1RN1_A	123	104	2.83607	43	6.85933	0.855037	6.59551
1DBW	1TMH	123	254	2.79208	81	4.23983	0.768892	3.44701
1DBW	1TRE	123	255	2.80888	85	4.06461	0.758563	3.30456
1DBW	1YDV	123	251	3.1692	77	5.06249	0.797921	4.11584
1DBW	2B3I	123	97	2.89233	44	6.37627	0.843187	6.57348
1DBW	3YPI	123	255	2.65845	77	4.24661	0.773101	3.45253
1DBW	4TMY_A	123	118	1.91002	111	2.03047	0.585995	1.72074
1DBW	8TIM	123	255	2.76793	87	3.91328	0.750578	3.18153
1DPS	1AW2	167	256	2.76963	63	7.34172	0.866164	4.39624
1DPS	1B00	167	122	2.80884	51	6.71919	0.852827	5.50753
1DPS	1B71	167	191	1.72216	114	2.52281	0.681336	1.51067
1DPS	1B9B	167	255	2.49659	62	6.72469	0.859255	4.02676
1DPS	1BAW	167	105	3.02136	40	7.93107	0.871678	7.5534
1DPS	1BCF	167	158	1.48711	125	1.87971	0.602064	1.18969
1DPS	1BTM	167	252	2.57807	71	6.06391	0.842362	3.63108
1DPS	1BYO_A	167	99	2.84244	35	8.04004	0.875646	8.12126
1DPS	1DBW	167	123	3.0638	54	6.97866	0.854217	5.6737
1DPS	1DPS	167	167	0	3	0	0.97619	0
1DPS	1HTI	167	250	3.03389	56	9.04749	0.88775	5.41766
1DPS	1RN1_A	167	104	2.50917	44	5.93077	0.839653	5.70266
1DPS	1TMH	167	254	2.68055	60	7.46086	0.86972	4.46758
1DPS	1TRE	167	255	2.87042	66	7.26303	0.863122	4.34912
1DPS	1YDV	167	251	2.78191	65	7.14737	0.862378	4.27986
1DPS	2B3I	167	97	3.26671	38	8.33871	0.874769	8.59661
1DPS	3YPI	167	255	2.82919	57	8.28903	0.88038	4.96349
1DPS	4TMY_A	167	118	3.27803	53	7.29826	0.857541	6.18496
1DPS	8TIM	167	255	2.468	55	7.49375	0.873992	4.48727
1QMP_B	1AW2	250	256	2.81432	74	9.50784	0.896112	3.80314
1QMP_B	1B00	250	122	1.51813	104	1.78088	0.575735	1.45974
1QMP_B	1B71	250	191	3.24463	47	13.1856	0.920963	6.90347
1QMP_B	1B9B	250	255	2.9053	76	9.55691	0.895544	3.82276
1QMP_B	1BAW	250	105	3.05354	40	8.01554	0.872585	7.63385
1QMP_B	1BCF	250	158	2.83771	47	9.53954	0.895606	6.03768
1QMP_B	1BTM	250	252	2.5905	70	9.25179	0.896271	3.70071
1QMP_B	1BYO_A	250	99	3.10396	36	8.53589	0.879452	8.62211
1QMP_B	1BYO_B	250	99	3.18693	36	8.76406	0.881586	8.85258
1QMP_B	1DBW	250	123	1.92943	105	2.26019	0.626102	1.83755
1QMP_B	1HTI	250	167	2.60337	66	6.58732	0.854214	3.9445
1QMP_B	1QMP_A	250	250	0.179284	117	0.383085	0.580071	0.153234
1QMP_B	1QMP_B	250	250	0	11	0	0.952191	0
1QMP_B	1QMP_C	250	250	0.14864	117	0.317607	0.572266	0.127043
1QMP_B	1QMP_D	250	250	0.111012	105	0.264314	0.60679	0.105726
1QMP_B	1RN1_A	250	104	2.93062	41	7.43377	0.864579	7.14785
1QMP_B	1RN1_B	250	104	3.37694	43	8.16748	0.871114	7.85335
1QMP_B	1RN1_C	250	104	2.88429	44	6.81741	0.853373	6.5552
1QMP_B	1TMH	250	254	2.71127	71	9.54673	0.897827	3.81869
1QMP_B	1TRE	250	255	2.77162	68	10.1898	0.903467	4.07591
1QMP_B	1YDV	250	251	3.03425	84	9.03051	0.887971	3.6122
1QMP_B	2B3I	250	97	2.4982	35	6.92358	0.862183	7.13771
1QMP_B	3YPI	250	255	2.79447	73	9.5701	0.897023	3.82804
1QMP_B	4TMY_A	250	118	1.40672	112	1.48208	0.509974	1.256
1QMP_B	4TMY_B	250	118	1.38667	112	1.46096	0.50657	1.2381
1QMP_B	8TIM	250	255	3.01293	76	9.91095	0.898035	3.96438
1QMP_C	1AW2	250	256	2.81138	76	9.24796	0.893269	3.69918
1QMP_C	1B00	250	122	1.80311	112	1.9641	0.582803	1.60992
1QMP_C	1B71	250	191	3.12947	52	11.4948	0.910559	6.01821
1QMP_C	1B9B	250	255	2.72846	75	9.09487	0.892589	3.63795
1QMP_C	1BAW	250	105	2.86617	38	7.91968	0.873599	7.54255
1QMP_C	1BCF	250	158	2.68088	49	8.64447	0.887177	5.47118
1QMP_C	1BTM	250	252	2.56312	77	8.32182	0.885276	3.32873
1QMP_C	1BYO_A	250	99	2.92965	44	6.59171	0.847618	6.6583
1QMP_C	1BYO_B	250	99	2.63237	32	8.14389	0.880214	8.22616
1QMP_C	1DBW	250	123	1.95368	113	2.12657	0.600706	1.72892
1QMP_C	1HTI	250	167	2.50809	76	5.5112	0.828472	3.30012
1QMP_C	1QMP_A	250	250	0.181394	122	0.371709	0.562827	0.148684
1QMP_C	1QMP_B	250	250	0.14864	117	0.317607	0.572266	0.127043
1QMP_C	1QMP_C	250	250	0	126	0	0.494024	0
1QMP_C	1QMP_D	250	250	0.432418	124	0.87181	0.613431	0.348724
1QMP_C	1RN1_A	250	104	2.85857	42	7.07836	0.859063	6.80612
1QMP_C	1RN1_B	250	104	2.74724	39	7.32597	0.865459	7.04421
1QMP_C	1RN1_C	250	104	2.91545	46	6.59145	0.847937	6.33793
1QMP_C	1TMH	250	254	2.72133	80	8.50416	0.885329	3.40166
1QMP_C	1TRE	250	255	2.61437	80	8.16991	0.882348	3.26796
1QMP_C	1YDV	250	251	2.63629	80	8.23841	0.882972	3.29536
1QMP_C	2B3I	250	97	3.10402	40	7.52725	0.863695	7.76005
1QMP_C	3YPI	250	255	2.75043	74	9.29199	0.89455	3.7168
1QMP_C	4TMY_A	250	118	1.47806	115	1.51662	0.509014	1.28527
1QMP_C	4TMY_B	250	118	1.41182	114	1.46136	0.502174	1.23844
1QMP_C	8TIM	250	255	2.76412	79	8.74722	0.887881	3.49889
1QMP_D	1AW2	250	256	2.56103	75	8.53677	0.888161	3.41471
1QMP_D	1B00	250	122	1.69376	110	1.87853	0.576155	1.53978
1QMP_D	1B71	250	191	2.76348	46	11.4744	0.913876	6.00757
1QMP_D	1B9B	250	255	2.56305	70	9.15375	0.89557	3.6615
1QMP_D	1BAW	250	105	2.79608	39	7.52791	0.868243	7.16944
1QMP_D	1BCF	250	158	3.03818	54	8.88949	0.885666	5.62626
1QMP_D	1BTM	250	252	2.80863	76	9.23891	0.893201	3.69557
1QMP_D	1BYO_A	250	99	3.03778	44	6.83501	0.851249	6.90405
1QMP_D	1BYO_B	250	99	2.91427	38	7.59244	0.867475	7.66913
1QMP_D	1DBW	250	123	2.20052	112	2.41664	0.63061	1.96475
1QMP_D	1DPS	250	167	2.7465	48	9.55553	0.896974	5.72188
1QMP_D	1HTI	250	250	2.66988	77	8.66844	0.888214	3.46738
1QMP_D	1QMP_A	250	250	0.54039	122	1.10736	0.639745	0.442943
1QMP_D	1QMP_B	250	250	0.304953	121	0.630068	0.596065	0.252027
1QMP_D	1QMP_C	250	250	0.172035	107	0.401951	0.613992	0.16078
1QMP_D	1QMP_D	250	250	0	12	0	0.948207	0
1QMP_D	1RN1_A	250	104	2.80726	44	6.63534	0.85075	6.38014
1QMP_D	1RN1_B	250	104	2.35081	42	5.82105	0.840479	5.59717
1QMP_D	1RN1_C	250	104	2.82555	44	6.67857	0.851381	6.4217
1QMP_D	1TMH	250	254	2.62944	75	8.7648	0.890013	3.50592
1QMP_D	1TRE	250	255	2.62493	71	9.24271	0.895688	3.69708
1QMP_D	1YDV	250	251	2.87364	80	8.98012	0.889322	3.59205
1QMP_D	2B3I	250	97	2.70822	39	6.73583	0.854512	6.94415
1QMP_D	3YPI	250	255	2.75393	72	9.56226	0.897447	3.8249
1QMP_D	4TMY_A	250	118	1.39273	113	1.45436	0.503246	1.2325
1QMP_D	4TMY_B	250	118	1.36117	113	1.4214	0.497767	1.20458
1QMP_D	8TIM	250	255	2.77746	71	9.77979	0.899408	3.91192
1RN1_A	1AW2	104	256	2.1613	41	5.48232	0.836124	5.27146
1RN1_A	1B00	104	122	2.49944	43	6.04516	0.842835	5.81265
1RN1_A	1B71	104	191	2.17353	44	5.13743	0.825003	4.93984
1RN1_A	1B9B	104	255	3.03166	50	6.30585	0.839226	6.06332
1RN1_A	1BAW	104	105	3.08205	39	8.2188	0.87529	7.90269
1RN1_A	1BCF	104	158	2.37815	44	5.62108	0.834236	5.40489
1RN1_A	1BTM	104	252	3.2537	51	6.635	0.843731	6.3798
1RN1_A	1BYO_A	104	99	3.27799	43	7.547	0.861867	7.62323
1RN1_A	1DBW	104	123	2.83607	43	6.85933	0.855037	6.59551
1RN1_A	1DPS	104	167	2.50917	44	5.93077	0.839653	5.70266
1RN1_A	1HTI	104	250	2.94881	48	6.38909	0.842655	6.14335
1RN1_A	1RN1_A	104	104	0	4	0	0.952381	0
1RN1_A	1TMH	104	254	2.66692	48	5.77833	0.83201	5.55608
1RN1_A	1TRE	104	255	3.24703	52	6.49406	0.840502	6.24429
1RN1_A	1YDV	104	251	2.23019	42	5.52238	0.835321	5.30998
1RN1_A	2B3I	104	97	2.46429	35	6.8296	0.861004	7.04083
1RN1_A	3YPI	104	255	3.04101	47	6.72904	0.848995	6.47023
1RN1_A	4TMY_A	104	118	2.74805	47	6.08079	0.838581	5.84691
1RN1_A	8TIM	104	255	2.92949	47	6.48228	0.845193	6.23296
1RN1_B	1AW2	104	256	3.21194	48	6.9592	0.851441	6.69154
1RN1_B	1B00	104	122	2.72935	47	6.03941	0.837868	5.80713
1RN1_B	1B71	104	191	2.31653	45	5.35376	0.827817	5.14784
1RN1_B	1B9B	104	255	2.49489	44	5.89701	0.83908	5.6702
1RN1_B	1BAW	104	105	3.17523	42	7.86247	0.868608	7.56007
1RN1_B	1BCF	104	158	2.35469	44	5.56563	0.833227	5.35157
1RN1_B	1BTM	104	252	3.19272	53	6.26496	0.835612	6.024
1RN1_B	1BYO_A	104	99	2.46203	38	6.41424	0.852348	6.47903
1RN1_B	1BYO_B	104	99	2.29934	37	6.15229	0.849974	6.21443
1RN1_B	1DBW	104	123	3.08881	44	7.30082	0.859908	7.02002
1RN1_B	1HTI	104	167	3.04147	48	6.58985	0.845865	6.3364
1RN1_B	1QMP_A	104	250	3.35851	43	8.12291	0.870625	7.81049
1RN1_B	1QMP_B	104	250	2.76007	43	6.67552	0.85245	6.41877
1RN1_B	1QMP_C	104	250	3.04931	42	7.55067	0.864972	7.26026
1RN1_B	1QMP_D	104	250	2.88966	42	7.15535	0.860061	6.88014
1RN1_B	1RN1_A	104	104	0.529699	98	0.56213	0.303204	0.540509
1RN1_B	1RN1_B	104	104	0	103	0	0.00952381	0
1RN1_B	1RN1_C	104	104	0.393727	103	0.39755	0.215455	0.382259
1RN1_B	1TMH	104	254	2.65282	46	5.99768	0.83832	5.767
1RN1_B	1TRE	104	255	3.13617	52	6.27234	0.836688	6.0311
1RN1_B	1YDV	104	251	3.39593	54	6.54031	0.839517	6.28876
1RN1_B	2B3I	104	97	2.50387	43	5.64826	0.831795	5.82295
1RN1_B	3YPI	104	255	3.03815	50	6.31935	0.839456	6.0763
1RN1_B	4TMY_A	104	118	2.5941	45	5.99525	0.83949	5.76467
1RN1_B	4TMY_B	104	118	3.28456	46	7.42596	0.859668	7.14035
1RN1_B	8TIM	104	255	2.81593	48	6.10118	0.83781	5.86652
1RN1_C	1AW2	104	256	2.20204	43	5.32586	0.830209	5.12102
1RN1_C	1B00	104	122	2.74212	45	6.33734	0.845091	6.0936
1RN1_C	1B71	104	191	2.78349	48	6.0309	0.836582	5.79894
1RN1_C	1B9B	104	255	2.76008	50	5.74097	0.828977	5.52016
1RN1_C	1BAW	104	105	2.88504	47	6.38392	0.843624	6.13838
1RN1_C	1BCF	104	158	2.39453	44	5.6598	0.834933	5.44211
1RN1_C	1BTM	104	252	2.84119	49	6.03028	0.835463	5.79835
1RN1_C	1BYO_A	104	99	2.26483	37	6.05995	0.848599	6.12116
1RN1_C	1BYO_B	104	99	2.59259	38	6.75438	0.857059	6.82261
1RN1_C	1DBW	104	123	2.65833	45	6.1437	0.84197	5.9074
1RN1_C	1HTI	104	167	2.79662	49	5.93568	0.833756	5.70739
1RN1_C	1QMP_A	104	250	2.70226	48	5.8549	0.833423	5.62971
1RN1_C	1QMP_B	104	250	2.88429	44	6.81741	0.853373	6.5552
1RN1_C	1QMP_C	104	250	2.56442	40	6.66749	0.855892	6.41105
1RN1_C	1QMP_D	104	250	2.82555	44	6.67857	0.851381	6.4217
1RN1_C	1RN1_A	104	104	2.78811	103	2.81518	0.653527	2.7069
1RN1_C	1RN1_B	104	104	0.393727	103	0.39755	0.215455	0.382259
1RN1_C	1RN1_C	104	104	0	103	0	0.00952381	0
1RN1_C	1TMH	104	254	3.07345	49	6.52324	0.843819	6.27235
1RN1_C	1TRE	104	255	3.35573	50	6.97992	0.849956	6.71146
1RN1_C	1YDV	104	251	3.07876	50	6.40382	0.84088	6.15752
1RN1_C	2B3I	104	97	2.39062	41	5.65586	0.834767	5.83078
1RN1_C	3YPI	104	255	3.26705	49	6.93415	0.850162	6.66745
1RN1_C	4TMY_A	104	118	3.06206	47	6.77562	0.849692	6.51502
1RN1_C	4TMY_B	104	118	2.69943	42	6.6843	0.853722	6.42721
1RN1_C	8TIM	104	255	2.81903	49	5.98325	0.834619	5.75312
1TMH	1AW2	254	256	0.938379	237	1.00569	0.425848	0.395941
1TMH	1B00	254	122	2.83179	78	4.42921	0.777594	3.6305
1TMH	1B71	254	191	3.35172	63	10.1616	0.896944	5.32019
1TMH	1B9B	254	255	1.7491	241	1.84345	0.56187	0.725768
1TMH	1BAW	254	105	2.81726	47	6.29388	0.842668	5.99417
1TMH	1BCF	254	158	3.11881	67	7.35481	0.861109	4.65494
1TMH	1BTM	254	252	1.97338	240	2.07205	0.588627	0.822242
1TMH	1BYO_A	254	99	3.3761	51	6.55361	0.840036	6.6198
1TMH	1DBW	254	123	2.65426	79	4.13258	0.767048	3.35982
1TMH	1DPS	254	167	3.30723	61	9.05422	0.884846	5.42169
1TMH	1HTI	254	250	1.55022	235	1.64917	0.537621	0.659668
1TMH	1RN1_A	254	104	2.62727	46	5.93991	0.837319	5.71146
1TMH	1TMH	254	254	0	254	0	0	0
1TMH	1TRE	254	255	0.796915	250	0.809666	0.357194	0.318766
1TMH	1YDV	254	251	1.53754	235	1.64222	0.537533	0.654272
1TMH	2B3I	254	97	2.80411	43	6.32555	0.843529	6.52119
1TMH	3YPI	254	255	1.78174	241	1.87785	0.566227	0.739311
1TMH	4TMY	254	118	2.69295	80	3.9721	0.756494	3.36619
1TMH	8TIM	254	255	1.51376	236	1.62922	0.537416	0.641424
1TRE	1AW2	255	256	0.60414	253	0.608916	0.292689	0.238791
1TRE	1B00	255	122	2.80596	75	4.56436	0.784757	3.74128
1TRE	1B71	255	191	2.9542	59	9.5636	0.894762	5.00712
1TRE	1B9B	255	255	1.35791	232	1.49253	0.522296	0.585306
1TRE	1BAW	255	105	3.07938	47	6.87947	0.851673	6.55187
1TRE	1BCF	255	158	2.69799	60	7.10471	0.862917	4.49665
1TRE	1BTM	255	252	1.15756	230	1.26828	0.484653	0.503287
1TRE	1BYO_A	255	99	3.06849	45	6.75068	0.848965	6.81887
1TRE	1DBW	255	123	2.79444	82	4.19166	0.766202	3.40785
1TRE	1DPS	255	167	3.20844	61	8.78376	0.88243	5.25974
1TRE	1HTI	255	250	1.37033	232	1.47665	0.514888	0.590659
1TRE	1RN1_A	255	104	3.20573	52	6.41146	0.839102	6.16487
1TRE	1TMH	255	254	0.720949	244	0.750496	0.351099	0.295471
1TRE	1TRE	255	255	0	250	0	0.0195312	0
1TRE	1YDV	255	251	1.68476	226	1.87113	0.575732	0.745469
1TRE	2B3I	255	97	2.60042	41	6.15221	0.843222	6.34249
1TRE	3YPI	255	255	1.09038	229	1.21418	0.479746	0.476148
1TRE	4TMY_A	255	118	2.94815	85	4.09273	0.756296	3.46841
1TRE	8TIM	255	255	1.77857	234	1.93819	0.580014	0.760073
1YDV	1AW2	251	256	1.82444	231	1.9824	0.584606	0.789801
1YDV	1B00	251	122	2.52295	76	4.05	0.766583	3.31967
1YDV	1B71	251	191	3.09703	62	9.54085	0.892934	4.99521
1YDV	1B9B	251	255	1.30206	229	1.42715	0.511414	0.568585
1YDV	1BAW	251	105	2.98187	48	6.52284	0.845289	6.21223
1YDV	1BCF	251	158	2.59834	58	7.07824	0.864188	4.4799
1YDV	1BTM	251	252	1.17991	217	1.36478	0.515798	0.543737
1YDV	1BYO_A	251	99	3.00439	52	5.7199	0.823506	5.77767
1YDV	1DBW	251	123	2.75352	81	4.18127	0.766797	3.39941
1YDV	1DPS	251	167	2.66885	60	7.4283	0.869354	4.44808
1YDV	1HTI	251	250	1.14935	242	1.18735	0.451869	0.474938
1YDV	1RN1_A	251	104	2.11256	42	5.2311	0.829958	5.0299
1YDV	1TMH	251	254	1.68452	230	1.83832	0.568224	0.7324
1YDV	1TRE	251	255	1.68476	226	1.87113	0.575732	0.745469
1YDV	1YDV	251	251	0	246	0	0.0198413	0
1YDV	2B3I	251	97	2.91602	47	6.01817	0.83363	6.2043
1YDV	3YPI	251	255	1.39428	233	1.50199	0.518755	0.598403
1YDV	4TMY	251	118	2.64427	78	4.00031	0.759717	3.39009
1YDV	8TIM	251	255	1.15265	242	1.19552	0.454723	0.476302
2B3I	1AW2	97	256	3.03026	47	6.25394	0.837825	6.44736
2B3I	1B00	97	122	2.94518	42	6.80196	0.851938	7.01233
2B3I	1B71	97	191	2.57585	38	6.5752	0.853543	6.77855
2B3I	1B9B	97	255	3.2317	50	6.2695	0.835025	6.4634
2B3I	1BAW	97	105	1.29685	95	1.32415	0.474628	1.36511
2B3I	1BCF	97	158	2.91929	37	7.65327	0.868388	7.88997
2B3I	1BTM	97	252	3.06622	48	6.19632	0.83575	6.38796
2B3I	1BYO_A	97	99	1.57017	93	1.6377	0.531369	1.68835
2B3I	1DBW	97	123	3.15265	44	6.95016	0.851961	7.16511
2B3I	1DPS	97	167	2.93965	41	6.95478	0.855201	7.16988
2B3I	1HTI	97	250	3.10186	45	6.68623	0.847001	6.89302
2B3I	1RN1_A	97	104	2.46773	40	5.98425	0.841836	6.16932
2B3I	1TMH	97	254	2.71979	46	5.73521	0.82952	5.91259
2B3I	1TRE	97	255	2.80684	45	6.0503	0.83652	6.23742
2B3I	1YDV	97	251	3.04842	48	6.16035	0.835108	6.35087
2B3I	2B3I	97	97	0	97	0	0	0
2B3I	3YPI	97	255	2.7812	44	6.13128	0.839116	6.32091
2B3I	4TMY_A	97	118	2.89875	40	7.02947	0.857334	7.24688
2B3I	8TIM	97	255	2.99692	46	6.31959	0.840027	6.51504
3YPI	1AW2	255	256	1.1604	234	1.26454	0.482426	0.495897
3YPI	1B00	255	122	3.132	78	4.89877	0.792009	4.01538
3YPI	1B71	255	191	2.55879	55	8.88598	0.892209	4.65235
3YPI	1B9B	255	255	1.1816	243	1.23995	0.466853	0.486255
3YPI	1BAW	255	105	3.05539	43	7.46084	0.863318	7.10556
3YPI	1BCF	255	158	2.52411	55	7.25108	0.868716	4.58929
3YPI	1BTM	255	252	1.09132	220	1.25006	0.494359	0.496055
3YPI	1BYO_A	255	99	3.06243	42	7.21859	0.858628	7.2915
3YPI	1DBW	255	123	2.715	77	4.33695	0.776145	3.52597
3YPI	1DPS	255	167	2.59804	57	7.6118	0.873633	4.55796
3YPI	1HTI	255	250	1.20829	226	1.3366	0.499103	0.534642
3YPI	1RN1_A	255	104	3.04101	47	6.72904	0.848995	6.47023
3YPI	1TMH	255	254	1.78174	241	1.87785	0.566227	0.739311
3YPI	1TRE	255	255	1.35342	233	1.48121	0.519491	0.580867
3YPI	1YDV	255	251	1.26913	225	1.41579	0.514202	0.564058
3YPI	2B3I	255	97	3.07139	43	6.92848	0.852677	7.14277
3YPI	3YPI	255	255	0	247	0	0.03125	0
3YPI	4TMY	255	118	2.65512	73	4.29184	0.775512	3.63715
3YPI	8TIM	255	255	0.951341	240	1.0108	0.423944	0.396392
4TMY_A	1AW2	118	256	2.84439	78	4.30305	0.770785	3.64665
4TMY_A	1B00	118	122	1.49712	104	1.69866	0.5584	1.43954
4TMY_A	1B71	118	191	2.64641	52	6.00532	0.838881	5.08925
4TMY_A	1B9B	118	255	2.75771	78	4.17192	0.766119	3.53553
4TMY_A	1BAW	118	105	2.92691	42	7.31727	0.862547	6.96883
4TMY_A	1BCF	118	158	2.50008	48	6.14603	0.845591	5.2085
4TMY_A	1BTM	118	252	2.73827	72	4.48772	0.782891	3.80315
4TMY_A	1BYO_A	118	99	2.909	39	7.38438	0.863915	7.45897
4TMY_A	1DBW	118	123	1.80233	106	2.00637	0.591579	1.70031
4TMY_A	1DPS	118	167	3.30476	53	7.35777	0.858334	6.2354
4TMY_A	1HTI	118	250	2.85697	80	4.21403	0.765661	3.57121
4TMY_A	1RN1_A	118	104	3.20599	51	6.53771	0.842146	6.28625
4TMY_A	1TMH	118	254	2.76992	77	4.24481	0.76974	3.5973
4TMY_A	1TRE	118	255	2.94423	86	4.03976	0.753244	3.42352
4TMY_A	1YDV	118	251	3.12032	79	4.66073	0.781746	3.94977
4TMY_A	2B3I	118	97	3.27978	38	8.37207	0.875112	8.631
4TMY_A	3YPI	118	255	2.86159	74	4.56308	0.783249	3.86701
4TMY_A	4TMY_A	118	118	0	118	0	0	0
4TMY_A	8TIM	118	255	2.60766	83	3.70728	0.742232	3.14176
4TMY_B	1AW2	118	256	2.46084	75	3.87172	0.758136	3.28112
4TMY_B	1B00	118	122	1.86967	114	1.93527	0.569815	1.64006
4TMY_B	1B71	118	191	3.27717	54	7.16122	0.854877	6.06883
4TMY_B	1B9B	118	255	2.71463	83	3.85935	0.748774	3.27064
4TMY_B	1BAW	118	105	2.80954	42	7.02385	0.858804	6.68938
4TMY_B	1BCF	118	158	2.50842	48	6.16653	0.845913	5.22588
4TMY_B	1BTM	118	252	2.88807	87	3.91715	0.747214	3.31962
4TMY_B	1BYO_A	118	99	2.72924	37	7.30256	0.865224	7.37632
4TMY_B	1BYO_B	118	99	2.88152	45	6.33934	0.84252	6.40338
4TMY_B	1DBW	118	123	1.88503	110	2.02212	0.586663	1.71366
4TMY_B	1HTI	118	167	2.48296	75	3.90652	0.75948	3.31061
4TMY_B	1QMP_A	118	250	1.46123	115	1.49935	0.506224	1.27063
4TMY_B	1QMP_B	118	250	1.37643	112	1.45017	0.504813	1.22896
4TMY_B	1QMP_C	118	250	1.46105	115	1.49916	0.506194	1.27048
4TMY_B	1QMP_D	118	250	1.36117	113	1.4214	0.497767	1.20458
4TMY_B	1RN1_A	118	104	2.76939	45	6.40037	0.84608	6.1542
4TMY_B	1RN1_B	118	104	2.763	45	6.3856	0.84585	6.14
4TMY_B	1RN1_C	118	104	2.96016	51	6.0364	0.833446	5.80424
4TMY_B	1TMH	118	254	2.72681	78	4.12517	0.764409	3.49591
4TMY_B	1TRE	118	255	2.89494	83	4.1157	0.759081	3.48788
4TMY_B	1YDV	118	251	2.75693	79	4.11795	0.763115	3.48978
4TMY_B	2B3I	118	97	2.97903	40	7.22415	0.859891	7.44757
4TMY_B	3YPI	118	255	2.54059	74	4.05121	0.76603	3.43323
4TMY_B	4TMY_A	118	118	0.224248	118	0.224248	0.130056	0.190041
4TMY_B	4TMY_B	118	118	0	112	0	0.0504202	0
4TMY_B	8TIM	118	255	2.64823	84	3.72013	0.741714	3.15265
8TIM	1AW2	247	256	1.16716	231	1.248	0.473888	0.505264
8TIM	1B00	247	122	2.49155	74	4.10769	0.770857	3.36696
8TIM	1B71	247	191	3.37206	65	9.90867	0.894167	5.18778
8TIM	1B9B	247	255	1.18088	240	1.21532	0.456275	0.492033
8TIM	1BAW	247	105	2.75429	46	6.28697	0.843665	5.98759
8TIM	1BCF	247	158	2.95749	63	7.4172	0.864549	4.69443
8TIM	1BTM	247	252	1.26261	231	1.35006	0.492065	0.546584
8TIM	1BYO_A	247	99	3.0937	45	6.80614	0.849794	6.87489
8TIM	1DBW	247	123	2.76099	83	4.09159	0.761527	3.32649
8TIM	1DPS	247	167	2.81885	60	7.8458	0.873892	4.69808
8TIM	1HTI	247	250	0.624432	246	0.62697	0.296776	0.253834
8TIM	1RN1_A	247	104	2.83198	47	6.26651	0.841709	6.02549
8TIM	1TMH	247	254	1.51376	236	1.58432	0.524359	0.641424
8TIM	1TRE	247	255	1.24763	212	1.45361	0.531121	0.588505
8TIM	1YDV	247	251	1.15265	242	1.17647	0.445928	0.476302
8TIM	2B3I	247	97	3.16736	48	6.40071	0.83931	6.59867
8TIM	3YPI	247	255	0.951341	240	0.979088	0.405362	0.396392
8TIM	4TMY_A	247	118	2.4748	74	3.9463	0.762157	3.34432
8TIM	8TIM	247	247	0	247	0	0	0

## Sheet: Sheet3
	0	0		0	0		0	0		0	0
	0.0065	0		0	0.002		0	0.0026		0	0.0026
	0.0065	0.002		0	0.0041		0	0.0052		0	0.0052
	0.0065	0.0041		0	0.0061		0	0.0078		0	0.0078
	0.0065	0.0061		0	0.0082		0	0.0104		0	0.0104
	0.0065	0.0082		0	0.0102		0	0.0131		0	0.0131
	0.0065	0.0102		0	0.0123		0	0.0157		0	0.0157
	0.0065	0.0123		0	0.0143		0	0.0183		0	0.0183
	0.0065	0.0143		0	0.0164		0	0.0209		0	0.0209
	0.0065	0.0164		0	0.0184		0	0.0235		0	0.0235
	0.0065	0.0184		0	0.0205		0	0.0261		0	0.0261
	0.0065	0.0205		0	0.0225		0	0.0287		0	0.0287
	0.0065	0.0225		0	0.0246		0	0.0313		0	0.0313
	0.0065	0.0246		0	0.0266		0	0.0339		0	0.0339
	0.0065	0.0266		0	0.0287		0	0.0366		0	0.0366
	0.0065	0.0287		0	0.0307		0	0.0392		0	0.0392
	0.0065	0.0307		0	0.0328		0	0.0418		0	0.0418
	0.0065	0.0328		0	0.0348		0	0.0444		0	0.0444
	0.0065	0.0348		0	0.0369		0	0.047		0	0.047
	0.0065	0.0369		0	0.0389		0	0.0496		0	0.0496
	0.0065	0.0389		0	0.041		0	0.0522		0	0.0522
	0.0065	0.041		0	0.043		0	0.0548		0	0.0548
	0.0065	0.043		0	0.0451		0	0.0574		0	0.0574
	0.0065	0.0451		0	0.0471		0	0.0601		0	0.0601
	0.0065	0.0471		0	0.0492		0	0.0627		0	0.0627
	0.0065	0.0492		0	0.0512		0	0.0653		0	0.0653
	0.0065	0.0512		0	0.0533		0	0.0679		0	0.0705
	0.0065	0.0533		0	0.0553		0	0.0705		0	0.0731
	0.0065	0.0553		0	0.0574		0	0.0731		0	0.0757
	0.0065	0.0574		0	0.0594		0	0.0757		0	0.0783
	0.0065	0.0594		0	0.0615		0	0.0783		0	0.0809
	0.0065	0.0615		0	0.0635		0	0.0809		0	0.0836
	0.0065	0.0635		0	0.0656		0	0.0836		0	0.0862
	0.0065	0.0656		0	0.0676		0	0.0862		0	0.0888
	0.0065	0.0676		0	0.0697		0	0.0888		0	0.0914
	0.0065	0.0697		0	0.0717		0	0.0914		0	0.094
	0.0065	0.0717		0	0.0738		0	0.094		0	0.0966
	0.0065	0.0738		0	0.0758		0	0.0966		0	0.0992
	0.0065	0.0758		0	0.0779		0	0.0992		0	0.1018
	0.0065	0.0779		0	0.0799		0	0.1018		0	0.1044
	0.0065	0.0799		0	0.082		0	0.1044		0	0.107
	0.0065	0.082		0	0.084		0	0.107		0	0.1097
	0.0065	0.084		0	0.0861		0	0.1097		0	0.1123
	0.0065	0.0861		0	0.0881		0	0.1123		0	0.1149
	0.0065	0.0881		0	0.0902		0	0.1149		0	0.1175
	0.0065	0.0902		0	0.0922		0	0.1175		0	0.1201
	0.0065	0.0922		0	0.0943		0	0.1201		0	0.1227
	0.0065	0.0943		0	0.0963		0	0.1227		0	0.1253
	0.0065	0.0963		0	0.0984		0	0.1253		0	0.1279
	0.0065	0.0984		0	0.1004		0	0.1279		0	0.1305
	0.0065	0.1004		0	0.1025		0	0.1305		0	0.1332
	0.0065	0.1025		0	0.1045		0	0.1332		0	0.1358
	0.0065	0.1045		0	0.1066		0	0.1358		0	0.1384
	0.0065	0.1086		0	0.1086		0	0.1384		0	0.141
	0.0065	0.1107		0	0.1107		0	0.141		0	0.1436
	0.0065	0.1127		0	0.1127		0	0.1436		0	0.1462
	0.0065	0.1148		0	0.1148		0	0.1462		0	0.1488
	0.0065	0.1168		0	0.1168		0	0.1488		0	0.1514
	0.0065	0.1189		0	0.123		0	0.1514		0	0.154
	0.0065	0.1209		0	0.125		0	0.154		0	0.1567
	0.0065	0.123		0	0.127		0	0.1567		0	0.1593
	0.0065	0.125		0.0065	0.127		0	0.1593		0	0.1619
	0.0065	0.127		0.0065	0.1291		0	0.1619		0	0.1645
	0.0065	0.1291		0.0065	0.1311		0	0.1645		0	0.1671
	0.0065	0.1311		0.0065	0.1332		0	0.1671		0	0.1697
	0.0065	0.1332		0.0065	0.1352		0	0.1697		0	0.1723
	0.0065	0.1352		0.0065	0.1373		0	0.1723		0	0.1775
	0.0065	0.1393		0.0065	0.1393		0	0.1749		0	0.1802
	0.0065	0.1414		0.0065	0.1414		0	0.1775		0	0.1828
	0.0065	0.1434		0.0065	0.1434		0	0.1802		0	0.1854
	0.0065	0.1455		0.0065	0.1455		0	0.1828		0	0.188
	0.0065	0.1496		0.0065	0.1475		0	0.1854		0	0.1906
	0.0065	0.1516		0.0065	0.1496		0	0.188		0	0.1932
	0.0065	0.1537		0.0065	0.1516		0	0.1906		0	0.1958
	0.0065	0.1557		0.0065	0.1537		0	0.1932		0	0.1984
	0.0065	0.1578		0.0065	0.1557		0	0.1958		0	0.201
	0.0065	0.1598		0.0065	0.1578		0	0.1984		0	0.2037
	0.0065	0.1619		0.0065	0.1598		0	0.201		0	0.2063
	0.0065	0.1639		0.0065	0.1619		0	0.2037		0	0.2089
	0.0065	0.166		0.0065	0.1639		0	0.2063		0	0.2115
	0.0065	0.168		0.0065	0.166		0	0.2089		0	0.2141
	0.0065	0.1701		0.0065	0.168		0	0.2115		0	0.2167
	0.0065	0.1721		0.0065	0.1701		0	0.2141		0	0.2193
	0.0065	0.1742		0.0065	0.1721		0	0.2167		0	0.2219
	0.0065	0.1783		0.0065	0.1742		0	0.2219		0	0.2245
	0.0065	0.1803		0.0065	0.1762		0	0.2245		0	0.2272
	0.0065	0.1824		0.0065	0.1783		0	0.2272		0	0.2298
	0.0065	0.1844		0.0065	0.1803		0	0.2298		0	0.2324
	0.0065	0.1865		0.0065	0.1824		0	0.2324		0	0.235
	0.0065	0.1885		0.0065	0.1844		0	0.235		0	0.2376
	0.0065	0.1906		0.0065	0.1865		0	0.2376		0	0.2402
	0.0065	0.1926		0.0065	0.1885		0	0.2402		0	0.2428
	0.0065	0.1947		0.0065	0.1947		0	0.2428		0	0.248
	0.0065	0.1967		0.0065	0.1967		0	0.2454		0	0.2507
	0.0065	0.1988		0.0065	0.1988		0	0.248		0	0.2533
	0.0065	0.2008		0.0065	0.2008		0	0.2507		0	0.2559
	0.0065	0.2029		0.0065	0.2029		0	0.2533		0	0.2585
	0.0065	0.2049		0.0065	0.2049		0	0.2585		0	0.2611
	0.0065	0.207		0.0065	0.207		0	0.2611		0	0.2637
	0.0065	0.209		0.0065	0.209		0	0.2663		0	0.2663
	0.0065	0.2111		0.0065	0.2111		0	0.2689		0	0.2689
	0.0065	0.2131		0.0065	0.2131		0	0.2715		0	0.2715
	0.0065	0.2152		0.0065	0.2152		0	0.2742		0	0.2742
	0.0065	0.2193		0.0065	0.2172		0	0.2768		0	0.2768
	0.0065	0.2213		0.0065	0.2193		0	0.2794		0	0.2794
	0.0065	0.2234		0.0065	0.2213		0	0.2846		0	0.282
	0.0065	0.2254		0.0065	0.2234		0	0.2872		0	0.2846
	0.0065	0.2295		0.0065	0.2254		0	0.2898		0	0.2872
	0.0065	0.2316		0.0065	0.2275		0	0.2924		0	0.2898
	0.0065	0.2336		0.0065	0.2295		0	0.295		0	0.2924
	0.0065	0.2357		0.0065	0.2336		0	0.2977		0	0.295
	0.0065	0.2377		0.0065	0.2357		0	0.3003		0	0.2977
	0.0065	0.2398		0.0065	0.2377		0	0.3029		0	0.3003
	0.0065	0.2418		0.0065	0.2398		0	0.3055		0	0.3029
	0.0065	0.2439		0.0065	0.2418		0	0.3081		0	0.3055
	0.0065	0.2459		0.0065	0.2439		0	0.3107		0	0.3081
	0.0065	0.248		0.0065	0.2459		0	0.3133		0	0.3107
	0.0065	0.25		0.0065	0.248		0	0.3159		0	0.3133
	0.0065	0.252		0.0065	0.25		0	0.3185		0	0.3159
	0.0065	0.2541		0.0065	0.252		0	0.3211		0	0.3185
	0.0065	0.2561		0.0065	0.2541		0	0.3238		0	0.3211
	0.0065	0.2602		0.0065	0.2561		0	0.3264		0	0.3238
	0.0065	0.2623		0.0065	0.2582		0	0.329		0	0.3264
	0.0065	0.2643		0.0065	0.2602		0	0.3316		0	0.329
	0.0065	0.2664		0.0065	0.2623		0	0.3342		0	0.3316
	0.0065	0.2684		0.0065	0.2643		0	0.3368		0	0.3342
	0.0065	0.2705		0.0065	0.2664		0	0.3394		0	0.3368
	0.0065	0.2725		0.0065	0.2684		0	0.342		0	0.3394
	0.0065	0.2746		0.0065	0.2705		0	0.3446		0	0.342
	0.0065	0.2766		0.0065	0.2725		0	0.3473		0	0.3446
	0.0065	0.2787		0.0065	0.2746		0	0.3499		0	0.3473
	0.0065	0.2807		0.0065	0.2766		0	0.3525		0	0.3499
	0.0065	0.2828		0.0065	0.2787		0	0.3551		0	0.3525
	0.0065	0.2848		0.0065	0.2807		0	0.3577		0	0.3551
	0.0065	0.2869		0.0065	0.2828		0	0.3629		0	0.3577
	0.0065	0.2889		0.0065	0.2869		0	0.3655		0	0.3603
	0.0065	0.291		0.0065	0.2889		0	0.3708		0	0.3629
	0.0065	0.293		0.0065	0.291		0	0.3734		0	0.3655
	0.0065	0.2951		0.0065	0.293		0	0.376		0	0.3681
	0.0065	0.2971		0.013	0.293		0	0.3786		0	0.3708
	0.0065	0.2992		0.013	0.2951		0	0.3812		0	0.3734
	0.0065	0.3012		0.013	0.2971		0	0.3838		0	0.376
	0.0065	0.3033		0.013	0.2992		0	0.3864		0	0.3786
	0.0065	0.3053		0.013	0.3012		0	0.389		0	0.3812
	0.0065	0.3074		0.013	0.3033		0	0.3916		0	0.3838
	0.0065	0.3094		0.013	0.3053		0	0.3943		0	0.3864
	0.0065	0.3115		0.0195	0.3053		0	0.3969		0	0.389
	0.0065	0.3135		0.0195	0.3074		0	0.3995		0	0.3916
	0.0065	0.3156		0.0195	0.3094		0	0.4021		0	0.3943
	0.0065	0.3176		0.0195	0.3115		0	0.4047		0	0.3969
	0.0065	0.3197		0.0195	0.3135		0	0.4073		0	0.3995
	0.0065	0.3217		0.0195	0.3156		0	0.4099		0	0.4021
	0.0065	0.3238		0.0195	0.3176		0	0.4151		0	0.4047
	0.0065	0.3258		0.0195	0.3197		0	0.4178		0	0.4073
	0.0065	0.3279		0.0195	0.3217		0	0.4204		0	0.4099
	0.0065	0.3299		0.0195	0.3238		0	0.423		0	0.4125
	0.0065	0.334		0.0195	0.3258		0	0.4256		0	0.4151
	0.0065	0.3361		0.0195	0.3279		0	0.4282		0	0.4178
	0.0065	0.3381		0.0195	0.332		0	0.4308		0	0.423
	0.0065	0.3402		0.0195	0.3361		0	0.4334		0	0.4256
	0.0065	0.3422		0.0195	0.3381		0	0.436		0	0.4282
	0.0065	0.3443		0.0195	0.3402		0	0.4386		0	0.4308
	0.0065	0.3463		0.0195	0.3422		0	0.4413		0	0.4334
	0.0065	0.3484		0.0195	0.3443		0	0.4439		0	0.436
	0.0065	0.3504		0.0195	0.3463		0	0.4465		0	0.4386
	0.0065	0.3525		0.0195	0.3484		0	0.4491		0	0.4413
	0.0065	0.3545		0.0195	0.3504		0	0.4517		0	0.4439
	0.0065	0.3566		0.0195	0.3525		0	0.4543		0	0.4465
	0.0065	0.3586		0.0195	0.3566		0	0.4569		0	0.4491
	0.0065	0.3607		0.0195	0.3586		0	0.4595		0	0.4517
	0.0065	0.3627		0.0195	0.3607		0	0.4621		0	0.4543
	0.0065	0.3648		0.0195	0.3627		0	0.4648		0	0.4569
	0.0065	0.3668		0.0195	0.3648		0	0.4674		0	0.4595
	0.0065	0.3689		0.0195	0.3668		0	0.47		0	0.4621
	0.0065	0.3709		0.0195	0.3689		0	0.4726		0	0.4648
	0.0065	0.373		0.0195	0.3709		0	0.4752		0	0.4674
	0.0065	0.375		0.0195	0.373		0	0.4778		0	0.47
	0.0065	0.377		0.0195	0.375		0	0.4804		0	0.4726
	0.0065	0.3791		0.0195	0.377		0	0.483		0	0.4752
	0.0065	0.3811		0.0195	0.3791		0	0.4856		0	0.4804
	0.0065	0.3832		0.0195	0.3811		0	0.4883		0	0.483
	0.0065	0.3873		0.0195	0.3832		0	0.4909		0	0.4856
	0.0065	0.3893		0.0195	0.3852		0	0.4935		0	0.4883
	0.0065	0.3914		0.0195	0.3873		0	0.4961		0	0.4909
	0.0065	0.3934		0.0195	0.3893		0	0.5013		0	0.4935
	0.0065	0.3955		0.0195	0.3914		0	0.5039		0	0.4987
	0.0065	0.3975		0.0261	0.3914		0	0.5065		0	0.5013
	0.0065	0.4037		0.0261	0.3934		0	0.5091		0	0.5039
	0.0065	0.4057		0.0261	0.3955		0	0.5117		0	0.5065
	0.0065	0.4078		0.0261	0.3975		0	0.5144		0	0.5091
	0.0065	0.4098		0.0261	0.3996		0	0.517		0	0.5117
	0.0065	0.4119		0.0261	0.4016		0	0.5196		0	0.5144
	0.0065	0.4139		0.0326	0.4016		0	0.5222		0	0.517
	0.0065	0.416		0.0326	0.4037		0	0.5248		0	0.5196
	0.0065	0.418		0.0326	0.4057		0	0.53		0	0.5222
	0.0065	0.4201		0.0326	0.4098		0	0.5326		0	0.5248
	0.0065	0.4221		0.0326	0.4119		0	0.5352		0	0.5274
	0.0065	0.4242		0.0326	0.4139		0	0.5379		0	0.53
	0.0065	0.4262		0.0326	0.416		0	0.5405		0	0.5326
	0.0065	0.4283		0.0326	0.418		0	0.5431		0	0.5352
	0.0065	0.4303		0.0326	0.4201		0	0.5457		0	0.5379
	0.0065	0.4324		0.0326	0.4221		0	0.5483		0	0.5405
	0.0065	0.4344		0.0326	0.4242		0	0.5509		0	0.5431
	0.0065	0.4365		0.0326	0.4262		0	0.5535		0	0.5457
	0.0065	0.4406		0.0326	0.4283		0	0.5561		0	0.5483
	0.0065	0.4426		0.0326	0.4303		0	0.5587		0	0.5509
	0.0065	0.4447		0.0326	0.4324		0	0.5614		0	0.5535
	0.0065	0.4467		0.0326	0.4344		0	0.564		0	0.5561
	0.0065	0.4488		0.0326	0.4365		0	0.5666		0	0.5587
	0.0065	0.4529		0.0326	0.4385		0	0.5692		0	0.5614
	0.0065	0.4549		0.0326	0.4447		0	0.5718		0	0.564
	0.0065	0.457		0.0326	0.4467		0	0.5744		0	0.5666
	0.0065	0.459		0.0326	0.4488		0	0.5796		0.007	0.5666
	0.0065	0.4611		0.0326	0.4508		0	0.5822		0.007	0.5692
	0.0065	0.4631		0.0326	0.4529		0	0.5849		0.007	0.5718
	0.0065	0.4652		0.0326	0.4549		0	0.5875		0.007	0.5744
	0.0065	0.4672		0.0326	0.457		0	0.5901		0.007	0.577
	0.0065	0.4693		0.0326	0.459		0	0.5927		0.007	0.5796
	0.0065	0.4713		0.0326	0.4611		0	0.5953		0.007	0.5822
	0.0065	0.4734		0.0326	0.4631		0	0.5979		0.007	0.5849
	0.0065	0.4754		0.0326	0.4652		0	0.6005		0.007	0.5875
	0.0065	0.4775		0.0326	0.4672		0	0.6031		0.007	0.5901
	0.0065	0.4816		0.0326	0.4693		0	0.6057		0.007	0.5927
	0.0065	0.4836		0.0326	0.4713		0	0.6084		0.007	0.5953
	0.0065	0.4857		0.0326	0.4734		0	0.611		0.007	0.5979
	0.0065	0.4898		0.0326	0.4754		0	0.6136		0.007	0.6005
	0.0065	0.4918		0.0326	0.4775		0	0.6162		0.007	0.6031
	0.0065	0.4939		0.0326	0.4795		0	0.6188		0.007	0.6057
	0.0065	0.4959		0.0326	0.4816		0	0.6214		0.007	0.6084
	0.0065	0.498		0.0326	0.4836		0	0.624		0.007	0.611
	0.0065	0.502		0.0326	0.4857		0	0.6266		0.007	0.6136
	0.0065	0.5041		0.0326	0.4877		0	0.6292		0.007	0.6162
	0.0065	0.5061		0.0326	0.4898		0	0.6319		0.007	0.6188
	0.0065	0.5102		0.0326	0.4918		0	0.6345		0.007	0.6214
	0.0065	0.5123		0.0326	0.4939		0	0.6371		0.007	0.624
	0.0065	0.5164		0.0326	0.4959		0	0.6397		0.007	0.6266
	0.0065	0.5184		0.0326	0.5		0	0.6423		0.007	0.6292
	0.0065	0.5205		0.0326	0.502		0	0.6449		0.007	0.6319
	0.0065	0.5225		0.0326	0.5041		0	0.6475		0.007	0.6345
	0.0065	0.5246		0.0326	0.5061		0	0.6501		0.007	0.6371
	0.0065	0.5266		0.0326	0.5082		0	0.6527		0.007	0.6397
	0.0065	0.5287		0.0326	0.5123		0	0.6554		0.007	0.6423
	0.0065	0.5307		0.0326	0.5143		0	0.658		0.007	0.6449
	0.0065	0.5328		0.0326	0.5164		0	0.6606		0.007	0.6475
	0.0065	0.5348		0.0326	0.5184		0	0.6632		0.007	0.6501
	0.0065	0.5369		0.0326	0.5205		0	0.6658		0.007	0.6527
	0.0065	0.5389		0.0326	0.5225		0	0.6684		0.007	0.6554
	0.0065	0.541		0.0326	0.5246		0	0.671		0.007	0.658
	0.0065	0.543		0.0326	0.5266		0	0.6736		0.007	0.6606
	0.0065	0.5451		0.0326	0.5307		0	0.6762		0.007	0.6632
	0.0065	0.5471		0.0326	0.5328		0	0.6789		0.007	0.6658
	0.0065	0.5492		0.0326	0.5348		0	0.6815		0.007	0.6684
	0.0065	0.5533		0.0326	0.5369		0	0.6841		0.007	0.671
	0.0065	0.5553		0.0326	0.5389		0	0.6867		0.007	0.6736
	0.0065	0.5574		0.0326	0.541		0	0.6893		0.007	0.6762
	0.0065	0.5594		0.0326	0.543		0	0.6919		0.007	0.6789
	0.0065	0.5615		0.0326	0.5451		0	0.6945		0.007	0.6815
	0.0065	0.5635		0.0326	0.5471		0	0.6971		0.007	0.6841
	0.0065	0.5656		0.0326	0.5492		0	0.6997		0.007	0.6867
	0.0065	0.5697		0.0326	0.5512		0	0.7023		0.007	0.6893
	0.0065	0.5717		0.0326	0.5533		0	0.705		0.007	0.6919
	0.0065	0.5738		0.0326	0.5553		0	0.7076		0.007	0.6945
	0.0065	0.5758		0.0326	0.5574		0	0.7102		0.007	0.6971
	0.0065	0.5779		0.0326	0.5594		0	0.7128		0.007	0.6997
	0.0065	0.5799		0.0326	0.5615		0	0.7154		0.007	0.7023
	0.0065	0.582		0.0326	0.5635		0	0.718		0.007	0.705
	0.0065	0.584		0.0326	0.5656		0	0.7206		0.007	0.7076
	0.0065	0.5861		0.0326	0.5676		0	0.7232		0.007	0.7102
	0.0065	0.5881		0.0326	0.5697		0	0.7258		0.007	0.7128
	0.0065	0.5922		0.0326	0.5717		0	0.7285		0.007	0.7154
	0.0065	0.5943		0.0326	0.5738		0	0.7311		0.007	0.718
	0.0065	0.5963		0.0326	0.5758		0	0.7337		0.007	0.7206
	0.0065	0.5984		0.0326	0.5799		0	0.7363		0.007	0.7232
	0.0065	0.6004		0.0326	0.582		0	0.7389		0.007	0.7258
	0.0065	0.6025		0.0326	0.584		0	0.7415		0.007	0.7285
	0.0065	0.6045		0.0391	0.584		0	0.7441		0.007	0.7311
	0.0065	0.6066		0.0391	0.5861		0	0.7467		0.007	0.7337
	0.0065	0.6086		0.0391	0.5881		0	0.7493		0.007	0.7363
	0.0065	0.6107		0.0391	0.5902		0	0.752		0.007	0.7389
	0.0065	0.6127		0.0391	0.5922		0	0.7546		0.007	0.7415
	0.0065	0.6168		0.0391	0.5943		0	0.7572		0.007	0.7441
	0.0065	0.6189		0.0391	0.5963		0	0.7598		0.007	0.7467
	0.0065	0.6209		0.0391	0.5984		0	0.7624		0.007	0.7493
	0.0065	0.623		0.0391	0.6004		0	0.765		0.007	0.752
	0.0065	0.625		0.0391	0.6025		0	0.7676		0.007	0.7546
	0.0065	0.627		0.0391	0.6045		0	0.7702		0.007	0.7572
	0.0065	0.6291		0.0391	0.6066		0	0.7728		0.007	0.7598
	0.0065	0.6311		0.0391	0.6107		0	0.7755		0.007	0.7624
	0.0065	0.6332		0.0391	0.6127		0	0.7781		0.007	0.765
	0.0065	0.6352		0.0391	0.6148		0	0.7807		0.007	0.7676
	0.0065	0.6373		0.0391	0.6168		0	0.7833		0.007	0.7702
	0.0065	0.6393		0.0391	0.6189		0	0.7859		0.007	0.7728
	0.0065	0.6414		0.0391	0.6209		0	0.7885		0.007	0.7755
	0.0065	0.6434		0.0391	0.623		0	0.7911		0.007	0.7781
	0.0065	0.6455		0.0391	0.627		0	0.7937		0.007	0.7807
	0.0065	0.6475		0.0391	0.6291		0	0.7963		0.007	0.7833
	0.0065	0.6496		0.0391	0.6311		0	0.799		0.007	0.7859
	0.0065	0.6516		0.0391	0.6332		0	0.8016		0.007	0.7885
	0.0065	0.6537		0.0391	0.6352		0	0.8042		0.007	0.7911
	0.0065	0.6557		0.0391	0.6373		0	0.8068		0.007	0.7937
	0.0065	0.6578		0.0391	0.6393		0	0.8094		0.007	0.7963
	0.0065	0.6598		0.0391	0.6414		0	0.812		0.007	0.799
	0.0065	0.6619		0.0391	0.6434		0	0.8146		0.007	0.8016
	0.0065	0.6639		0.0391	0.6455		0	0.8172		0.007	0.8042
	0.0065	0.666		0.0391	0.6475		0	0.8198		0.007	0.8068
	0.0065	0.668		0.0391	0.6496		0	0.8225		0.007	0.8094
	0.0065	0.6701		0.0391	0.6516		0	0.8251		0.007	0.812
	0.0065	0.6721		0.0391	0.6537		0	0.8277		0.007	0.8146
	0.0065	0.6742		0.0391	0.6557		0	0.8303		0.007	0.8172
	0.0065	0.6762		0.0391	0.6578		0	0.8329		0.007	0.8198
	0.0065	0.6783		0.0391	0.6598		0	0.8355		0.007	0.8225
	0.0065	0.6803		0.0391	0.6639		0	0.8381		0.007	0.8251
	0.0065	0.6824		0.0391	0.666		0	0.8407		0.007	0.8277
	0.0065	0.6844		0.0391	0.668		0	0.8433		0.007	0.8303
	0.0065	0.6865		0.0391	0.6701		0	0.846		0.0141	0.8303
	0.0065	0.6885		0.0391	0.6721		0	0.8486		0.0141	0.8329
	0.0065	0.6906		0.0391	0.6742		0	0.8512		0.0141	0.8355
	0.0065	0.6926		0.0391	0.6762		0	0.8538		0.0141	0.8381
	0.0065	0.6947		0.0391	0.6783		0	0.8564		0.0141	0.8407
	0.0065	0.6967		0.0391	0.6803		0	0.859		0.0141	0.8433
	0.0065	0.6988		0.0391	0.6824		0	0.8616		0.0141	0.846
	0.0065	0.7008		0.0391	0.6844		0	0.8642		0.0141	0.8486
	0.0065	0.7029		0.0391	0.6865		0	0.8668		0.0141	0.8512
	0.0065	0.7049		0.0391	0.6885		0	0.8695		0.0141	0.8538
	0.0065	0.707		0.0391	0.6906		0	0.8721		0.0141	0.8564
	0.0065	0.709		0.0391	0.6926		0	0.8747		0.0141	0.859
	0.0065	0.7111		0.0391	0.6947		0	0.8773		0.0141	0.8616
	0.0065	0.7172		0.0391	0.6967		0	0.8799		0.0141	0.8642
	0.0065	0.7193		0.0391	0.6988		0	0.8825		0.0141	0.8668
	0.0065	0.7213		0.0391	0.7008		0	0.8851		0.0141	0.8695
	0.0065	0.7234		0.0391	0.7029		0	0.8877		0.0141	0.8721
	0.0065	0.7254		0.0391	0.7049		0	0.8903		0.0141	0.8747
	0.0065	0.7275		0.0391	0.707		0	0.893		0.0141	0.8773
	0.0065	0.7295		0.0391	0.709		0	0.8956		0.0141	0.8799
	0.0065	0.7316		0.0391	0.7111		0	0.8982		0.0141	0.8825
	0.0065	0.7357		0.0391	0.7131		0	0.9034		0.0141	0.8877
	0.0065	0.7377		0.0391	0.7152		0	0.906		0.0141	0.893
	0.0065	0.7398		0.0391	0.7172		0	0.9086		0.0141	0.8956
	0.0065	0.7418		0.0391	0.7193		0	0.9112		0.0141	0.8982
	0.0065	0.7439		0.0391	0.7234		0	0.9138		0.0141	0.9008
	0.0065	0.7459		0.0391	0.7275		0	0.9164		0.0141	0.906
	0.0065	0.748		0.0391	0.7295		0	0.9191		0.0141	0.9086
	0.0065	0.75		0.0391	0.7316		0	0.9217		0.0141	0.9112
	0.0065	0.752		0.0391	0.7336		0	0.9243		0.0141	0.9138
	0.0065	0.7541		0.0391	0.7357		0	0.9269		0.0141	0.9164
	0.0065	0.7561		0.0391	0.7377		0	0.9295		0.0141	0.9191
	0.0065	0.7582		0.0391	0.7398		0	0.9321		0.0141	0.9217
	0.0065	0.7602		0.0391	0.7418		0	0.9347		0.0141	0.9243
	0.0065	0.7623		0.0391	0.7439		0	0.9373		0.0141	0.9269
	0.0065	0.7643		0.0391	0.7459		0	0.9399		0.0211	0.9269
	0.0065	0.7664		0.0456	0.7459		0	0.9426		0.0211	0.9295
	0.0065	0.7684		0.0456	0.748		0	0.9452		0.0211	0.9321
	0.0065	0.7705		0.0456	0.75		0	0.9478		0.0211	0.9347
	0.0065	0.7725		0.0456	0.752		0	0.9504		0.0211	0.9373
	0.0065	0.7746		0.0521	0.752		0	0.953		0.0211	0.9399
	0.0065	0.7766		0.0521	0.7541		0	0.9556		0.0211	0.9426
	0.0065	0.7787		0.0521	0.7582		0	0.9582		0.0211	0.9452
	0.0065	0.7828		0.0521	0.7602		0	0.9608		0.0211	0.9478
	0.0065	0.7848		0.0521	0.7623		0	0.9634		0.0211	0.9504
	0.0065	0.7869		0.0586	0.7623		0	0.9661		0.0211	0.953
	0.0065	0.7889		0.0586	0.7643		0	0.9687		0.0211	0.9556
	0.0065	0.791		0.0586	0.7664		0	0.9713		0.0211	0.9582
	0.0065	0.793		0.0586	0.7684		0	0.9739		0.0211	0.9634
	0.0065	0.7951		0.0586	0.7705		0	0.9765		0.0211	0.9661
	0.0065	0.7971		0.0586	0.7725		0	0.9791		0.0211	0.9687
	0.0065	0.8012		0.0586	0.7746		0	0.9817		0.0211	0.9713
	0.0065	0.8033		0.0586	0.7766		0	0.9843		0.0211	0.9739
	0.0065	0.8053		0.0586	0.7807		0	0.9869		0.0211	0.9765
	0.0065	0.8074		0.0586	0.7828		0	0.9896		0.0211	0.9791
	0.0065	0.8094		0.0586	0.7848		0	0.9922		0.0211	0.9817
	0.0065	0.8115		0.0586	0.7869		0	0.9948		0.0211	0.9843
	0.0065	0.8135		0.0586	0.7889		0	0.9974		0.0211	0.9869
	0.0065	0.8156		0.0586	0.791		0	1		0.0211	0.9896
	0.0065	0.8176		0.0586	0.793		0.007	1		0.0282	0.9896
	0.0065	0.8197		0.0586	0.7951		0.0141	1		0.0282	0.9948
	0.0065	0.8217		0.0586	0.7971		0.0211	1		0.0282	0.9974
	0.0065	0.8238		0.0586	0.7992		0.0282	1		0.0282	1
	0.0065	0.8258		0.0586	0.8012		0.0352	1		0.0352	1
	0.0065	0.8279		0.0586	0.8033		0.0423	1		0.0423	1
	0.0065	0.8299		0.0586	0.8053		0.0493	1		0.0493	1
	0.0065	0.832		0.0586	0.8074		0.0563	1		0.0563	1
	0.0065	0.834		0.0586	0.8094		0.0634	1		0.0634	1
	0.0065	0.8361		0.0586	0.8115		0.0704	1		0.0704	1
	0.0065	0.8381		0.0586	0.8135		0.0845	1		0.0775	1
	0.0065	0.8402		0.0586	0.8156		0.0915	1		0.0845	1
	0.0065	0.8422		0.0586	0.8176		0.0986	1		0.0986	1
	0.0065	0.8443		0.0586	0.8197		0.1056	1		0.1056	1
	0.0065	0.8463		0.0586	0.8217		0.1127	1		0.1127	1
	0.0065	0.8504		0.0586	0.8238		0.1197	1		0.1268	1
	0.0065	0.8525		0.0586	0.8258		0.1268	1		0.1338	1
	0.0065	0.8545		0.0586	0.8279		0.1338	1		0.1408	1
	0.0065	0.8566		0.0586	0.8299		0.1408	1		0.1549	1
	0.0065	0.8586		0.0586	0.832		0.1479	1		0.169	1
	0.0065	0.8607		0.0586	0.834		0.1549	1		0.1761	1
	0.0065	0.8627		0.0586	0.8361		0.169	1		0.1901	1
	0.0065	0.8648		0.0586	0.8381		0.1761	1		0.1972	1
	0.0065	0.8668		0.0586	0.8402		0.1831	1		0.2042	1
	0.0065	0.8689		0.0586	0.8422		0.1831	1		0.2113	1
	0.0065	0.8709		0.0586	0.8443		0.1901	1		0.2183	1
	0.0065	0.873		0.0586	0.8463		0.1972	1		0.2254	1
	0.0065	0.875		0.0586	0.8484
	0.0065	0.877		0.0586	0.8504
	0.0065	0.8791		0.0586	0.8525
	0.0065	0.8811		0.0651	0.8525
	0.0065	0.8832		0.0651	0.8545
	0.0065	0.8852		0.0651	0.8566
	0.0065	0.8873		0.0651	0.8586
	0.0065	0.8893		0.0651	0.8607
	0.0065	0.8914		0.0717	0.8607
	0.0065	0.8934		0.0717	0.8648
	0.0065	0.8955		0.0717	0.8668
	0.0065	0.8975		0.0717	0.8709
	0.0065	0.8996		0.0717	0.873
	0.0065	0.9016		0.0717	0.875
	0.0065	0.9037		0.0782	0.875
	0.0065	0.9057		0.0782	0.877
	0.0065	0.9078		0.0782	0.8791
	0.0065	0.9098		0.0782	0.8811
	0.0065	0.9119		0.0782	0.8832
	0.0065	0.9139		0.0782	0.8852
	0.0065	0.9201		0.0782	0.8873
	0.0065	0.9221		0.0782	0.8893
	0.0065	0.9242		0.0782	0.8914
	0.0065	0.9262		0.0782	0.8934
	0.0065	0.9283		0.0782	0.8955
	0.0065	0.9303		0.0782	0.8975
	0.0065	0.9324		0.0782	0.8996
	0.0065	0.9344		0.0782	0.9016
	0.0065	0.9365		0.0847	0.9016
	0.0065	0.9385		0.0847	0.9037
	0.0065	0.9406		0.0847	0.9078
	0.0065	0.9426		0.0847	0.9098
	0.0065	0.9447		0.0847	0.9119
	0.0065	0.9467		0.0847	0.9139
	0.0065	0.9488		0.0912	0.9139
	0.0065	0.9508		0.0912	0.916
	0.0065	0.9529		0.0912	0.918
	0.0065	0.9549		0.0912	0.9201
	0.0065	0.957		0.0912	0.9221
	0.0065	0.959		0.0912	0.9242
	0.0065	0.9611		0.0977	0.9242
	0.0065	0.9631		0.0977	0.9262
	0.0065	0.9652		0.0977	0.9283
	0.0065	0.9672		0.0977	0.9303
	0.0065	0.9693		0.0977	0.9344
	0.0065	0.9713		0.0977	0.9365
	0.0065	0.9734		0.0977	0.9385
	0.0065	0.9754		0.0977	0.9406
	0.0065	0.9775		0.0977	0.9447
	0.013	0.9775		0.0977	0.9467
	0.013	0.9795		0.0977	0.9488
	0.013	0.9816		0.0977	0.9508
	0.013	0.9836		0.0977	0.9529
	0.013	0.9857		0.0977	0.957
	0.013	0.9877		0.0977	0.959
	0.013	0.9898		0.0977	0.9611
	0.013	0.9918		0.0977	0.9631
	0.013	0.9939		0.0977	0.9652
	0.013	0.9959		0.0977	0.9672
	0.013	0.998		0.0977	0.9693
	0.0195	0.998		0.0977	0.9713
	0.0195	1		0.0977	0.9734
	0.0261	1		0.0977	0.9775
	0.0326	1		0.0977	0.9795
	0.0391	1		0.0977	0.9816
	0.0456	1		0.1042	0.9816
	0.0521	1		0.1042	0.9836
	0.0586	1		0.1107	0.9836
	0.0651	1		0.1107	0.9857
	0.0717	1		0.1173	0.9857
	0.0782	1		0.1238	0.9857
	0.0847	1		0.1238	0.9877
	0.0912	1		0.1238	0.9898
	0.0977	1		0.1238	0.9939
	0.1042	1		0.1303	0.9939
	0.1107	1		0.1336	0.9939
	0.1173	1		0.1336	0.9959
	0.1238	1		0.1336	0.998
	0.1303	1		0.1336	1
	0.1336	1		0.1401	1
	0.1401	1		0.1466	1
	0.1433	1		0.1498	1
	0.1498	1		0.1564	1
	0.1564	1		0.1629	1
	0.1629	1		0.1694	1
	0.1694	1		0.1759	1
	0.1759	1		0.1824	1
	0.1824	1		0.1889	1
	0.1889	1		0.1954	1
	0.1954	1		0.202	1
	0.202	1		0.2085	1
	0.2085	1		0.215	1
	0.215	1		0.2215	1
	0.2215	1		0.228	1
	0.228	1		0.2345	1
	0.2345	1		0.241	1
	0.241	1		0.2476	1
	0.2476	1		0.2541	1
	0.2541	1		0.2606	1
	0.2606	1		0.2638	1
