# Supplementary material for: SAS-Pro: Simultaneous Residue Assignment and Structure Superposition for Protein Structure Alignment
Source: PLoS One. 2012 May 25;7(5):e37493. doi: 10.1371/journal.pone.0037493 (PMC3360771; doi:10.1371/journal.pone.0037493)
Supplement: File S2. — Results with the RIPC dataset. (ZIP) [file pone.0037493.s002.zip]

Archive with 93 entries (69 files):
- RIPC results/
- RIPC results/d1an9a1.pdb_d1npxa1.pdb_dir/
- RIPC results/d1an9a1.pdb_d1npxa1.pdb_dir/ALIGN
- RIPC results/d1an9a1.pdb_d1npxa1.pdb_dir/ALIGN_SEQ
- RIPC results/d1an9a1.pdb_d1npxa1.pdb_dir/PROTEIN-CORDS
- RIPC results/d1ay9b_.pdb_d1b12a_.pdb_dir/
- RIPC results/d1ay9b_.pdb_d1b12a_.pdb_dir/ALIGN
- RIPC results/d1ay9b_.pdb_d1b12a_.pdb_dir/ALIGN_SEQ
- RIPC results/d1ay9b_.pdb_d1b12a_.pdb_dir/PROTEIN-CORDS
- RIPC results/d1b5ta_.pdb_d1k87a2.pdb_dir/
- RIPC results/d1b5ta_.pdb_d1k87a2.pdb_dir/ALIGN
- RIPC results/d1b5ta_.pdb_d1k87a2.pdb_dir/ALIGN_SEQ
- RIPC results/d1b5ta_.pdb_d1k87a2.pdb_dir/PROTEIN-CORDS
- RIPC results/d1crla_.pdb_d1edea_.pdb_dir/
- RIPC results/d1crla_.pdb_d1edea_.pdb_dir/ALIGN
- RIPC results/d1crla_.pdb_d1edea_.pdb_dir/ALIGN_SEQ
- RIPC results/d1crla_.pdb_d1edea_.pdb_dir/PROTEIN-CORDS
- RIPC results/d1d5fa_.pdb_d1nd7a_.pdb_dir/
- RIPC results/d1d5fa_.pdb_d1nd7a_.pdb_dir/ALIGN
- RIPC results/d1d5fa_.pdb_d1nd7a_.pdb_dir/ALIGN_SEQ
- RIPC results/d1d5fa_.pdb_d1nd7a_.pdb_dir/PROTEIN-CORDS
- RIPC results/d1dlia1.pdb_d1mv8a1.pdb_dir/
- RIPC results/d1dlia1.pdb_d1mv8a1.pdb_dir/ALIGN
- RIPC results/d1dlia1.pdb_d1mv8a1.pdb_dir/ALIGN_SEQ
- RIPC results/d1dlia1.pdb_d1mv8a1.pdb_dir/PROTEIN-CORDS
- RIPC results/d1gbga_.pdb_d1ovwa_.pdb_dir/
- RIPC results/d1gbga_.pdb_d1ovwa_.pdb_dir/ALIGN
- RIPC results/d1gbga_.pdb_d1ovwa_.pdb_dir/ALIGN_SEQ
- RIPC results/d1gbga_.pdb_d1ovwa_.pdb_dir/PROTEIN-CORDS
- RIPC results/d1ggga_.pdb_d1wdna_.pdb_dir/
- RIPC results/d1ggga_.pdb_d1wdna_.pdb_dir/ALIGN
- RIPC results/d1ggga_.pdb_d1wdna_.pdb_dir/ALIGN_SEQ
- RIPC results/d1ggga_.pdb_d1wdna_.pdb_dir/PROTEIN-CORDS
- RIPC results/d1gsaa1.pdb_d2hgsa1.pdb_dir/
- RIPC results/d1gsaa1.pdb_d2hgsa1.pdb_dir/ALIGN
- RIPC results/d1gsaa1.pdb_d2hgsa1.pdb_dir/ALIGN_SEQ
- RIPC results/d1gsaa1.pdb_d2hgsa1.pdb_dir/PROTEIN-CORDS
- RIPC results/d1hava_.pdb_d1kxfa_.pdb_dir/
- RIPC results/d1hava_.pdb_d1kxfa_.pdb_dir/ALIGN
- RIPC results/d1hava_.pdb_d1kxfa_.pdb_dir/ALIGN_SEQ
- RIPC results/d1hava_.pdb_d1kxfa_.pdb_dir/PROTEIN-CORDS
- RIPC results/d1hcyb2.pdb_d1lnlb1.pdb_dir/
- RIPC results/d1hcyb2.pdb_d1lnlb1.pdb_dir/ALIGN
- RIPC results/d1hcyb2.pdb_d1lnlb1.pdb_dir/ALIGN_SEQ
- RIPC results/d1hcyb2.pdb_d1lnlb1.pdb_dir/PROTEIN-CORDS
- RIPC results/d1jj7a_.pdb_d1lvga_.pdb_dir/
- RIPC results/d1jj7a_.pdb_d1lvga_.pdb_dir/ALIGN
- RIPC results/d1jj7a_.pdb_d1lvga_.pdb_dir/ALIGN_SEQ
- RIPC results/d1jj7a_.pdb_d1lvga_.pdb_dir/PROTEIN-CORDS
- RIPC results/d1jwyb_.pdb_d1puja_.pdb_dir/
- RIPC results/d1jwyb_.pdb_d1puja_.pdb_dir/ALIGN
- RIPC results/d1jwyb_.pdb_d1puja_.pdb_dir/ALIGN_SEQ
- RIPC results/d1jwyb_.pdb_d1puja_.pdb_dir/PROTEIN-CORDS
- RIPC results/d1jwyb_.pdb_d1u0la2.pdb_dir/
- RIPC results/d1jwyb_.pdb_d1u0la2.pdb_dir/ALIGN
- RIPC results/d1jwyb_.pdb_d1u0la2.pdb_dir/ALIGN_SEQ
- RIPC results/d1jwyb_.pdb_d1u0la2.pdb_dir/PROTEIN-CORDS
- RIPC results/d1kiaa_.pdb_d1nw5a_.pdb_dir/
- RIPC results/d1kiaa_.pdb_d1nw5a_.pdb_dir/ALIGN
- RIPC results/d1kiaa_.pdb_d1nw5a_.pdb_dir/ALIGN_SEQ
- RIPC results/d1kiaa_.pdb_d1nw5a_.pdb_dir/PROTEIN-CORDS
- RIPC results/d1l5ba_.pdb_d1l5ea_.pdb_dir/
- RIPC results/d1l5ba_.pdb_d1l5ea_.pdb_dir/ALIGN
- RIPC results/d1l5ba_.pdb_d1l5ea_.pdb_dir/ALIGN_SEQ
- RIPC results/d1l5ba_.pdb_d1l5ea_.pdb_dir/PROTEIN-CORDS
- RIPC results/d1nkla_.pdb_d1qdma1.pdb_dir/
- RIPC results/d1nkla_.pdb_d1qdma1.pdb_dir/ALIGN
- RIPC results/d1nkla_.pdb_d1qdma1.pdb_dir/ALIGN_SEQ
- RIPC results/d1nkla_.pdb_d1qdma1.pdb_dir/PROTEIN-CORDS
- RIPC results/d1nlsa_.pdb_d2bqpa_.pdb_dir/
- RIPC results/d1nlsa_.pdb_d2bqpa_.pdb_dir/ALIGN
- RIPC results/d1nlsa_.pdb_d2bqpa_.pdb_dir/ALIGN_SEQ
- RIPC results/d1nlsa_.pdb_d2bqpa_.pdb_dir/PROTEIN-CORDS
- RIPC results/d1nw5a_.pdb_d2adma1.pdb_dir/
- RIPC results/d1nw5a_.pdb_d2adma1.pdb_dir/ALIGN
- RIPC results/d1nw5a_.pdb_d2adma1.pdb_dir/ALIGN_SEQ
- RIPC results/d1nw5a_.pdb_d2adma1.pdb_dir/PROTEIN-CORDS
- RIPC results/d1qasa2.pdb_d1rsya_.pdb_dir/
- RIPC results/d1qasa2.pdb_d1rsya_.pdb_dir/ALIGN
- RIPC results/d1qasa2.pdb_d1rsya_.pdb_dir/ALIGN_SEQ
- RIPC results/d1qasa2.pdb_d1rsya_.pdb_dir/PROTEIN-CORDS
- RIPC results/d1qq5a_.pdb_d3chya_.pdb_dir/
- RIPC results/d1qq5a_.pdb_d3chya_.pdb_dir/ALIGN
- RIPC results/d1qq5a_.pdb_d3chya_.pdb_dir/ALIGN_SEQ
- RIPC results/d1qq5a_.pdb_d3chya_.pdb_dir/PROTEIN-CORDS
- RIPC results/d2adma1.pdb_d2hmyb_.pdb_dir/
- RIPC results/d2adma1.pdb_d2hmyb_.pdb_dir/ALIGN
- RIPC results/d2adma1.pdb_d2hmyb_.pdb_dir/ALIGN_SEQ
- RIPC results/d2adma1.pdb_d2hmyb_.pdb_dir/PROTEIN-CORDS
- RIPC results/d2bbma_.pdb_d4clna_.pdb_dir/
- RIPC results/d2bbma_.pdb_d4clna_.pdb_dir/ALIGN
- RIPC results/d2bbma_.pdb_d4clna_.pdb_dir/ALIGN_SEQ
- RIPC results/d2bbma_.pdb_d4clna_.pdb_dir/PROTEIN-CORDS
