# Supplementary material for: SAS-Pro: Simultaneous Residue Assignment and Structure Superposition for Protein Structure Alignment
Source: PLoS One. 2012 May 25;7(5):e37493. doi: 10.1371/journal.pone.0037493 (PMC3360771; doi:10.1371/journal.pone.0037493)
Supplement: File S2. — Results with the RIPC dataset. (ZIP) [file pone.0037493.s002.zip › RIPC results/d1an9a1.pdb_d1npxa1.pdb_dir/ALIGN]

          13         227
          14          70
          15          71
          16          72
          17          73
          18          74
          19          75
          20          76
          21          77
          22          78
          23          79
          24          82
          25          81
          26          83
          27          85
          28          86
          29          90
          30          89
          40          55
          41          66
          42          65
          43          62
          44          63
          45          60
          46          61
          47          59
          48          58
          56          57
          57         106
          58         109
          59         107
          60         108
          61         110
          62         111
          63         112
          90          40
          91          41
          92          47
          93          45
          94          48
          95          49
         102          42
         103         144
         104         147
         105         148
         106         151
         107         149
         115         218
         116         196
         117         193
         118         195
         119         194
         120         192
         121         198
         122         197
         123         188
         124         187
         125         185
         126         183
         127         186
         162         213
         163         237
         164         242
         165         241
         166         240
         167         243
         168         244
         169         246
         170         245
         171         212
         172         203
         173         202
         174         201
         175         200
         176         199
         180         230
         181         229
         182         236
         183         235
         184         231
         185         232
         185         232
         186          23
         187          19
         188          18
         189          22
         190          21
RMSD =     5.08
 Nfrag =           77
SASnseq =     6.60
