# Supplementary material for: SAS-Pro: Simultaneous Residue Assignment and Structure Superposition for Protein Structure Alignment
Source: PLoS One. 2012 May 25;7(5):e37493. doi: 10.1371/journal.pone.0037493 (PMC3360771; doi:10.1371/journal.pone.0037493)
Supplement: File S2. — Results with the RIPC dataset. (ZIP) [file pone.0037493.s002.zip › RIPC results/d1an9a1.pdb_d1npxa1.pdb_dir/ALIGN_SEQ]

         169         246
         168         244
         167         243
         164         242
         163         237
         161         214
         160         182
         140         181
         136         168
         135         165
         130         164
         106         151
         105         148
         104         147
         103         144
         101         143
          75         141
          74         139
          72         138
          67         137
          66         113
          63         112
          62         111
          61         110
          60         108
          59         107
          57         106
          53         105
          36          97
          29          90
          28          86
          27          85
          26          83
          24          82
          23          79
          22          78
          21          77
          20          76
          19          75
          18          74
          17          73
          16          72
          15          71
          14          70
          11          68
           6          11
 Nalign =           46
RMSD =     4.83
SAS =    10.49
