# Supplementary material for: SAS-Pro: Simultaneous Residue Assignment and Structure Superposition for Protein Structure Alignment
Source: PLoS One. 2012 May 25;7(5):e37493. doi: 10.1371/journal.pone.0037493 (PMC3360771; doi:10.1371/journal.pone.0037493)
Supplement: File S2. — Results with the RIPC dataset. (ZIP) [file pone.0037493.s002.zip › RIPC results/d1an9a1.pdb_d1npxa1.pdb_dir/PROTEIN-CORDS]

 PROTEIN p2.CA                                                                           
   37.231335       62.787956       43.591946    
   38.071083       64.885193       46.671707    
   35.749565       67.739227       47.666946    
   36.536312       70.195526       50.461407    
   33.568752       72.033958       51.991024    
   34.188637       75.140182       54.087883    
   31.687963       75.853172       56.891060    
   29.342402       73.715820       58.958477    
   26.410921       76.180702       58.862911    
   23.423128       76.046715       56.439732    
   25.245230       76.401962       53.112110    
   28.212753       74.018539       53.810326    
   25.992771       71.495255       55.573734    
   23.611073       71.052742       52.591415    
   26.537912       70.822296       50.191414    
   27.784971       67.816483       52.273510    
   24.259638       66.251831       52.215107    
   23.877066       66.548347       48.452950    
   27.479963       65.219078       48.018227    
   26.473623       62.198837       50.018757    
   23.574270       61.369080       47.792110    
   25.010260       62.405949       44.430206    
   28.662754       61.315395       44.943825    
   28.727633       58.636013       47.684990    
   32.183937       57.633633       46.424782    
   33.826450       60.967148       46.934814    
   36.351837       61.751904       49.648933    
   34.733238       64.687531       51.529530    
   36.473518       66.919960       53.996063    
   34.209240       69.283905       55.981472    
   36.036476       72.169205       57.762611    
   34.744362       74.369781       60.638023    
   36.977673       76.948067       62.375538    
   34.765812       77.031982       65.433105    
   34.287899       74.609192       68.069458    
   30.690527       73.557686       67.561340    
   29.364313       71.879028       64.383072    
   26.061392       73.252968       63.038021    
   24.679979       75.413177       65.856712    
   21.358847       76.820648       64.680260    
   21.503698       80.599182       65.363335    
   17.871346       80.722610       64.056725    
   16.833836       78.874138       67.274124    
   18.549063       81.420128       69.586273    
   15.212241       83.171417       70.402275    
   13.565428       79.899765       71.546791    
   16.532162       79.271805       73.820526    
   16.639013       82.865158       75.179871    
   12.967051       82.741066       76.038948    
   13.308133       79.415970       77.903763    
   11.359046       77.352081       75.428535    
   14.462212       75.149895       74.780548    
   16.548193       74.651894       77.983238    
   19.725632       73.063202       76.568733    
   21.765095       75.319473       74.262253    
   23.714848       72.362167       72.875778    
   20.588810       70.783974       71.392525    
   19.898220       73.851501       69.192261    
   21.686174       72.265854       66.259804    
   20.936443       70.084282       63.234592    
   24.082966       67.933426       62.855263    
   27.101631       66.679848       64.839828    
   30.654579       65.845627       63.587173    
   30.235483       62.348961       65.061134    
   27.179893       61.606232       62.983273    
   28.795465       62.918133       59.759251    
   31.869865       60.834507       60.412537    
   29.627167       57.705750       60.696465    
   28.665972       58.556240       57.115307    
   32.254807       58.670444       56.020531    
   32.894596       62.441296       56.063061    
   36.101864       63.808014       57.537460    
   34.986877       66.541031       59.834343    
   37.700062       68.989090       60.965931    
   36.486465       71.368683       63.693668    
   38.761887       73.963921       65.238297    
   40.404606       73.980202       61.764450    
   40.423500       77.173317       59.729111    
   40.959187       77.567238       55.957832    
   43.392101       80.380264       55.852089    
   43.811413       80.732056       52.083920    
   42.852165       79.266914       48.772602    
   45.352390       78.698311       45.936909    
   42.832539       78.208099       43.096024    
   45.269207       77.473587       40.183952    
   47.111008       74.676537       41.945572    
   43.894981       73.508835       43.621716    
   45.123524       73.730942       47.174530    
   44.009914       75.399139       50.418922    
   46.152256       76.147926       53.454739    
   44.534760       75.029579       56.683174    
   45.428638       75.849434       60.283291    
   44.614143       73.568726       63.141319    
   43.628613       76.064400       65.802238    
   44.284924       73.842720       68.824226    
   47.835991       72.717995       67.844284    
   48.838223       75.748543       65.732147    
   49.826298       73.436203       62.829926    
   49.333630       74.604599       59.309902    
   49.193031       72.301056       56.307583    
   48.366199       72.452034       52.618469    
   45.504894       70.286087       51.354218    
   44.782745       69.496696       47.638947    
   41.192757       69.313057       46.284256    
   39.388416       68.384361       43.109863    
   36.396152       70.713982       43.885647    
   36.058220       73.298790       46.674763    
   32.596149       74.603149       47.911491    
   32.881218       77.576317       50.338825    
   30.100224       78.907143       52.565029    
   32.104858       81.386734       54.702000    
   29.028397       83.349068       55.828102    
   28.861921       86.754898       57.458012    
   29.959974       88.375244       60.659058    
   27.917000       90.876251       62.875549    
   28.557884       94.422379       61.937710    
   29.822617       96.610680       64.793793    
   29.373640       100.33241       65.216095    
   32.931370       101.62769       65.366234    
   23.382833       93.958527       60.078495    
   26.045460       91.598335       58.854214    
   29.419058       91.916595       56.879196    
   30.403662       88.983055       54.440739    
   33.325882       87.035995       55.885418    
   35.415188       87.502884       52.707939    
   38.312672       89.963982       53.271572    
   40.674667       86.944824       53.311443    
   39.603832       86.213921       49.767235    
   40.460327       89.618011       48.295509    
   42.878822       88.941811       45.507366    
   41.888355       85.257835       45.245846    
   38.321434       85.407272       43.966961    
   36.446815       88.261993       42.334465    
   34.370045       90.125793       44.864876    
   31.693501       92.798271       44.363331    
   32.544605       96.303154       45.901985    
   30.537159       95.462914       49.019558    
   32.545803       92.281197       49.744137    
   30.132111       89.605202       48.410706    
   31.617693       86.831688       46.213577    
   30.724609       86.951279       42.492226    
   29.054304       83.692200       41.391232    
   26.912050       82.779327       38.437908    
   23.634356       80.805252       38.366291    
   25.555120       77.538116       38.760498    
   27.257914       78.842354       42.039974    
   30.628366       79.048347       40.253620    
   33.069241       81.748833       41.341526    
   35.563271       83.461739       39.076866    
   38.001965       80.534431       39.541191    
   37.594780       76.960312       38.104275    
   36.444035       74.302597       40.574387    
   35.512196       76.607635       43.458923    
   31.893351       77.265030       44.195068    
   30.494429       79.773758       46.727882    
   27.064766       79.699196       48.500931    
   25.204477       81.295258       51.438839    
   25.203787       84.753792       53.083218    
   28.429808       85.724838       51.314259    
   26.702557       85.605438       47.821987    
   23.910795       87.273094       45.725391    
   20.928425       85.063828       44.754292    
   18.505146       85.199005       41.833046    
   15.446108       87.045021       42.982212    
   12.446159       86.180275       40.789780    
   9.9978304       89.102020       41.754906    
   12.357197       91.537064       40.076172    
   14.491122       89.331787       37.899181    
   17.723534       90.486115       39.401447    
   20.418941       89.267586       41.856079    
   19.980383       90.497276       45.455280    
   21.769442       89.521896       48.704739    
   19.057907       87.847328       50.821587    
   20.712473       86.431931       53.919449    
   18.335669       83.606407       54.912975    
   18.999613       80.007744       55.829777    
   16.596403       78.685501       53.206562    
   18.660521       80.356659       50.388992    
   22.014610       79.000954       51.679874    
   20.591688       75.477905       51.874023    
   19.237841       75.503479       48.300610    
   22.394831       77.126747       46.879002    
   24.499617       74.447487       48.734074    
   22.664995       71.587135       46.982349    
   22.815733       73.406113       43.555122    
   26.590937       73.849724       43.913551    
   26.897348       70.057495       44.129974    
   24.496483       69.548157       41.179203    
   26.848600       71.681000       39.091423    
   30.075361       70.178185       40.345173    
   31.128471       68.659676       37.066723    
   29.155935       70.486130       34.413292    
   27.017504       73.633644       34.629017    
   23.845800       71.677361       34.014843    
   21.193707       72.969910       36.497738    
   20.680920       76.766159       36.715004    
   19.351860       77.946823       40.076088    
   15.516917       78.570663       39.879833    
 PROTEIN p1.CA                                                                           
   26.177999       86.047997       32.481998    
   29.443001       86.959000       34.160999    
   29.511000       85.858002       37.790001    
   32.504002       86.795998       39.898998    
   32.865002       84.940002       43.166000    
   35.168999       86.563004       45.701000    
   36.787998       84.046997       48.037998    
   38.583000       80.730003       47.632999    
   37.624001       79.188004       50.970001    
   34.992001       76.473000       51.432999    
   32.228001       79.060997       51.145000    
   33.508999       80.546997       47.901001    
   34.247002       77.301003       46.095001    
   31.091000       75.582001       47.362999    
   28.945999       78.419998       46.064999    
   30.790001       78.397003       42.717999    
   30.204000       74.694000       42.067001    
   26.603001       74.733002       43.247002    
   25.759001       77.648003       40.952000    
   27.635000       76.014999       38.069000    
   26.120001       72.526001       38.486000    
   22.688000       74.102997       38.636002    
   22.787001       76.670998       35.825001    
   25.504000       75.627998       33.375999    
   22.823000       73.795998       31.381001    
   20.410999       76.712997       31.025000    
   22.539000       79.882004       31.006001    
   23.924999       80.995003       27.643000    
   27.503000       81.992996       28.326000    
   28.002001       81.280998       32.013000    
   31.274000       82.921997       32.936001    
   32.230000       82.156998       36.526001    
   35.480999       83.579002       37.839001    
   36.846001       83.169998       41.347000    
   38.993999       86.027000       42.645000    
   40.988998       85.501999       45.830002    
   44.202000       86.750000       47.404999    
   44.764999       83.667999       49.575001    
   44.376999       80.235001       48.070000    
   43.844002       76.772003       49.548000    
   46.671001       76.162003       52.056999    
   46.393002       79.747002       53.361000    
   42.650002       80.108002       53.880001    
   40.886002       79.860001       57.227001    
   39.207001       76.690002       55.931999    
   42.528999       74.831001       55.925999    
   43.067001       75.641998       59.584000    
   39.652000       74.233002       60.405998    
   39.682999       71.164001       62.654999    
   37.487000       69.336998       60.147999    
   34.483002       68.216003       62.192001    
   30.830000       68.616997       61.356998    
   29.302999       69.994003       64.532997    
   27.230000       73.153999       65.028000    
   27.320999       75.259003       68.179001    
   25.811001       73.671997       71.288002    
   23.677999       76.838997       71.460999    
   20.350000       77.210999       69.621002    
   20.584999       79.035004       66.281998    
   19.771999       82.772003       66.137001    
   18.458000       82.551003       62.597000    
   16.138000       79.483002       62.616001    
   17.101000       78.898003       58.966999    
   20.684000       77.983002       59.941002    
   19.349001       74.833000       61.570999    
   18.041000       73.741997       58.176998    
   21.282000       74.652000       56.391998    
   23.253000       72.518997       58.830002    
   20.856001       69.656998       58.109001    
   21.098000       70.011002       54.330002    
   24.888000       69.950996       54.571999    
   25.058001       66.824997       56.731998    
   22.733000       64.945999       54.400002    
   24.774000       66.113998       51.408001    
   27.997000       64.891998       53.011002    
   26.525000       61.651001       54.380001    
   25.476999       60.653000       50.866001    
   29.129999       60.498001       49.835999    
   29.983999       57.969002       52.507000    
   29.163000       54.791000       50.645000    
   31.230000       55.798000       47.624001    
   34.840000       55.723000       46.480000    
   36.504002       59.165001       46.404999    
   34.785999       59.957001       49.709000    
   38.230999       59.852001       51.334000    
   39.705002       61.727001       48.377998    
   37.485001       64.732002       48.984001    
   38.338001       64.691002       52.695000    
   35.240002       62.837002       53.943001    
   35.256001       60.048000       56.533001    
   32.866001       59.081001       59.355999    
   34.085999       59.605000       62.924000    
   32.571999       58.970001       66.335999    
   33.293999       60.867001       69.524002    
   32.604000       62.507000       72.830002    
   31.337000       65.941002       73.808998    
   32.248001       66.331001       77.469002    
   30.760000       68.782997       79.952003    
   31.541000       69.556000       83.571999    
   27.820999       69.998001       84.199997    
   24.475000       68.775002       82.833000    
   23.273001       70.567001       79.690002    
   20.209999       70.338997       77.410004    
   20.607000       68.347000       74.232002    
   21.728001       70.169998       71.069000    
   19.188000       71.135002       68.392998    
   21.267000       68.916000       66.127998    
   20.895000       65.810997       68.327003    
   18.811001       64.233002       65.555000    
   21.007000       65.258003       62.608002    
   24.038000       63.254002       63.679001    
   24.034000       59.432999       63.762001    
   23.180000       57.622002       66.977997    
   23.063000       60.417000       69.519997    
   22.922001       59.327999       73.160004    
   24.271000       60.507999       76.517998    
   27.419001       59.022999       78.025002    
   26.976999       56.479000       80.841003    
   28.646999       56.827000       84.257004    
   31.011000       53.983002       83.358002    
   31.982000       55.778999       80.136002    
   32.463001       58.945999       82.152000    
   34.967999       57.009998       84.285004    
   37.271999       57.424999       81.273003    
   37.049999       61.213001       81.738998    
   37.465000       62.035000       85.475998    
   37.280998       65.791000       84.903000    
   33.708000       65.702003       83.571999    
   30.405001       64.309998       84.781998    
   28.246000       64.828003       81.699997    
   28.486000       64.308998       77.976997    
   27.132999       62.890999       74.764000    
   28.466999       60.391998       72.247002    
   27.520000       60.438000       68.583000    
   28.796000       59.743999       65.093002    
   29.548000       62.638000       62.765999    
   31.707001       63.339001       59.737999    
   35.229000       64.577003       59.174000    
   35.581001       66.989998       56.250000    
   39.291000       67.780998       55.987000    
   39.245998       71.404999       54.851002    
   42.450001       71.402000       52.820000    
   41.542999       68.190002       51.014999    
   37.993000       69.376999       50.348000    
   39.334000       72.650002       48.963001    
   41.727001       70.873001       46.570000    
   38.861000       68.580002       45.567001    
   36.450001       71.447998       44.910000    
   39.116001       73.327003       43.000999    
   39.691002       70.386002       40.645000    
   35.959999       70.029999       40.006001    
   35.627998       73.754997       39.354000    
   38.705002       73.714996       37.130001    
   37.452000       70.926003       34.880001    
   34.127998       72.816002       34.879002    
   35.702999       75.763000       33.077000    
   35.925999       78.033997       36.118999    
   38.963001       80.346001       36.228001    
   40.827000       81.366997       39.391998    
   42.520000       84.733002       39.803001    
   44.931999       85.723999       42.563999    
   43.839001       89.281998       43.285000    
   42.712002       91.483002       46.131001    
   39.387001       93.120003       45.346001    
   39.834999       96.640999       46.731998    
   36.091999       97.257004       46.271000    
   32.917999       95.889000       44.664001    
   32.797001       98.818001       42.224998    
   36.008999       97.970001       40.370998    
   34.681999       94.431999       39.918999    
   31.299000       95.811996       38.832001    
   33.069000       98.079002       36.331001    
   35.085999       94.987999       35.474998    
   31.955999       93.609001       33.824001    
   30.554001       91.545998       36.703999    
   26.778000       91.154999       36.426998    
   26.587000       89.152000       39.666000    
   29.160000       89.164001       42.469002    
   29.104000       86.469002       45.151001    
   30.736000       87.905998       48.264999    
   32.362999       85.088997       50.254002    
   35.264000       87.009003       51.743999    
   34.793999       85.558998       55.223999    
   36.355999       87.513000       58.078999    
   37.644001       90.213997       55.719002    
   34.250000       91.130997       54.256001    
   34.319000       94.283997       56.365002    
   36.832001       95.810997       53.959000    
   34.511002       95.678001       50.932999    
   31.577000       96.882004       53.035999    
   31.806000       97.847000       56.748001    
   30.264999       95.263000       59.019001    
   30.409000       96.119003       62.745998    
   28.728001       92.806000       63.532001    
   24.027000       85.708000       62.007999    
   25.243999       84.425003       58.678001    
   24.966000       87.240997       56.167999    
   23.379000       85.615997       53.152000    
   21.263000       88.052002       51.130001    
   20.858999       89.893997       47.854000    
   22.090000       93.489998       47.637001    
   21.815001       95.882004       44.692001    
   24.743000       98.143997       43.903000    
   23.872999       100.76500       41.304001    
   27.145000       102.56800       40.498001    
   25.233999       104.55500       37.847000    
   24.035999       102.38100       34.936001    
   25.829000       99.325996       36.394001    
   23.171000       98.002998       38.792000    
   25.219000       94.953003       39.797001    
   23.646000       92.216003       41.930000    
   25.652000       91.319000       45.014000    
   24.940001       88.239998       47.101002    
   26.681000       88.030998       50.463001    
   27.597000       84.705002       52.055000    
   29.854000       85.149002       55.077999    
   30.063000       85.269997       58.856998    
   29.905001       81.524002       59.423000    
   31.830999       81.666000       62.693001    
   33.076000       78.255997       63.729000    
   30.684000       76.236000       61.608002    
   31.671000       77.084000       58.040001    
   32.462002       73.492996       57.084999    
   29.344999       72.402000       58.953999    
   27.013000       74.763000       57.069000    
   28.752001       75.389999       53.721001    
   26.304001       73.427002       51.532001    
   23.007999       74.652000       52.964001    
   24.240999       78.174004       52.240002    
   25.549000       77.528000       48.702000    
   22.103001       76.105003       47.877998    
   20.589001       79.317001       49.216000    
   22.903000       81.513000       47.139999    
   22.073999       79.367996       44.113998    
   18.403000       80.089996       44.896000    
   18.900999       83.846001       45.169998    
   20.879999       83.709999       41.910999    
   17.919001       82.089996       40.191002    
   15.742000       85.053001       41.137001    
   18.202999       87.468002       39.523998    
   18.014999       85.483002       36.297001    
   14.224000       85.806000       36.278000    
   14.205000       89.550003       36.999001    
   16.732000       90.455002       34.339001    
   14.949000       87.892998       32.113998    
   17.902000       85.597000       31.313000    
   15.742000       82.516998       31.916000    
