# Supplementary material for: SAS-Pro: Simultaneous Residue Assignment and Structure Superposition for Protein Structure Alignment
Source: PLoS One. 2012 May 25;7(5):e37493. doi: 10.1371/journal.pone.0037493 (PMC3360771; doi:10.1371/journal.pone.0037493)
Supplement: File S2. — Results with the RIPC dataset. (ZIP) [file pone.0037493.s002.zip › RIPC results/d1ay9b_.pdb_d1b12a_.pdb_dir/ALIGN]

           2          41
           3          42
           4          43
           5          44
           6          45
           7          34
          18          59
          19          64
          20          66
          21          67
          22          68
          23          69
          29         240
          30         161
          31         160
          32         159
          33         157
          34         158
          90          85
          91         169
          92         167
          93         166
          94         168
          95         170
RMSD =     5.28
 Nfrag =           21
SASnseq =    25.16
