# Supplementary material for: SAS-Pro: Simultaneous Residue Assignment and Structure Superposition for Protein Structure Alignment
Source: PLoS One. 2012 May 25;7(5):e37493. doi: 10.1371/journal.pone.0037493 (PMC3360771; doi:10.1371/journal.pone.0037493)
Supplement: File S2. — Results with the RIPC dataset. (ZIP) [file pone.0037493.s002.zip › RIPC results/d1ay9b_.pdb_d1b12a_.pdb_dir/ALIGN_SEQ]

         109         225
         108         223
         106         222
         104         220
          99         205
          98         204
          97         203
          96         201
          95         170
          94         168
          92         167
          87         112
          85         111
          83         110
          82         108
          78         107
          76          88
          75          84
          74          83
          70          82
          52          80
          44          70
          23          69
          22          68
          21          67
          20          66
          19          64
          17          61
           6          45
           5          44
           4          43
           3          42
           2          41
 Nalign =           33
RMSD =     5.19
SAS =    15.73
