# Supplementary material for: SAS-Pro: Simultaneous Residue Assignment and Structure Superposition for Protein Structure Alignment
Source: PLoS One. 2012 May 25;7(5):e37493. doi: 10.1371/journal.pone.0037493 (PMC3360771; doi:10.1371/journal.pone.0037493)
Supplement: File S2. — Results with the RIPC dataset. (ZIP) [file pone.0037493.s002.zip › RIPC results/d1ay9b_.pdb_d1b12a_.pdb_dir/PROTEIN-CORDS]

 PROTEIN p1.CA                                                                           
   66.601501       5.1634173       51.107922    
   65.661613       7.9368596       48.573925    
   67.218704       8.0503836       45.073929    
   67.532448       11.272740       43.010944    
   65.938026       11.327781       39.547935    
   68.434669       13.325264       37.414951    
   67.188309       16.240191       35.226955    
   66.366402       15.475459       31.565956    
   65.745903       18.510002       29.385965    
   64.592880       16.511646       26.382950    
   61.708290       14.909822       28.287939    
   60.775684       18.227468       29.816957    
   61.012398       20.441605       26.727961    
   60.765163       18.268589       23.571955    
   57.600590       16.524820       22.425940    
   58.582600       15.201929       18.961941    
   62.396233       14.508569       19.272940    
   62.609669       13.057822       15.775942    
   61.459312       16.383780       14.287945    
   62.891941       18.890858       16.738958    
   65.985947       20.985317       16.026972    
   67.525841       24.244715       17.297981    
   68.076141       27.439501       15.344997    
   70.140785       30.323109       16.646004    
   68.298882       33.646198       16.569017    
   69.742348       36.513885       14.562024    
   69.431068       40.278313       15.022036    
   66.762550       41.912506       17.139042    
   63.656132       41.933315       14.934036    
   61.998756       39.809383       17.658026    
   63.146172       41.369205       20.979031    
   59.746162       42.362701       22.273029    
   58.890148       38.714405       21.813017    
   61.710682       37.680038       24.153021    
   63.966743       36.456249       21.355015    
   67.309708       38.237106       21.268028    
   70.431282       37.918434       19.162029    
   72.249825       34.683083       19.985025    
   69.429100       32.793816       21.738014    
   68.603523       29.207922       20.852999    
   65.204941       28.637957       19.373997    
   63.930649       25.116226       19.878981    
   61.924835       24.322199       16.695976    
   59.307980       21.598436       16.238962    
   58.558990       20.793550       12.605956    
   55.983158       18.117083       13.480944    
   53.358692       20.692804       14.443954    
   51.437981       22.818604       11.923954    
   51.735203       26.603451       12.165971    
   48.831253       28.691063       13.288975    
   47.985065       32.354069       13.491982    
   50.181805       33.847393       16.206993    
   52.861591       31.166861       16.196985    
   56.499218       32.236336       15.849995    
   57.940166       30.330711       12.908988    
   61.145115       29.677477       11.031991    
   60.169632       30.511683       7.4529943    
   61.679287       31.225771       4.0199962    
   60.208527       34.099705       2.0020058    
   61.480446       34.130825      -1.5859935    
   64.425949       31.940273     -0.64399540    
   65.560585       33.938587       2.4080110    
   65.163513       32.508789       5.9360056    
   63.749088       34.478432       8.9630108    
   62.243217       33.956413       12.410006    
   58.930889       35.861885       12.514011    
   55.391281       35.723820       13.890005    
   52.885773       34.194603       11.459996    
   49.757088       36.223766       10.736000    
   47.084030       34.469284       8.6639881    
   44.267120       36.942562       9.4209919    
   43.281963       39.407169       8.0269976    
   46.072044       38.631882       5.4410005    
   49.046425       36.235733       5.4419961    
   52.030109       38.178417       6.8340087    
   55.277985       37.674999       8.6830111    
   55.412365       40.360870       11.391020    
   58.323734       41.197701       13.731023    
   58.196064       42.057266       17.404030    
   60.196342       45.240013       17.311041    
   58.545986       48.602394       16.646049    
   61.455860       49.531704       14.410056    
   60.871143       46.723160       11.885044    
   58.039951       46.484550       9.3760443    
   55.722847       43.531006       8.4470310    
   56.177803       41.264599       5.4300218    
   53.108440       40.576637       3.2930179    
   52.942924       37.276062       1.4500045    
   51.140030       38.025150      -1.8079950    
   50.713528       35.613354      -4.7310038    
   53.987099       36.581825      -6.4129953    
   55.787586       35.710510      -3.1739974    
   56.515858       32.198898      -1.8060080    
   56.118690       31.386021       1.8809891    
   57.669006       28.262535       3.3389812    
   57.296394       27.385147       7.0009804    
   59.946819       25.010672       8.3949728    
   58.679279       24.681541       11.977970    
   57.189079       26.392498       15.034973    
   59.405056       27.815857       17.783981    
   58.229397       26.180456       21.050972    
   60.935791       27.470329       23.465982    
   63.649120       30.125814       23.617994    
   66.787086       29.299784       25.592995    
   68.544823       32.482727       26.828009    
   72.074631       32.129646       28.214014    
   73.177505       33.838795       31.403025    
   76.807678       32.702511       31.381021    
 PROTEIN p2.CA                                                                           
   67.543999       24.811001       41.041000    
   70.007004       22.997000       38.805000    
   69.491997       23.575001       35.085999    
   70.896004       21.399000       32.320000    
   72.441002       22.951000       29.197001    
   72.900002       21.375000       25.836000    
   74.621002       22.848000       22.794001    
   73.108002       22.417999       19.337999    
   74.464996       22.822001       15.827000    
   72.224998       24.677000       13.354000    
   72.463997       22.851999       9.9980001    
   69.398003       24.330999       8.2790003    
   68.247002       27.830999       7.4850001    
   64.630997       27.714001       8.6569996    
   65.267998       30.091000       11.559000    
   67.058998       32.757999       9.5000000    
   68.022003       35.521000       10.024000    
   67.846001       34.821999       13.771000    
   69.920998       31.632000       13.582000    
   72.134003       30.950001       10.596000    
   73.444000       27.700001       9.2550001    
   76.739998       27.252001       11.104000    
   75.597000       28.878000       14.362000    
   76.219002       26.757000       17.451000    
   73.723000       27.562000       20.204000    
   73.273003       26.818001       23.877001    
   69.928001       25.459999       25.003000    
   68.505997       25.399000       28.538000    
   66.518997       22.155001       28.999001    
   63.004002       22.672001       30.393000    
   63.402000       19.860001       32.936001    
   65.495003       20.896000       35.911999    
   66.313004       19.719000       39.417000    
   65.512001       21.305000       42.778999    
   66.792999       20.257000       46.222000    
   63.874001       19.112000       48.487000    
   63.616001       20.650999       52.028000    
   67.105003       21.243000       52.505001    
   68.432999       18.604000       52.175999    
   68.079002       15.618000       50.522999    
   65.822998       14.405000       47.709999    
   66.594002       16.120001       44.401001    
   63.193001       16.738001       42.793999    
   62.571999       17.204000       39.067001    
   60.435001       20.097000       37.824001    
   59.648998       21.125999       34.250000    
   59.453999       24.667999       32.903000    
   57.403999       25.730000       29.879999    
   57.905998       27.851999       26.728001    
   56.792999       31.475000       26.837000    
   55.266998       32.931999       23.684999    
   58.035000       33.820000       21.235001    
   60.640999       31.537001       22.787001    
   62.985001       29.742001       20.386999    
   62.505001       26.091999       21.285999    
   64.203003       22.834000       20.497999    
   61.806999       19.893000       20.315001    
   61.561001       16.382999       18.934999    
   59.883999       16.473000       15.513000    
   56.441002       14.851000       16.118999    
   56.384998       12.878000       12.860000    
   59.844002       11.466000       13.557000    
   60.945000       12.017000       17.201000    
   64.461998       10.942000       16.226000    
   65.137001       14.437000       14.780000    
   65.373001       17.624001       16.783001    
   63.853001       20.730000       15.260000    
   64.310997       24.320000       16.370001    
   61.492001       26.847000       15.894000    
   59.738998       29.716000       17.607000    
   56.764999       28.917000       19.857000    
   54.292999       31.412001       18.415001    
   51.187000       29.634001       19.677000    
   50.599998       28.570000       23.297001    
   47.929001       26.158001       24.677000    
   44.542000       27.736000       24.070000    
   45.595001       30.209999       21.358999    
   43.582001       30.600000       18.225000    
   46.316002       31.059000       15.615000    
   45.556999       32.342999       12.145000    
   48.068001       32.741001       9.3409996    
   47.257999       34.967999       6.3649998    
   49.339001       33.384998       3.5510001    
   49.030998       36.511002       1.4180000    
   50.223000       39.147999       3.8850000    
   52.319000       36.445999       5.6180000    
   51.167000       37.727001       9.0120001    
   49.959999       35.979000       12.159000    
   46.862999       36.845001       14.200000    
   46.766998       35.312000       17.665001    
   43.844002       35.181999       20.082001    
   44.750999       33.853001       23.551001    
   42.280998       31.591999       25.343000    
   39.946999       31.274000       22.349001    
   39.723000       27.475000       22.431999    
   35.990002       26.733999       22.540001    
   34.777000       27.806000       19.106001    
   33.464001       30.986000       20.719000    
   33.504002       34.157001       18.643000    
   36.419998       35.798000       20.441000    
   37.199001       39.499001       20.187000    
   40.362999       39.643002       22.294001    
   43.650002       39.646000       20.416000    
   47.327000       39.511002       21.283001    
   49.089001       42.606998       20.004000    
   50.882999       41.397999       16.858000    
   52.470001       44.132999       14.765000    
   54.853001       44.195999       11.803000    
   57.470001       46.719002       10.704000    
   57.931999       47.713001       7.0609999    
   59.347000       45.119999       4.6799998    
   62.945000       45.830002       3.6520000    
   65.472000       43.924000       1.5460000    
   67.447998       41.526001       3.7240000    
   71.163002       40.702000       3.5179999    
   70.343002       37.317001       2.0630000    
   69.736000       35.938999      -1.3940001    
   68.271004       32.483002      -1.7720000    
   69.528999       30.660999      -4.8210001    
   68.065002       27.823000      -6.7649999    
   69.616997       25.129999      -8.9200001    
   68.178001       25.188999      -12.440000    
   67.528999       21.497000      -12.574000    
   66.474998       21.003000      -16.205999    
   64.347000       24.148001      -16.283001    
   62.889999       23.934999      -12.803000    
   64.257004       25.173000      -9.5080004    
   65.563004       23.716000      -6.2319999    
   66.959999       25.795000      -3.3690000    
   70.746002       25.617001      -3.5409999    
   71.422997       27.743999     -0.51999998    
   71.402000       31.113001       1.1380000    
   74.043999       33.764000      0.57499999    
   74.809998       37.012001       2.2430000    
   74.985001       39.465000     -0.64999998    
   75.657997       43.195999     -0.54900002    
   72.352997       44.963001      -1.0390000    
   73.554001       46.735001      -4.1770000    
   74.489998       43.445000      -5.8699999    
   72.598999       40.544998      -7.3940001    
   73.174004       36.870998      -7.8850002    
   71.850998       34.960999      -10.906000    
   69.144997       32.365002      -10.120000    
   68.664001       33.966999      -6.7540002    
   65.907997       35.930000      -5.0840001    
   66.664001       38.646999      -2.5409999    
   64.725998       37.837002      0.64499998    
   62.608002       40.389000       2.4150000    
   62.918999       41.042999       6.1230001    
   60.769001       42.724998       8.7460003    
   60.212002       42.617001       12.480000    
   57.285000       40.727001       13.963000    
   56.160999       41.587002       17.469999    
   54.245998       38.873001       19.288000    
   52.761002       40.498001       22.368000    
   55.950001       41.990002       23.811001    
   58.508999       39.840000       21.966999    
   60.069000       41.342999       18.843000    
   62.098000       39.298000       16.382000    
   62.952000       39.207001       12.697000    
   61.478001       37.074001       9.9340000    
   62.516998       36.625999       6.3140001    
   60.060001       36.109001       3.4679999    
   60.612999       34.959999     -0.13699999    
   58.698002       37.581001      -2.1450000    
   58.009998       35.265999      -5.0970001    
   56.502998       32.544998      -2.9540000    
   53.209000       31.854000      -1.1930000    
   52.130001       28.868999      0.93400002    
   49.738998       26.414000     -0.67699999    
   47.146000       26.423000       2.1029999    
   45.895000       23.129000      0.69700003    
   48.939999       21.379000       2.0690000    
   48.602001       22.687000       5.5869999    
   47.751999       20.384001       8.4420004    
   43.995998       21.014000       8.8409996    
   42.611000       20.671000       12.367000    
   39.233002       18.934000       12.753000    
   36.521000       21.597000       12.876000    
   38.717999       24.415001       11.550000    
   39.069000       26.073000       8.1809998    
   42.487999       25.948999       6.5380001    
   45.055000       28.337999       8.0920000    
   43.389000       28.601000       11.496000    
   44.403999       26.452000       14.443000    
   43.400002       26.250000       18.087999    
   46.354000       25.080999       20.139999    
   45.472000       22.089001       22.364000    
   46.203999       22.016001       26.076000    
   49.805000       21.100000       26.743999    
   50.723000       21.558001       23.079000    
   52.437000       24.257000       20.952000    
   52.299999       25.825001       17.490000    
   55.828999       26.247000       16.111000    
   56.951000       28.417999       13.218000    
   60.368000       29.083000       11.710000    
   61.527000       32.693001       11.260000    
   62.523998       32.011002       7.5689998    
   58.804001       31.841000       6.9340000    
   58.778999       30.475000       3.4140000    
   61.571999       27.964001       4.1389999    
   60.141998       26.291000       7.2280002    
   58.320999       22.954000       7.4330001    
   56.639999       23.783001       10.733000    
   53.273998       23.504000       12.541000    
   51.388000       24.879999       9.5500002    
   52.195000       21.615000       7.7659998    
   52.362000       18.996000       10.464000    
   50.512001       20.270000       13.477000    
   51.236000       20.795000       17.150999    
   54.188000       19.900000       19.337000    
   53.160999       17.999001       22.520000    
   54.898998       19.274000       25.650999    
   56.453999       15.844000       26.115000    
   58.451000       16.506001       22.917999    
   59.997002       19.742001       24.139999    
   63.723000       19.638000       24.813999    
   64.575996       23.224001       25.721001    
   64.893997       26.969999       25.169001    
   67.713997       28.490999       23.107000    
   69.625000       30.959000       25.267000    
   72.685997       31.969999       23.282000    
   74.856003       31.708000       20.197001    
   77.986000       30.176001       21.683001    
   79.961998       29.971001       18.448999    
   79.404999       30.413000       14.734000    
   81.197998       29.174000       11.593000    
   80.425003       29.624001       7.8969998    
   85.156998       30.985001       8.6199999    
   84.714996       32.071999       12.248000    
   81.882004       34.550999       12.803000    
   82.721001       35.820999       16.291000    
   80.482002       38.811001       15.773000    
   77.517998       36.404999       16.106001    
   78.487999       35.095001       19.556000    
   76.209999       36.514999       22.232000    
   72.463997       36.785999       22.617001    
   69.871002       35.660000       20.129000    
   67.914001       38.544998       18.712000    
