# Supplementary material for: SAS-Pro: Simultaneous Residue Assignment and Structure Superposition for Protein Structure Alignment
Source: PLoS One. 2012 May 25;7(5):e37493. doi: 10.1371/journal.pone.0037493 (PMC3360771; doi:10.1371/journal.pone.0037493)
Supplement: File S2. — Results with the RIPC dataset. (ZIP) [file pone.0037493.s002.zip › RIPC results/d1b5ta_.pdb_d1k87a2.pdb_dir/ALIGN]

           5          59
           6         138
           7         139
           8         140
           9         141
          10         142
          11         143
          11         143
          12         151
          13         150
          14         148
          15         149
          16         152
          17         118
          18         153
          19         154
          20         155
          21         156
          22         157
          23         159
          24         160
          42         145
          43         202
          44         201
          45         204
          46         205
          47         206
          48         207
          49         208
          50         209
          51         210
          52         211
          53         212
          54         213
          55         214
          56         215
          79         323
          80         231
          81         233
          82         234
          83         235
          84         236
          85         237
          86         238
          87         239
          88         243
          89         241
          90         240
          91         242
          90         240
          91         242
          92         247
          93         244
          94         248
          95         249
          96         250
          97         251
         103         199
         104         302
         105         304
         106         303
         107         305
         108         309
         109         308
         110         311
         111         310
         112         307
         159          62
         160          21
         161          22
         162          23
         163          24
         164          25
         174           4
         175           3
         176           9
         177           6
         178           7
         179           8
         180          12
         181          10
         182          11
         183          14
         184          13
         185          17
         186          16
         186          16
         187          63
         188          64
         189          65
         190          66
         191          67
         192          68
         193          69
         194          70
         195          73
         211         288
         212          31
         213          39
         214          36
         215          35
         216          37
         217          32
         219          34
         220          74
         221          75
         222          76
         223          80
         224          79
         225          81
         226          84
         227          82
         228          83
         229          87
         230          85
         231          86
         232          90
         233          88
         234          89
         235          91
         236          92
         246         100
         247          49
         248          50
         249          53
         250          51
         251          52
         251          52
         252         105
         253         106
         254         107
         255         108
         256         109
         256         109
         257         120
         258         117
         259         121
         260         122
         261         124
         262         126
         263         123
         264         127
         265         129
         266         130
RMSD =     3.99
 Nfrag =          130
SASnseq =     3.07
