# Supplementary material for: SAS-Pro: Simultaneous Residue Assignment and Structure Superposition for Protein Structure Alignment
Source: PLoS One. 2012 May 25;7(5):e37493. doi: 10.1371/journal.pone.0037493 (PMC3360771; doi:10.1371/journal.pone.0037493)
Supplement: File S2. — Results with the RIPC dataset. (ZIP) [file pone.0037493.s002.zip › RIPC results/d1b5ta_.pdb_d1k87a2.pdb_dir/ALIGN_SEQ]

         141         297
         140         296
         138         294
         137         293
         136         289
         134         283
         133         282
         132         280
         130         278
         129         277
         128         276
         126         275
         125         274
         123         273
         121         272
         119         264
         118         263
         114         261
         113         257
          97         251
          96         250
          95         249
          94         248
          92         247
          91         242
          89         241
          87         239
          86         238
          85         237
          84         236
          83         235
          82         234
          81         233
          80         231
          78         230
          72         228
          71         226
          70         224
          68         223
          67         222
          66         221
          62         219
          59         217
          56         215
          55         214
          54         213
          53         212
          52         211
          51         210
          50         209
          49         208
          48         207
          47         206
          46         205
          45         204
          43         202
          41         173
          39         171
          38         170
          36         169
          30         166
          28         164
          27         163
          26         161
          24         160
          23         159
          22         157
          21         156
          20         155
          19         154
          18         153
          16         152
          15         149
          14         148
          11         143
          10         142
           9         141
           8         140
           7         139
           6         138
           4         103
           3          57
 Nalign =           82
RMSD =     3.56
SAS =     4.34
