# Supplementary material for: SAS-Pro: Simultaneous Residue Assignment and Structure Superposition for Protein Structure Alignment
Source: PLoS One. 2012 May 25;7(5):e37493. doi: 10.1371/journal.pone.0037493 (PMC3360771; doi:10.1371/journal.pone.0037493)
Supplement: File S2. — Results with the RIPC dataset. (ZIP) [file pone.0037493.s002.zip › RIPC results/d1b5ta_.pdb_d1k87a2.pdb_dir/PROTEIN-CORDS]

 PROTEIN p1.CA                                                                           
   19.385689       50.070801       76.414925    
   18.124834       53.296547       74.845749    
   18.093002       51.466732       71.467232    
   14.873335       50.063759       70.010445    
   14.775743       47.307655       67.399048    
   11.986271       45.815887       65.292183    
   11.986312       42.749680       63.021191    
   10.155112       42.184155       59.751858    
   8.9327316       38.764530       58.640068    
   7.0603600       37.703896       55.500286    
   4.4160256       34.994617       55.072304    
   6.1918731       31.663189       54.339836    
   5.5214829       29.905582       51.037830    
   6.4272327       26.306826       52.005157    
   6.4279704       24.004303       55.042088    
   10.218984       24.424849       55.258636    
   9.9245558       28.231211       55.256317    
   7.3220549       28.030727       58.010307    
   9.4979725       26.046837       60.435307    
   12.356412       28.488138       59.753063    
   10.083373       31.476076       60.455822    
   8.7608938       30.282438       63.801708    
   12.281857       29.361677       64.851212    
   13.507449       32.867466       64.029091    
   10.598498       34.354641       65.919975    
   11.390037       32.316399       69.028801    
   15.087339       33.211361       68.890350    
   14.503781       36.905445       68.111099    
   11.749530       37.292988       70.725471    
   14.343891       37.035309       73.506866    
   15.793436       40.385143       72.343437    
   12.513263       42.059513       73.407578    
   11.926568       44.043308       70.161537    
   9.8800602       47.236614       70.283569    
   7.6067944       45.435619       67.789795    
   7.5850854       42.881329       64.975967    
   5.8215985       43.310932       61.638187    
   4.5560937       40.953384       58.949795    
   4.5398879       41.618660       55.220974    
   1.3439883       41.856316       53.088730    
   1.2436103       40.166870       49.694321    
  -1.1632187       40.596325       46.778084    
  -2.8396938       37.199169       46.384075    
  -5.7455220       36.178886       48.654133    
  -3.9044242       33.246162       50.241817    
 -0.95279855       35.406506       51.320049    
  -3.1677594       38.115486       52.797195    
  -4.8875866       35.501881       54.922874    
  -1.4934051       34.148239       56.073917    
 -0.46853033       37.651173       57.218994    
  -3.4458551       37.693138       59.638069    
  -2.6917033       34.222397       61.043030    
   1.0259598       34.844990       61.602585    
  0.19486983       38.096855       63.444599    
  -2.2128856       36.113846       65.615509    
  0.37632418       33.388699       66.125351    
   2.9729912       35.957001       67.190109    
  0.58478391       37.728886       69.579544    
 -0.48024341       34.505791       71.325035    
   2.8019352       32.579659       71.267708    
   5.0493851       35.491409       72.336296    
   2.8307493       38.248535       73.682182    
   4.8571429       40.690746       71.563187    
   3.4352007       43.772186       69.842072    
   2.7672181       42.574375       66.279243    
   2.1128223       45.039684       63.443558    
  0.72421014       43.829182       60.122364    
   1.3424401       45.604252       56.843212    
  -1.6602986       46.690323       54.787907    
  -1.7971250       47.961563       51.211281    
  -4.3645902       49.641975       48.913628    
  -3.8777368       47.091179       46.128872    
  -6.9937029       45.083492       45.220703    
  -9.2467785       46.542248       47.905785    
  -12.175341       48.929050       48.230110    
  -12.119322       51.612453       50.950550    
  -14.852011       49.587334       52.658676    
  -12.909685       46.311031       52.672501    
  -10.002613       48.268585       54.131069    
  -12.130789       49.814037       56.908588    
  -13.611776       46.426289       57.811024    
  -10.121666       44.914803       58.003151    
  -8.9032726       47.836964       60.138153    
  -11.909190       47.658924       62.474483    
  -11.379967       43.920834       62.874866    
  -7.6663017       44.421051       63.564762    
  -8.4092455       46.971928       66.273628    
  -11.076240       44.832588       67.941429    
  -8.6547480       41.881954       67.914085    
  -6.0811176       43.848019       69.904037    
  -3.7109761       44.695007       67.067482    
  -3.4305599       48.497456       67.171768    
 -0.32541588       49.280991       65.076462    
 -0.34389454       49.028107       61.268764    
   2.3822293       49.610386       58.653473    
  0.44333819       51.442894       55.933350    
   1.7206539       51.163280       52.374382    
  0.29247454       51.815971       48.928547    
   1.7097771       48.500874       47.752659    
   3.8018353       47.095936       44.929592    
   1.9643484       47.813190       41.675598    
   1.4175794       44.586792       39.677769    
   2.2174385       44.591110       35.922504    
  -1.4786873       44.244953       35.038216    
  -4.4024615       46.570309       34.240452    
  -4.9561119       49.024006       37.104294    
  -3.7888777       52.653774       37.317314    
  -2.9789801       53.967094       40.843060    
  -5.4441977       56.603363       42.033184    
  -5.1964788       55.854359       45.756504    
  -1.8565985       56.431190       47.526207    
 -0.49819773       55.642616       50.989685    
  -1.5735908       58.985668       52.523712    
  -5.1292186       58.034569       51.569668    
  -4.7579441       54.740456       53.455383    
  -3.3711681       56.548409       56.501148    
  -6.3466935       58.934307       56.467312    
  -8.7987547       56.049061       56.083286    
  -7.1282411       54.145729       58.929943    
  -7.2037320       57.211143       61.168503    
  -10.948496       57.586731       60.571716    
  -11.416162       54.054459       61.933559    
  -9.3307762       54.398617       65.113380    
  -6.2752876       55.955345       66.765602    
  -3.7826712       53.481133       65.307526    
 -3.21745016E-02   53.796188       65.545303    
  0.79672068       54.055820       61.852295    
   4.1790323       53.499229       60.208736    
   4.8967648       54.511951       56.615772    
   7.6065440       53.957214       54.020206    
   10.484644       56.405800       53.479641    
   12.979771       56.406315       50.588303    
   16.498985       57.862049       51.207390    
   17.248270       57.312496       47.519478    
   13.813957       58.369297       46.219288    
   10.985569       56.025467       45.192677    
   11.476305       54.901047       41.533615    
   8.1440334       56.415562       40.438854    
   8.5975437       59.787777       42.122913    
   8.8882799       62.556179       39.551037    
   11.381776       64.332047       41.806679    
   13.137808       64.018837       45.159920    
   11.118831       67.020241       46.323570    
   7.8070645       65.369774       45.389591    
   8.7205648       62.155659       47.217968    
   9.8638916       64.045731       50.330425    
   6.7122269       66.195198       50.292076    
   4.7430348       62.953594       49.942905    
   6.3369656       61.711102       53.175098    
   5.2386084       64.912285       54.905228    
   1.7450752       64.319748       53.499073    
   1.6447628       60.831856       55.067146    
   2.8719392       62.167213       58.405956    
  0.28207505       64.960419       58.301521    
  -2.4048359       62.322269       57.659286    
  -1.4999149       60.561558       60.915970    
   1.7032431       58.479980       60.552036    
   3.6284864       58.014778       63.843933    
   6.9592590       57.034977       62.295620    
   8.8075571       56.403378       59.048492    
   10.740706       53.281723       58.155930    
   13.140975       53.610229       55.264351    
   13.768530       51.262783       52.380928    
   17.076582       49.429501       52.905594    
   20.287458       51.197792       51.842247    
   23.991688       50.391205       51.497677    
   25.353592       53.938873       51.445080    
   24.981649       55.477280       54.930286    
   25.492380       58.987167       53.543640    
   22.169588       58.534531       51.735100    
   20.347979       57.887070       55.000889    
   22.170572       60.728287       56.802139    
   21.497877       63.386600       54.134308    
   17.886471       62.204731       53.870605    
   17.422968       62.443081       57.631611    
   18.553747       66.092270       57.246807    
   16.331680       66.881554       54.278088    
   13.425823       65.484756       56.329479    
   13.992739       68.147385       58.949177    
   14.223469       70.799713       56.231247    
   10.764569       69.726936       55.001320    
   9.3127604       69.942604       58.510765    
   8.7821589       66.221916       59.101627    
   8.7610950       65.716042       62.879707    
   8.7800951       61.922543       63.164051    
   11.829625       59.768669       63.719864    
   12.898808       58.097546       60.511799    
   13.840015       54.549774       61.441021    
   16.474955       53.040176       59.134731    
   15.645067       49.759567       57.423653    
   18.586681       47.372574       57.665417    
   18.956953       44.510498       55.183983    
   21.702526       42.094322       56.260540    
   23.081181       40.484127       53.089676    
   24.272779       36.885456       52.919296    
   23.035959       36.197327       49.390087    
   24.499123       38.913685       47.174618    
   22.873697       38.009941       43.843224    
   19.449957       38.143154       45.499672    
   20.302294       41.461121       47.171276    
   21.304264       42.831512       43.767365    
   17.889664       41.777210       42.393280    
   16.063461       43.590591       45.190292    
   18.259415       46.674992       44.674355    
   17.840601       46.806576       40.887756    
   14.056641       46.943604       41.299324    
   14.076968       49.467541       44.177692    
   16.397552       52.172245       42.822784    
   18.851372       51.315273       45.636444    
   22.528057       51.637444       44.775318    
   25.074173       48.959042       45.725941    
   28.516321       50.608208       46.164509    
   31.328966       49.300110       43.968010    
   33.386795       48.303696       47.001812    
   30.475590       46.187687       48.264015    
   30.151499       44.319714       44.990543    
   33.917515       43.735771       45.242729    
   33.480934       42.282566       48.723862    
   31.177746       39.554028       47.396160    
   32.972385       38.917862       44.114380    
   34.085384       35.287643       43.945950    
   31.996895       34.124969       46.898312    
   29.052570       32.669052       44.939667    
   29.551456       29.085924       46.177555    
   30.844486       30.170914       49.573334    
   27.889555       30.678699       51.935909    
   30.079521       30.810730       55.054180    
   32.378513       33.581059       53.872463    
   29.418179       35.538445       52.464840    
   27.751331       35.463642       55.866383    
   30.890835       36.729816       57.622524    
   31.492224       39.460743       55.010910    
   27.836979       40.534863       55.060753    
   27.701818       40.617527       58.867275    
   30.862598       42.722336       59.015053    
   29.300894       45.200230       56.563541    
   26.010101       45.319176       58.469200    
   27.780895       45.733124       61.786037    
   29.889908       48.620262       60.492527    
   26.841169       50.431355       59.119396    
   24.837687       49.991226       62.284668    
   27.896986       51.198811       64.245255    
   28.162777       54.400337       62.194530    
   24.403437       55.046177       62.505196    
   24.535688       54.778660       66.320366    
   27.500050       57.151474       66.528343    
   25.363094       59.477993       64.386917    
   22.488312       59.428829       66.870888    
   20.223633       56.657074       65.524399    
   18.595947       54.763371       68.377037    
   15.948929       52.843460       66.374359    
   16.437378       49.996174       63.886322    
   14.123037       47.958683       61.688717    
   15.497190       44.654034       60.408127    
   14.462544       43.015736       57.133350    
   15.206602       39.500145       58.391300    
   13.925497       37.558613       55.394436    
   12.757301       35.169601       58.151371    
   16.329308       34.344482       59.211857    
   17.483908       35.117897       62.741795    
   21.289358       34.804882       62.971073    
   22.528887       37.906059       61.157860    
   19.985937       40.267963       62.735104    
   20.640030       38.631691       66.114517    
   24.405195       39.150433       65.896080    
   24.066601       42.737679       64.630898    
   21.665247       43.388435       67.486290    
   24.202869       41.951069       69.893616    
   26.848217       44.459412       68.774750    
   24.361708       47.278603       69.417686    
   23.977842       45.887859       72.939285    
   20.387131       44.660469       72.450485    
   20.629850       41.212532       74.074852    
   18.475073       38.673172       76.073708    
   17.801277       39.465984       79.746811    
 PROTEIN p2.CA                                                                           
   16.865999       63.584999       51.702999    
   20.341000       63.363998       50.172001    
   21.895000       62.771000       53.594002    
   20.461000       61.297001       56.794998    
   20.728001       64.594002       58.700001    
   18.802999       66.207001       55.868000    
   16.138000       63.488998       56.035999    
   15.938000       63.532001       59.842999    
   15.310000       67.278999       59.513000    
   12.252000       66.727997       57.328999    
   10.792000       64.219002       59.796001    
   9.5710001       66.807999       62.320999    
   6.6880002       68.140999       60.236000    
   4.8899999       64.778000       60.078999    
   6.3350000       63.264999       63.243999    
   4.4260001       66.021004       65.042999    
   1.1560000       64.789001       63.509998    
   1.7130001       61.228001       64.721001    
   3.7349999       59.789001       61.838001    
   6.8340001       57.683998       62.324001    
   9.7589998       56.951000       60.043999    
   11.919000       54.132999       58.743999    
   15.009000       55.424000       56.943001    
   16.318001       53.528999       53.930000    
   19.889999       54.313999       52.849998    
   19.547001       53.919998       49.092999    
   22.013000       51.432999       47.632000    
   21.761000       47.722000       46.931000    
   23.316000       44.733002       45.157001    
   26.893999       45.658001       46.056999    
   29.205000       44.224998       43.386002    
   32.571999       44.546001       45.118000    
   33.755001       44.183998       48.716999    
   34.540001       47.903999       48.597000    
   30.919001       48.638000       47.763000    
   29.695999       46.375000       50.573002    
   32.096001       48.181999       52.894001    
   30.916000       51.667999       51.955002    
   27.309000       50.542999       52.424999    
   28.094000       49.140999       55.881001    
   29.785999       52.396000       56.852001    
   26.806000       54.312000       55.518002    
   24.459999       52.208000       57.669998    
   26.325001       52.564999       60.977001    
   26.563000       56.275002       60.285999    
   22.785000       56.112000       59.780998    
   21.996000       54.272999       63.011002    
   23.993999       56.834000       65.013000    
   22.169001       59.806000       63.514000    
   18.753000       58.181000       63.828999    
   19.499001       56.855000       67.290001    
   20.450001       60.327999       68.477997    
   17.381001       61.849998       66.848000    
   15.136000       59.189999       68.386002    
   16.601999       59.851002       71.848000    
   14.934000       57.039001       73.772003    
   11.634000       57.301998       71.913002    
   11.716000       53.511002       71.501999    
   11.149000       50.993000       68.705002    
   7.4280000       51.764999       68.347000    
   7.1570001       55.529999       68.731003    
   10.627000       56.473000       67.528000    
   12.246000       56.272999       64.057999    
   13.877000       53.091000       62.827999    
   16.155001       52.001999       60.011002    
   15.635000       49.745998       56.973000    
   18.437000       47.431000       55.847000    
   18.958000       45.514000       52.598000    
   21.079000       42.380001       52.856998    
   22.080999       42.669998       49.188999    
   24.000000       45.807999       50.133999    
   26.169001       44.201000       52.827999    
   27.627001       41.351002       50.778000    
   29.305000       41.533001       47.358002    
   27.285000       39.765999       44.669998    
   24.646999       38.679001       47.202000    
   22.441999       37.443001       44.330002    
   24.544001       34.314999       43.799000    
   26.223000       34.301998       47.213001    
   26.749001       31.016001       49.074001    
   25.750999       29.999001       52.609001    
   29.204000       29.605000       54.160999    
   30.445999       32.866001       52.667999    
   27.318001       34.797001       53.714001    
   27.379000       33.528999       57.299000    
   31.110001       34.257000       57.554001    
   30.990000       37.794998       56.176998    
   27.393999       39.004002       55.985001    
   26.129999       37.825001       59.373001    
   28.827999       39.636002       61.375000    
   27.712999       42.743000       59.471001    
   24.056999       42.179001       60.367001    
   24.783001       41.444000       64.037003    
   26.976000       44.513000       64.371002    
   24.341000       46.856998       62.945000    
   21.559000       45.254002       64.974998    
   23.525999       45.541000       68.234001    
   24.145000       49.215000       67.516998    
   20.406000       49.583000       66.830002    
   19.594000       48.074001       70.209000    
   21.993000       50.472000       71.941002    
   19.938999       53.377998       70.637001    
   16.729000       51.377998       71.012001    
   15.526000       51.901001       67.455002    
   13.882000       49.278999       65.283997    
   16.086000       47.729000       62.620998    
   14.172000       46.207001       59.688999    
   15.449000       43.706001       57.139999    
   13.947000       44.501999       53.726002    
   12.875000       41.539001       51.569000    
   14.345000       41.242001       48.056000    
   14.480000       38.573002       45.306000    
   12.677000       35.326000       46.092999    
   15.808000       33.208000       45.727001    
   17.330000       35.078999       48.682999    
   14.431000       34.307999       51.018002    
   15.923000       31.073000       52.348999    
   19.275999       32.652000       53.234001    
   17.611000       35.716999       54.770000    
   15.782000       33.381001       57.140999    
   19.024000       31.652000       58.136002    
   20.507000       35.039001       58.969002    
   17.318001       35.859001       60.874001    
   17.226999       32.652000       62.911999    
   20.818001       33.216999       63.991001    
   20.319000       36.881001       64.846001    
   17.320000       36.182999       67.056000    
   19.481001       34.032001       69.310997    
   22.292000       36.508999       69.918999    
   22.750000       36.801998       73.737000    
   23.256001       40.555000       73.421997    
   19.841000       40.741001       71.752998    
   17.913000       38.751999       74.342003    
   14.995000       40.759998       75.750000    
   15.024000       43.243000       72.842003    
   12.177000       43.287998       70.296997    
   13.506000       45.820000       67.827003    
   14.309000       43.252998       65.116997    
   12.140000       43.813999       62.043999    
   11.580000       41.459999       59.117001    
   9.6719999       41.970001       55.873001    
   7.5650001       39.194000       54.310001    
   6.1900001       39.412998       50.759998    
   2.5610001       38.394001       50.342999    
   2.8750000       37.951000       46.577999    
   4.9359999       34.849998       47.299000    
   3.2700000       31.480000       47.787998    
   5.5549998       30.738001       50.763000    
   4.3620000       33.756001       52.752998    
   1.7710000       31.996000       54.912998    
   4.3099999       29.273001       55.646999    
   6.9910002       31.829000       56.437000    
   4.5700002       33.280998       58.973999    
   4.1849999       29.914000       60.710999    
   7.9489999       29.719999       60.925999    
   8.2480001       33.271000       62.238998    
   5.6279998       32.665001       64.924004    
   7.7199998       29.684999       66.028000    
   10.976000       31.660999       65.912003    
   9.4779997       34.410000       68.079002    
   8.3789997       31.743999       70.542000    
   11.688000       29.868000       70.507004    
   13.805000       33.028000       70.662003    
   11.427000       34.472000       73.267998    
   10.656000       37.831001       71.653999    
   8.0909996       39.827000       69.703003    
   9.0860004       40.248001       66.084999    
   8.3100004       43.414001       64.142998    
   6.9600000       42.022999       60.867001    
   6.2440000       44.265999       57.936001    
   3.6900001       42.653999       55.640999    
   4.0029998       43.932999       52.105000    
   2.7019999       42.737000       48.771000    
   5.9679999       42.866001       46.813000    
   8.1680002       45.198002       44.764999    
   9.9499998       42.847000       42.324001    
   7.0240002       41.150002       40.578999    
   8.0590000       41.917999       36.993000    
   11.563000       40.598000       37.646000    
   10.217000       37.527000       39.387001    
   8.0439997       36.571999       36.415001    
   10.826000       37.168999       33.877998    
   13.365000       35.263000       35.960999    
   11.003000       32.305000       36.379002    
   10.400000       32.237000       32.652000    
   14.103000       32.194000       31.775999    
   14.732000       29.497000       34.393002    
   11.983000       27.357000       32.890999    
   11.156000       25.723000       36.227001    
   8.0179996       23.945999       37.429001    
   6.2399998       27.200001       38.214001    
   6.3220000       30.726999       39.605999    
   7.3280001       31.636000       43.179001    
   4.8520002       34.560001       43.050999    
   1.1960000       34.835999       41.971001    
  0.25600001       35.785999       38.389999    
  -2.9960001       37.674000       38.986000    
  -2.8650000       40.854000       41.115002    
  -6.1129999       39.946999       42.890999    
  -4.5209999       36.742001       44.209000    
  -1.7900000       38.723000       45.967999    
  -4.4710002       40.903000       47.542999    
  -6.1490002       37.745998       48.842999    
  -2.8139999       36.449001       50.151001    
  -2.1960001       39.744999       51.948002    
  -5.5809999       39.528999       53.688000    
  -5.1310000       35.919998       54.754002    
  -1.6140000       36.698002       55.997002    
  -2.7119999       39.819000       57.882000    
  -5.2189999       37.717999       59.797001    
  -2.5209999       35.209999       60.813000    
 -0.29600000       38.040001       62.025002    
  -3.0179999       39.820999       64.009003    
  -3.9030001       36.598000       65.833000    
 -0.57900000       36.438999       67.721001    
 -0.11800000       39.900002       69.330002    
   2.3080001       38.504002       71.875000    
   4.7189999       37.236000       69.224998    
   4.3610001       39.735001       66.431999    
   3.9349999       43.472000       65.963997    
   2.3789999       43.727001       62.481998    
   3.3239999       46.654999       60.264000    
  0.85000002       46.771000       57.389999    
   2.5330000       48.383999       54.419998    
  5.60000017E-02   49.556000       51.738998    
  -1.2320000       52.550999       49.736000    
  -4.4120002       50.640999       48.889000    
  -7.5570002       52.099998       50.466999    
  -9.3929996       48.777000       50.619999    
  -6.4010000       46.910999       52.000000    
  -6.0530000       49.626999       54.639000    
  -9.7670002       49.463001       55.511002    
  -9.8319998       45.653000       55.743999    
  -6.8569999       45.488998       58.124001    
  -8.4510002       48.247002       60.224998    
  -11.549000       46.090000       60.644001    
  -9.7259998       42.786999       60.958000    
  -7.6650000       44.222000       63.810001    
  -10.893000       44.330002       65.815002    
  -12.317000       46.720001       68.380997    
  -10.204000       48.112000       71.239998    
  -7.0929999       49.176998       69.370003    
  -4.0029998       50.066002       71.404999    
 -0.85900003       51.808998       70.023003    
   1.3730000       48.730999       70.226997    
  -1.1300000       46.453999       68.515999    
 -8.00000038E-03   47.275002       64.995003    
  0.86299998       50.147999       62.683998    
  0.48500001       51.016998       59.004002    
   3.3950000       51.897999       56.726002    
   3.7579999       53.735001       53.429001    
   6.4569998       54.898998       51.016998    
   7.4580002       58.544998       50.926998    
   5.9289999       60.256001       47.922001    
   3.0550001       57.790001       47.653000    
  0.96899998       57.342999       50.793999    
   1.0460000       60.662998       52.648998    
  -2.2190001       61.816002       51.039001    
  -4.0580001       58.599998       51.965000    
  -2.6280000       58.344002       55.463001    
  -3.3610001       61.993999       56.143002    
  -6.8769999       60.646999       56.752998    
  -5.5310001       57.876999       58.973000    
  -2.8529999       59.196999       61.324001    
  -4.1420002       61.875999       63.660999    
  -6.9330001       62.672001       66.122002    
  -10.454000       61.366001       65.623001    
  -11.692000       64.860001       66.448997    
  -9.9490004       65.996002       63.258999    
  -11.626000       63.326000       61.146000    
  -8.6940002       60.883999       61.305000    
  -8.7580004       57.175999       62.243000    
  -6.0749998       57.661999       64.869003    
  -3.9030001       54.806999       63.619999    
 -0.13300000       55.313000       63.334999    
   1.7450000       55.174999       60.035000    
   5.4889998       54.758999       59.543999    
   6.8740001       56.419998       56.423000    
   9.6389999       54.564999       54.537998    
   12.137000       57.325001       53.797001    
   14.782000       56.618999       51.140999    
   17.966999       58.629002       51.542000    
   20.872000       59.198002       49.176998    
   22.209000       60.997002       46.110001    
   21.427000       60.258999       42.463001    
   24.042000       57.479000       42.168999    
   21.889000       55.308998       44.430000    
   18.415001       56.058998       43.103001    
   18.113001       54.016998       39.862999    
   16.934000       50.598000       41.046001    
   14.551000       51.990002       43.675999    
   13.118000       54.498001       41.186001    
   12.591000       51.884998       38.495998    
   10.645000       49.806000       41.007000    
   8.4940004       52.855000       41.827000    
   7.8429999       53.442001       38.136002    
   6.5830002       49.880001       37.714001    
   4.3940001       50.216999       40.804001    
   2.8490000       53.549000       39.824001    
   2.4740000       52.702999       36.139000    
  0.91700000       49.233002       36.408001    
  -2.7739999       49.511002       35.590000    
  -3.3910000       46.824001       38.226002    
  -1.9640000       49.167999       40.849998    
  -4.4330001       50.917999       43.132000    
  -2.4879999       54.202000       43.029999    
  -2.8239999       54.028999       39.244999    
  -6.5159998       53.153999       39.181000    
  -7.5489998       55.712002       41.814999    
  -6.1180000       58.349998       39.466999    
  -8.3830004       57.055000       36.709999    
  -11.445000       59.275002       37.235001    
  -13.423000       56.987000       34.898998    
  -12.993000       53.973000       37.214001    
  -16.003000       53.736000       39.587002    
  -14.965000       53.863998       43.258999    
  -16.937000       50.699001       44.005001    
  -14.785000       48.909000       41.411999    
  -11.575000       50.414001       42.787998    
  -12.267000       49.189999       46.327000    
  -13.821000       45.852001       45.375000    
  -13.274000       42.910000       47.769001    
  -10.427000       40.671001       46.462002    
  -12.025000       37.488998       47.782001    
  -15.230000       38.319000       45.917000    
  -13.317000       39.139000       42.721001    
  -11.520000       35.794998       42.870998    
  -14.822000       33.985001       43.325001    
  -16.280001       35.876999       40.370998    
  -13.420000       34.683998       38.162998    
  -13.831000       31.113001       39.424999    
  -17.450001       31.306000       38.275002    
  -16.516001       32.667999       34.863998    
  -13.527000       30.355000       34.324001    
  -14.784000       27.190001       35.994999    
  -12.004000       26.896000       38.556000    
  -10.547000       28.799999       41.476002    
  -7.1170001       30.358000       41.202000    
  -6.2830000       29.923000       37.522999    
  -3.0179999       31.568001       36.391998    
  -3.0829999       34.905998       34.568001    
  -4.3369999       34.042000       31.056999    
  -1.2850000       35.776001       29.552999    
   1.2550000       34.245998       31.943001    
   1.6020000       30.509001       31.250999    
   3.9900000       28.198000       33.077999    
   7.6389999       28.865999       32.051998    
   7.5599999       25.493999       30.229000    
   4.4590001       26.169001       28.132999    
   5.8930001       29.388000       26.598000    
   7.9210000       27.672001       23.878000    
