# Supplementary material for: SAS-Pro: Simultaneous Residue Assignment and Structure Superposition for Protein Structure Alignment
Source: PLoS One. 2012 May 25;7(5):e37493. doi: 10.1371/journal.pone.0037493 (PMC3360771; doi:10.1371/journal.pone.0037493)
Supplement: File S2. — Results with the RIPC dataset. (ZIP) [file pone.0037493.s002.zip › RIPC results/d1crla_.pdb_d1edea_.pdb_dir/ALIGN]

           5         390
           6         519
           7         518
           8         520
           9         517
          10         516
          10         516
          11         497
          12         496
          13         495
          14         498
          15         494
          16         493
          24         505
          25         437
          26         439
          27         438
          28         441
          29         440
          30         443
          31         446
          32         448
          33         447
          51         118
          52         208
          53         207
          54         209
          55         213
          56         214
          56         214
          57         246
          58         245
          59         244
          60         243
          61         240
          90         417
          91         413
          92         408
          93         409
          94         407
          95         411
         105         451
         106         449
         107         454
         108         455
         109         452
         110         453
         111         456
         108         455
         109         452
         110         453
         111         456
         112         460
         113         462
         110         453
         111         456
         112         460
         113         462
         114         465
         115         461
         127         212
         128         123
         129         126
         130         124
         131         122
         132         130
         161          39
         162         162
         163         161
         164         165
         165         164
         166         166
         167         167
         168         170
         169         171
         170         168
         182         369
         183         531
         184         532
         185         529
         186         530
         187         527
         187         527
         188         321
         189         325
         190         322
         191         319
         192         320
         193         323
         194         318
         204         324
         205         426
         206         424
         207         423
         208         422
         209         425
         210         421
         211         418
         212         523
         213         524
         214         526
         215         525
         216         522
         223         125
         224         308
         225         304
         226         305
         227         307
         228         306
         231         299
         232          68
         233          67
         234          66
         235          64
         236          65
         254         101
         255         186
         256         187
         257         185
         258         184
         259         181
         284         188
         285         229
         286         228
         287         226
         288         223
         289         222
         305         195
         306         194
         307         199
         308         198
         309         196
         310         197
RMSD =     3.60
 Nfrag =          114
SASnseq =     3.16
