# Supplementary material for: SAS-Pro: Simultaneous Residue Assignment and Structure Superposition for Protein Structure Alignment
Source: PLoS One. 2012 May 25;7(5):e37493. doi: 10.1371/journal.pone.0037493 (PMC3360771; doi:10.1371/journal.pone.0037493)
Supplement: File S2. — Results with the RIPC dataset. (ZIP) [file pone.0037493.s002.zip › RIPC results/d1crla_.pdb_d1edea_.pdb_dir/ALIGN_SEQ]

         221         533
         214         526
         213         524
         212         523
         209         425
         206         424
         199         329
         198         328
         193         323
         190         322
         188         321
         176         311
         173         310
         172         251
         169         171
         168         170
         167         167
         166         166
         164         165
         162         162
         154         160
         152         159
         151         158
         147         155
         145         154
         144         153
         142         136
         140         135
         137         133
         135         131
         132         130
         129         126
         128         123
         123         121
         121         120
          51         118
 Nalign =           36
RMSD =     3.07
SAS =     8.52
