# Supplementary material for: SAS-Pro: Simultaneous Residue Assignment and Structure Superposition for Protein Structure Alignment
Source: PLoS One. 2012 May 25;7(5):e37493. doi: 10.1371/journal.pone.0037493 (PMC3360771; doi:10.1371/journal.pone.0037493)
Supplement: File S2. — Results with the RIPC dataset. (ZIP) [file pone.0037493.s002.zip › RIPC results/d1crla_.pdb_d1edea_.pdb_dir/PROTEIN-CORDS]

 PROTEIN p2.CA                                                                           
   50.133823       47.155010      -7.2153015    
   51.531807       49.753021      -9.6212969    
   48.565800       50.684017      -11.828287    
   49.837795       49.816036      -15.356293    
   48.616787       49.261040      -18.887293    
   49.767784       46.975048      -21.627300    
   50.071774       47.790058      -25.331299    
   47.864773       45.527058      -27.484299    
   49.927776       43.023071      -29.370310    
   48.425766       43.985073      -32.708305    
   50.327759       47.286079      -32.546303    
   53.532761       45.352085      -33.357311    
   52.214760       43.185089      -36.175316    
   53.819748       45.185101      -38.926315    
   57.278748       46.138107      -37.598320    
   60.108738       46.703125      -40.061325    
   63.260746       44.702133      -39.553341    
   62.235756       43.383121      -36.169342    
   62.135769       39.573116      -36.482349    
   63.108776       38.941113      -32.826355    
   60.889790       36.736099      -30.712355    
   59.597794       38.145092      -27.503349    
   60.665806       36.924088      -24.056355    
   58.836807       38.092072      -21.019346    
   59.308819       38.147064      -17.264347    
   56.583824       39.064053      -14.863338    
   57.915833       37.572044      -11.709345    
   60.471828       40.236050      -10.791346    
   61.204838       41.033039      -7.2073455    
   59.917831       44.536037      -6.4533319    
   57.825821       44.724037      -9.6173277    
   54.737827       42.707031      -8.7283249    
   52.421822       42.044029      -11.636318    
   54.438812       43.992046      -14.204319    
   55.510811       42.179054      -17.339329    
   58.851803       43.223064      -18.870333    
   59.772797       42.345078      -22.435337    
   63.324795       41.559086      -23.562349    
   65.090790       40.085098      -26.546356    
   67.447800       37.155102      -25.963369    
   69.303795       36.484119      -29.140377    
   72.278793       34.414127      -30.225388    
   73.609810       31.335125      -28.398399    
   71.997818       31.147118      -24.975395    
   74.992821       29.282116      -23.615410    
   77.541817       31.828131      -24.874409    
   80.334816       33.017128      -22.630413    
   79.833809       36.682129      -23.726402    
   76.636803       38.595123      -23.132391    
   75.931786       41.983124      -24.761379    
   73.371796       43.811115      -22.514368    
   71.805779       46.503113      -24.741358    
   70.066780       49.401104      -23.005344    
   67.859764       51.889103      -24.776333    
   67.064758       55.499100      -23.933321    
   64.333748       58.124092      -24.315308    
   61.778748       57.698090      -25.964302    
   62.876751       54.459099      -27.677315    
   62.914761       50.702099      -27.126324    
   64.892769       47.538105      -28.045338    
   63.857758       48.245113      -31.684334    
   66.660751       50.808117      -31.486334    
   69.292755       48.034126      -31.416346    
   67.866753       46.148129      -34.439346    
   70.928749       46.777142      -36.677357    
   73.391762       45.912144      -33.972363    
   71.769768       42.715137      -32.637367    
   72.594765       40.541142      -35.630375    
   76.220764       41.652153      -35.702381    
   76.819771       40.744148      -32.073383    
   74.906784       37.488140      -32.326389    
   76.841774       36.369156      -35.368397    
   79.986778       36.951160      -33.451405    
   79.097794       34.119152      -31.078407    
   77.593796       36.030136      -28.204397    
   74.224800       36.102119      -26.530390    
   72.448792       39.488117      -26.739376    
   69.941795       40.704109      -24.132368    
   67.938782       43.848103      -24.973354    
   65.257790       44.724091      -22.503345    
   62.499783       47.315086      -22.851332    
   62.184784       49.510078      -19.711325    
   58.752789       49.617065      -18.031315    
   56.836777       52.429062      -19.883305    
   58.443768       51.507080      -23.290310    
   58.388767       48.987083      -26.134317    
   56.571777       45.752075      -25.250320    
   56.989788       46.115067      -21.512320    
   54.077793       47.050056      -19.272310    
   53.528782       50.804050      -18.718300    
   52.757786       52.337040      -15.332295    
   50.132778       55.028034      -15.865279    
   51.344780       57.592033      -13.326278    
   54.443775       59.680042      -13.864279    
   55.126781       59.663036      -10.172283    
   55.898792       55.896038      -10.321293    
   58.904785       56.420048      -12.545299    
   62.084785       57.328056      -10.764306    
   65.792786       56.780064      -11.294315    
   65.816803       53.955059      -8.6983223    
   62.693802       52.356056      -10.112320    
   64.430794       51.886066      -13.468324    
   67.788803       51.157066      -11.902336    
   66.491814       48.476059      -9.6093407    
   64.654808       46.800068      -12.538337    
   67.999802       46.345078      -14.253347    
   69.715820       44.801075      -11.233355    
   66.696823       42.487064      -10.849354    
   66.813820       41.465076      -14.494357    
   70.482819       40.787086      -14.329368    
   70.072830       38.632076      -11.278374    
   67.008835       36.835068      -12.539368    
   68.785828       35.851082      -15.726376    
   72.085838       35.334087      -13.948385    
   74.021820       37.288101      -16.580385    
   77.824821       37.272110      -16.475395    
   80.671814       38.274120      -18.752399    
   78.609802       41.310116      -19.663387    
   79.514793       43.761127      -22.386385    
   77.396782       46.784122      -21.416370    
   76.045776       48.700127      -24.436361    
   74.618767       52.078121      -23.538351    
   73.355751       55.416119      -24.865339    
   71.213753       58.201111      -23.422325    
   69.108765       56.963093      -20.472324    
   70.462769       53.524101      -21.121338    
   73.849770       54.968109      -20.090342    
   72.626770       57.322094      -17.288330    
   71.249779       54.108089      -15.665339    
   73.583786       51.428101      -17.042349    
   76.741783       53.262104      -16.108351    
   75.739792       52.944092      -12.455350    
   75.405807       49.142090      -12.584360    
   78.914810       47.767097      -12.424373    
   79.727814       49.144089      -8.9833689    
   76.866821       47.085083      -7.6823683    
   78.517830       43.807087      -8.6943817    
   81.682823       44.323101      -10.615386    
   82.433830       40.680107      -11.199397    
   79.629822       40.351101      -13.764393    
   80.910805       43.164116      -16.070389    
   83.747803       42.851124      -18.462395    
   83.460793       45.357136      -21.338390    
   81.689781       48.590134      -22.200377    
   80.376770       50.060135      -25.461369    
   79.484764       53.671131      -24.790358    
   77.635750       55.942135      -27.202349    
   76.350746       59.514130      -26.393335    
   75.645752       59.253117      -22.643335    
   77.077759       60.589115      -19.356335    
   76.369766       60.518097      -15.622332    
   73.502769       62.404087      -13.908323    
   75.787773       64.035095      -11.333323    
   75.381760       67.499084      -9.7733126    
   76.472748       70.581093      -11.699306    
   79.341751       71.312096      -9.4473124    
   81.061760       67.936104      -9.7253256    
   80.757751       67.768105      -13.480327    
   79.538742       70.935104      -15.160316    
   79.694733       69.224113      -18.534321    
   76.889748       66.901108      -17.416319    
   74.606743       69.750099      -16.619305    
   75.422729       72.538109      -19.045300    
   73.556725       70.971107      -21.960299    
   70.223724       71.231102      -20.168291    
   70.214714       75.037102      -20.629280    
   72.176712       75.634117      -23.784283    
   71.768700       75.630112      -26.733284    
   68.052696       76.528107      -27.062273    
   67.695694       73.958115      -29.899279    
   69.426704       71.192116      -27.870289    
   67.960716       69.631104      -24.727289    
   65.627716       72.596100      -24.330276    
   63.943707       71.795097      -27.649275    
   64.050720       68.078102      -26.933283    
   62.238724       68.383087      -23.654278    
   59.731716       70.900085      -25.033264    
   58.813717       68.430084      -27.865269    
   58.250729       65.609077      -25.381273    
   56.558731       67.079071      -22.292267    
   54.400723       69.759071      -23.741255    
   52.295719       68.327072      -26.547253    
   48.993725       66.962051      -25.426247    
   48.918724       64.764061      -28.584253    
   52.476727       63.530071      -28.764265    
   53.290722       61.744087      -31.992271    
   56.515728       59.813095      -31.546286    
   56.909721       58.969105      -35.169289    
   56.967709       62.720104      -35.923279    
   59.355717       63.377102      -33.042282    
   61.771721       60.613110      -34.231297    
   61.810707       61.915123      -37.800293    
   62.810703       65.286125      -36.503288    
   65.578712       64.006126      -34.215298    
   66.732712       61.120132      -36.433308    
   66.293701       62.528137      -39.915302    
   67.441704       59.456146      -41.872314    
   64.703712       57.131138      -40.555313    
   62.334709       55.794132      -43.192310    
   58.614712       56.168125      -42.543301    
   58.249722       52.485123      -41.490307    
   61.069729       52.851120      -38.961315    
   59.530720       56.019112      -37.531303    
   56.253727       54.279102      -37.131298    
   57.933739       51.458103      -35.152309    
   58.759739       54.132103      -32.562305    
   55.114738       55.091091      -32.200294    
   53.954746       51.480091      -32.135300    
   54.126759       51.110077      -28.332300    
   51.857754       54.036072      -27.639288    
   48.270748       54.003063      -28.935278    
   47.388744       57.150059      -27.003269    
   48.719746       59.530052      -24.422266    
   47.649761       57.240040      -21.585268    
   50.515762       54.894051      -22.418282    
   53.068756       57.734062      -22.405281    
   53.746765       58.490051      -18.735283    
   57.263767       57.012062      -18.802292    
   57.978752       58.938072      -21.963291    
   57.007751       62.211063      -20.320280    
   58.996761       61.622063      -17.103289    
   62.429756       60.832073      -18.584297    
   63.173748       64.347076      -19.780289    
   61.967751       65.809067      -16.468283    
   64.435760       63.590073      -14.549295    
   67.325752       64.991081      -16.575300    
   66.269745       68.484077      -15.549288    
   65.355759       67.674065      -11.957289    
   67.827766       65.096069      -10.506301    
   66.744781       63.600052      -7.1502995    
   69.305786       63.031052      -4.3963094    
   69.467796       59.273060      -4.8333197    
   70.261787       59.877068      -8.5363197    
   72.951782       62.354076      -7.6443214    
   74.552795       60.243073      -5.0023289    
   74.466797       57.080078      -7.0733361    
   75.840782       58.841091      -10.186337    
   78.571785       60.553089      -8.2263374    
   79.773796       57.270092      -6.7533493    
   79.797791       55.747097      -10.235355    
   82.328781       58.366104      -11.345356    
   84.770790       56.977104      -8.8803654    
   84.149796       53.402107      -10.071371    
   84.962791       54.220119      -13.660372    
   87.999786       56.304123      -12.773373    
   89.642799       54.003120      -10.234385    
   87.941803       50.589123      -10.203387    
   87.166794       49.751122      -13.770389    
   89.703804       47.535137      -15.480400    
   87.635796       46.210136      -18.387400    
   87.819786       46.933144      -22.100395    
   86.080772       50.018143      -23.493385    
   84.971764       51.173157      -26.883379    
   83.552750       54.667149      -27.399366    
   81.522743       55.962151      -30.333359    
   80.299728       59.541149      -30.673346    
   77.394722       60.743153      -32.790337    
   78.954712       64.103157      -33.903332    
   75.783707       65.866142      -34.831318    
   74.115715       65.414139      -31.452316    
   73.192711       68.784134      -29.919304    
   72.618721       67.057121      -26.560307    
   75.299728       64.513123      -25.640320    
   77.903725       65.187141      -28.293325    
   81.595718       65.905144      -27.984333    
   81.381721       68.413139      -25.179325    
   79.867737       65.727127      -22.984329    
   81.794739       62.701141      -24.476341    
   85.390739       64.008148      -24.198347    
   84.726746       64.693138      -20.542345    
   83.303757       61.169128      -20.124350    
   86.266754       59.741138      -21.935360    
   88.692757       61.112141      -19.301363    
   86.668770       59.604134      -16.471363    
   86.725777       56.034138      -17.821371    
   89.904778       54.347137      -16.982382    
   91.618774       53.061157      -20.113390    
   88.991768       54.357151      -22.520380    
   90.671753       54.580166      -25.951385    
   90.393745       57.186172      -28.695377    
   86.718742       57.557163      -29.631367    
   85.194733       56.543167      -32.941368    
   83.620720       59.766167      -34.190353    
   80.739716       59.167164      -36.578346    
   80.364708       62.394165      -38.454338    
   76.906700       61.773167      -39.840332    
   75.266716       60.310150      -36.786331    
   73.089714       62.370144      -34.449322    
   71.827721       61.417130      -30.981319    
   70.490730       57.978130      -31.991325    
   73.937729       56.543137      -32.764339    
   72.365738       53.089138      -33.038342    
   70.706734       54.134140      -36.299335    
   74.240730       53.891151      -37.771343    
   74.818741       50.880146      -35.498352    
   76.212738       48.286160      -37.823364    
   79.460739       50.211163      -38.079369    
   79.570740       50.686161      -34.357365    
   78.942757       47.025154      -33.697372    
   81.599754       45.934166      -36.209385    
   84.266747       48.300175      -34.981384    
   83.747757       47.533157      -31.322384    
   84.031769       43.800163      -32.040394    
   87.112762       44.453178      -34.018402    
   88.639763       46.492176      -31.159399    
   87.803780       43.876163      -28.495403    
   89.129776       40.862171      -30.424416    
   92.295776       42.779179      -30.817419    
   92.659782       42.038174      -27.062422    
   91.143799       38.697163      -26.033426    
 PROTEIN p1.CA                                                                           
   99.781998       39.223000      -20.025000    
   96.742996       39.681000      -22.429001    
   98.182999       42.157001      -24.945000    
   96.753998       44.191002      -27.868999    
   98.498001       46.536999      -30.364000    
   96.078003       49.437000      -30.993999    
   95.553001       51.286999      -34.286999    
   98.223000       53.890999      -33.499001    
   100.71100       51.115002      -32.691002    
   100.50700       51.376999      -28.884001    
   100.74400       48.012001      -27.231001    
   98.769997       47.633999      -24.032000    
   98.559998       44.879002      -21.443001    
   95.251999       43.613998      -19.944000    
   94.380997       41.223000      -17.156000    
   93.848999       37.488998      -17.466000    
   90.848999       36.904999      -15.160000    
   91.056000       33.173000      -15.966000    
   87.487000       32.757000      -17.284000    
   88.074997       35.742001      -19.650999    
   90.703003       38.438999      -20.615999    
   89.867996       42.000999      -19.641001    
   91.373001       45.382999      -20.743000    
   89.728996       47.825001      -18.305000    
   89.890999       51.606998      -17.955999    
   91.280998       52.473999      -21.459000    
   90.996002       56.344002      -21.889999    
   89.160004       57.199001      -25.100000    
   88.820999       60.903999      -24.719000    
   90.644997       63.841000      -23.146000    
   89.341003       64.565002      -19.546000    
   86.269997       66.887001      -19.854000    
   87.403000       69.045998      -16.997000    
   87.809998       72.861000      -16.577999    
   86.806999       74.642998      -19.768000    
   86.067001       71.300003      -21.504000    
   83.115997       70.845001      -19.164000    
   79.708000       70.343002      -20.877001    
   81.599998       70.372002      -24.190001    
   81.839996       67.681000      -26.875999    
   84.452003       64.989998      -26.010000    
   87.903000       65.412003      -27.570000    
   89.681999       62.261002      -28.885000    
   92.404999       61.049000      -26.594999    
   95.635002       62.265999      -28.101000    
   98.300003       60.655998      -25.909000    
   100.25100       57.422001      -25.632999    
   99.206001       54.221001      -23.962999    
   102.21800       52.278000      -25.094999    
   103.46300       49.894001      -22.604000    
   100.58900       50.582001      -20.183001    
   98.517998       48.036999      -18.323999    
   94.738998       48.226002      -18.077999    
   93.757004       45.896000      -15.309000    
   90.962997       47.731998      -13.374000    
   87.930000       49.928001      -14.000000    
   88.629997       53.625999      -13.798000    
   86.222000       55.948002      -11.820000    
   82.639999       56.396999      -12.906000    
   81.598999       59.883999      -14.075000    
   80.199997       62.125000      -11.289000    
   76.883003       60.859001      -9.9949999    
   73.777000       62.797001      -8.9980001    
   72.014999       61.882999      -5.7090001    
   68.785004       60.198002      -7.0419998    
   66.914001       61.787998      -4.1290002    
   68.467003       65.194000      -4.9200001    
   66.130997       68.164001      -4.8850002    
   66.162003       71.822998      -3.8729999    
   63.936001       70.856003     -0.91399997    
   65.555000       69.295998       2.1540000    
   64.295998       65.891998       3.3139999    
   65.460999       62.673000       5.0089998    
   65.949997       60.527000       1.7850000    
   68.125000       63.292999      0.28400001    
   70.109001       63.636002       3.5050001    
   70.531998       59.953999       3.8699999    
   71.785004       59.263000      0.35900000    
   74.267998       62.132999      0.64999998    
   75.524002       60.664001       3.9579999    
   76.228996       57.403999       2.0969999    
   77.507004       58.910999      -1.1550000    
   80.103996       61.153999      0.44100001    
   81.339996       58.536999       2.8510001    
   84.961998       57.550999       2.3910000    
   83.945999       53.889999       2.2040000    
   81.570000       54.658001     -0.64200002    
   84.268997       56.813999      -2.2939999    
   86.621002       53.785999      -1.9250000    
   84.305000       51.165001      -3.3900001    
   82.663002       53.397999      -5.9819999    
   85.112000       56.166000      -7.0890002    
   83.734001       58.761002      -9.4680004    
   85.509003       61.672001      -11.168000    
   84.896004       64.177002      -13.963000    
   87.857002       62.424000      -15.607000    
   85.889000       59.271999      -16.315001    
   85.713997       58.653999      -20.059999    
   87.225998       55.196999      -20.298000    
   86.275002       52.085999      -22.297001    
   86.471001       48.359001      -21.247999    
   87.166000       45.389000      -23.580999    
   86.557999       41.860001      -22.186001    
   86.882004       38.748001      -24.353001    
   87.078003       34.895000      -24.290001    
   90.360001       33.405998      -23.013000    
   92.598999       32.834999      -25.948000    
   91.077003       35.431000      -28.261000    
   93.543999       36.931999      -30.656000    
   93.690002       39.765999      -33.091000    
   91.980003       38.720001      -36.304001    
   89.431999       36.358002      -34.584999    
   86.544998       38.613998      -35.865002    
   84.147003       37.825001      -33.058998    
   80.853996       39.762001      -32.848000    
   80.953003       42.688999      -30.421000    
   78.222000       43.569000      -27.988001    
   78.717003       47.179001      -26.906000    
   76.973000       47.933998      -23.552999    
   75.500000       51.367001      -22.634001    
   74.475998       51.379002      -18.972000    
   71.403999       53.363998      -17.903999    
   70.712997       55.188000      -14.619000    
   67.902000       57.759998      -15.307000    
   70.610001       59.823002      -17.216999    
   71.889999       60.879002      -13.748000    
   73.880997       57.945000      -12.226000    
   75.813004       54.916000      -13.454000    
   79.184998       53.390999      -14.353000    
   80.433998       50.356998      -16.346001    
   81.875999       48.388000      -13.401000    
   78.505997       47.338001      -12.023000    
   77.508003       45.271999      -15.064000    
   79.821999       42.219002      -14.971000    
   80.334999       40.667000      -18.478001    
   81.445999       37.203999      -17.277000    
   78.000000       35.602001      -17.326000    
   77.410004       36.778999      -20.941000    
   80.892998       35.747002      -22.156000    
   80.778000       32.296001      -20.532000    
   77.335999       31.537001      -21.955000    
   78.499001       32.702999      -25.365999    
   81.521004       30.282000      -25.360001    
   79.325996       27.389000      -24.229000    
   76.933998       28.247999      -27.042999    
   79.644997       28.096001      -29.684000    
   78.892998       31.731001      -30.357000    
   81.640999       33.688000      -28.462000    
   81.365997       37.480000      -28.382000    
   83.600998       40.310001      -27.177000    
   81.903999       42.611000      -24.583000    
   82.719002       46.342999      -24.650999    
   81.302002       48.943001      -22.238001    
   81.744003       52.683998      -22.408001    
   81.480003       55.320999      -19.634001    
   79.649002       58.533001      -20.499001    
   78.918999       61.735001      -18.562000    
   75.622002       61.682999      -16.677000    
   73.449997       64.334999      -14.946000    
   74.454002       68.071999      -15.246000    
   77.920998       67.004997      -16.431999    
   76.524002       65.224998      -19.419001    
   73.033997       66.583000      -20.256001    
   72.981003       70.305000      -19.341999    
   70.502998       72.126999      -21.533001    
   69.001999       75.607002      -22.039000    
   69.714996       78.542999      -24.313999    
   73.419998       78.959000      -23.613001    
   74.151001       75.222000      -24.254000    
   72.170998       75.400002      -27.507000    
   73.986000       78.553001      -28.646000    
   77.418999       76.953003      -28.063000    
   76.385002       73.655998      -29.756001    
   77.125000       71.542999      -26.702000    
   73.789001       69.682999      -26.198999    
   73.737000       66.012001      -25.218000    
   77.452003       65.780998      -24.250000    
   76.837997       62.334999      -22.702000    
   75.513000       60.823002      -25.979000    
   78.456001       62.345001      -27.844000    
   80.755997       60.519001      -25.365000    
   78.973999       57.252998      -26.268000    
   79.334000       58.117001      -30.025000    
   83.093002       58.676998      -29.575001    
   83.427002       55.280998      -27.795000    
   81.648003       53.645000      -30.788000    
   84.132004       55.368000      -33.056000    
   87.011002       54.007999      -30.947001    
   85.523003       50.486000      -31.273001    
   85.306000       50.894001      -35.092999    
   88.956001       51.960999      -35.097000    
   90.497002       49.570999      -32.513000    
   88.461998       46.464001      -31.743000    
   90.029999       44.306999      -34.473000    
   93.255997       44.419998      -32.375999    
   91.299004       42.728001      -29.548000    
   89.846001       40.088001      -31.829000    
   86.522003       41.737000      -32.606998    
   84.991997       42.432999      -35.984001    
   84.127998       46.162998      -36.416000    
   81.339996       45.154999      -38.856998    
   79.484001       43.000999      -36.341999    
   78.753998       45.452000      -33.483002    
   75.405998       45.157001      -31.686001    
   74.699997       48.102001      -29.326000    
   72.558998       47.217999      -26.301001    
   71.571999       48.997002      -23.152000    
   68.956001       49.009998      -20.436001    
   66.723999       51.826000      -19.188000    
   68.574997       55.146000      -19.927000    
   71.108002       52.966999      -21.816000    
   68.192001       51.660999      -23.948000    
   66.884003       55.139000      -24.638000    
   70.503998       55.914001      -25.573999    
   70.432999       53.070999      -28.157000    
   67.235001       54.608002      -29.561001    
   68.901001       58.018002      -29.757000    
   71.817001       56.384998      -31.636999    
   69.379997       54.909000      -34.208000    
   67.964996       58.429001      -34.693001    
   71.302002       60.330002      -34.541000    
   72.199997       62.432999      -37.571999    
   68.856003       61.467999      -39.015999    
   69.787003       57.839001      -39.094002    
   73.176003       58.174000      -40.612999    
   75.109001       55.797001      -38.484001    
   78.304001       55.693001      -40.569000    
   81.891998       56.505001      -39.596001    
   84.485001       56.629002      -42.327000    
   81.874001       55.241001      -44.756001    
   80.782997       52.299999      -42.549000    
   77.914001       51.708000      -40.050999    
   79.015999       51.930000      -36.466000    
   76.635002       49.077000      -35.504002    
   74.593002       46.508999      -37.431000    
   71.877998       45.903000      -34.807999    
   70.452003       47.120998      -31.518000    
   68.901001       45.558998      -28.400999    
   66.816002       47.827000      -26.216999    
   65.967003       46.544998      -22.719999    
   63.187000       48.860001      -21.277000    
   63.310001       52.238998      -23.121000    
   62.737999       53.651001      -26.563999    
   62.327000       57.372002      -27.681999    
   62.820000       60.002998      -25.063999    
   59.633999       62.174000      -24.629000    
   61.597000       65.406998      -24.406000    
   61.147999       68.949997      -25.528999    
   63.979000       70.750000      -27.361000    
   67.203003       71.643997      -25.539000    
   66.267998       75.331001      -25.214001    
   62.695000       74.504997      -24.166000    
   61.146000       75.681000      -20.921000    
   62.333000       72.940002      -18.450001    
   65.824997       72.695000      -19.993999    
   66.225998       76.450996      -19.323999    
   64.680000       76.355003      -15.835000    
   67.025002       73.543999      -14.681000    
   69.930000       75.538002      -16.166000    
   68.972000       78.665001      -14.176000    
   68.355003       76.709000      -10.983000    
   71.752998       74.954002      -11.278000    
   73.500999       78.254997      -11.945000    
   71.790001       79.924004      -8.8620005    
   72.879997       76.910004      -6.8030000    
   76.578003       77.096001      -7.8940001    
   76.688004       80.837997      -7.2960000    
   76.445000       81.885002      -10.920000    
   73.000000       83.431000      -10.782000    
   74.494003       86.908997      -11.338000    
   76.963997       85.957001      -14.045000    
   76.587997       87.617996      -17.403999    
   77.805000       84.390999      -18.900000    
   76.467003       81.714996      -16.700001    
   77.980003       78.950996      -18.742001    
   81.510002       80.269997      -18.236000    
   80.719002       80.816002      -14.548000    
   79.738998       77.110001      -14.222000    
   83.032997       76.063004      -15.969000    
   84.921997       77.910004      -13.220000    
   83.294998       76.499001      -10.039000    
   84.973999       73.593002      -8.2779999    
   83.932999       69.961998      -8.5749998    
   82.533997       70.081001      -5.0520000    
   80.445000       73.154999      -5.7329998    
   79.116997       71.705002      -8.9899998    
   78.350998       68.365997      -7.3210001    
   76.553001       70.228996      -4.5780001    
   74.582001       72.421997      -6.9070001    
   73.470001       69.373001      -8.9379997    
   72.297997       67.490997      -5.8559999    
   70.071999       70.502998      -5.2189999    
   68.168999       70.029999      -8.4729996    
   65.705002       67.042999      -8.6789999    
   67.109001       63.493999      -9.0469999    
   64.967003       60.786999      -10.700000    
   63.622002       59.358002      -7.3699999    
   62.591000       62.735001      -6.0780001    
   58.912998       63.799999      -6.4559999    
   59.412998       65.045998      -10.047000    
   60.186001       61.430000      -10.954000    
   60.041000       61.030998      -14.765000    
   60.061001       64.832001      -15.376000    
   63.816002       64.406998      -15.361000    
   66.225998       67.228996      -14.850000    
   68.864998       65.832001      -17.257999    
   67.997002       63.727001      -20.320999    
   68.540001       63.622002      -24.188000    
   66.720001       66.596001      -25.813000    
   66.274002       67.416000      -29.563000    
   68.802002       70.041000      -30.497000    
   68.043999       70.530998      -34.223000    
   71.627998       69.398003      -35.237999    
   72.397003       65.813004      -34.089001    
   68.820999       64.921997      -32.946999    
   66.984001       67.189003      -35.346001    
   63.481998       67.000999      -34.057999    
   61.047001       65.526001      -31.587000    
   62.049999       61.873001      -31.365999    
   58.528999       60.555000      -32.051998    
   58.291000       62.573002      -35.250999    
   61.737000       61.279999      -36.414001    
   60.376999       57.749001      -36.127998    
   57.077999       58.589001      -37.998001    
   59.214001       60.320999      -40.618000    
   61.692001       57.462002      -41.234001    
   64.795998       59.320999      -39.969002    
   66.550003       56.297001      -38.463001    
   69.264000       53.757000      -39.243999    
   67.806999       50.666000      -40.895000    
   68.862000       47.773998      -38.672001    
   67.335999       44.618000      -37.037998    
   66.293999       45.426998      -33.435001    
   65.082001       43.646000      -30.291000    
   63.171001       45.879002      -27.862000    
   61.381001       44.646000      -24.770000    
   59.959999       45.506001      -21.392000    
   59.500000       44.216000      -17.886999    
   55.807999       43.970001      -17.069000    
   55.830002       46.557999      -14.251000    
   58.188000       49.269001      -15.357000    
   56.633999       52.141998      -13.407000    
   56.292999       50.685001      -9.8389997    
   59.782001       51.936001      -9.0930004    
   58.994999       55.472000      -10.135000    
   55.514999       55.423000      -8.5319996    
   57.241001       55.202000      -5.1139998    
   58.167000       58.941002      -5.5469999    
   54.625999       60.264000      -5.2570000    
   53.205002       58.195000      -2.3399999    
   51.801998       61.400002     -0.75500000    
   49.311001       61.629002      -3.6819999    
   46.250999       59.794998      -2.3690000    
   43.116001       61.320000      -3.9289999    
   42.022999       61.709999      -7.5689998    
   42.219002       65.499001      -7.2779999    
   45.830002       65.153999      -6.1420002    
   46.511002       62.598000      -9.0089998    
   45.146999       65.146004      -11.532000    
   47.417999       67.869003      -10.117000    
   50.446999       65.653000      -10.068000    
   49.939999       64.725998      -13.770000    
   49.360001       68.399002      -14.575000    
   52.665001       69.291000      -12.830000    
   54.438000       66.518997      -14.705000    
   52.945000       67.195999      -18.101999    
   52.875000       70.933998      -18.603001    
   51.773998       70.679001      -22.237000    
   48.686001       68.546997      -21.726999    
   45.234001       70.121002      -21.812000    
   42.573002       69.281998      -19.239000    
   40.783001       67.192001      -21.818001    
   43.990002       65.120003      -22.320999    
   44.415001       64.801003      -18.510000    
   40.777000       63.695000      -18.440001    
   41.373001       61.132000      -21.122999    
   44.459000       59.824001      -19.257999    
   42.478001       59.415001      -16.035000    
   39.700001       57.532001      -17.829000    
   42.202999       55.233002      -19.603001    
   44.181999       54.652000      -16.332001    
   41.335999       54.585999      -13.822000    
   41.714001       54.806999      -10.089000    
   40.422001       51.216000      -9.6400003    
   43.243000       49.397999      -7.8130002    
   42.792999       46.098000      -9.6700001    
   43.673000       47.941002      -12.879000    
   47.140999       49.278000      -12.182000    
   50.688000       48.101002      -11.740000    
   51.778000       45.546001      -10.373000    
   49.513000       44.230000      -13.068000    
   47.006001       41.557999      -12.321000    
   47.472000       41.601002      -8.5570002    
   43.910999       42.518002      -7.6989999    
   43.403999       44.522999      -4.5110002    
   46.974998       43.785000      -3.4560001    
   49.729000       46.370998      -3.3099999    
   47.502998       49.300999      -2.4949999    
   50.146000       51.474998     -0.76300001    
   47.830002       54.384998      -1.5779999    
   44.608002       54.633999      -3.6099999    
   46.738998       55.994999      -6.4740000    
   50.074001       54.094002      -6.4590001    
   49.099998       51.409000      -8.9309998    
   47.529999       54.047001      -11.238000    
   50.535000       56.445000      -11.262000    
   52.849998       53.362000      -11.689000    
   50.740002       52.129002      -14.697000    
   50.926998       55.571999      -16.356001    
   54.622002       56.237000      -15.802000    
   55.771999       52.736000      -16.889000    
   53.664001       52.988998      -20.037001    
   54.594002       56.474998      -21.243000    
   58.237000       56.165001      -20.355000    
   58.734001       52.553001      -21.566999    
   56.115002       49.903000      -22.330000    
   53.723999       51.610001      -24.705999    
   56.514999       53.958000      -25.975000    
   57.987999       50.676998      -27.271999    
   54.714001       49.768002      -29.073999    
   54.696999       53.198002      -30.813000    
   58.185001       52.591999      -32.111000    
   57.268002       49.048000      -33.209000    
   54.193001       50.222000      -35.051998    
   56.157001       52.874001      -37.019001    
   59.689999       51.494999      -37.536999    
   60.277000       49.798000      -40.923000    
   64.096001       49.855999      -40.862000    
   64.745003       46.146999      -40.200001    
   63.316002       43.014000      -38.588001    
   61.784000       43.591000      -35.166000    
   61.636002       41.207001      -32.216999    
   59.867001       42.122002      -28.950001    
   59.637001       40.485001      -25.475000    
   57.624001       41.193001      -22.294001    
   58.791000       39.654999      -19.018000    
   56.426998       38.417999      -16.273001    
   59.264999       36.595001      -14.634000    
   58.742001       37.944000      -11.137000    
   54.933998       37.855999      -11.044000    
   53.914001       37.849998      -7.4039998    
   56.872002       39.966000      -6.1520000    
   55.137001       42.345001      -3.6250000    
   54.985001       46.028000      -4.3270001    
   57.285000       46.043999      -7.3610001    
   56.139999       43.092999      -9.5100002    
   58.345001       42.355999      -12.574000    
   60.159000       45.625999      -11.929000    
   62.327000       47.949001      -13.936000    
   65.912003       46.626999      -14.118000    
   65.387001       43.049999      -12.697000    
   66.707001       41.967999      -16.065001    
   70.237000       43.157001      -15.110000    
   70.168999       40.543999      -12.279000    
   69.388000       37.630001      -14.706000    
   71.748001       38.921001      -17.402000    
   74.834000       39.576000      -15.274000    
   74.394997       38.096001      -11.833000    
   72.040001       35.158001      -11.358000    
   70.737000       32.515999      -13.754000    
   66.961998       32.312000      -14.213000    
   64.379997       31.593000      -16.923000    
   64.931000       35.222000      -18.115999    
   68.697998       34.534000      -18.697001    
   67.554001       32.462002      -21.745001    
   66.597000       35.740002      -23.330000    
   69.027000       38.241001      -21.777000    
   72.017998       36.042999      -22.509001    
   71.348999       33.277000      -24.996000    
   68.834000       34.915001      -27.393000    
   70.786003       38.212002      -27.308001    
   74.087997       36.397999      -28.083000    
   72.388000       34.638000      -31.061001    
   71.052002       37.986000      -32.338001    
   74.499001       39.618999      -32.060001    
   76.065002       36.661999      -33.962002    
   73.420998       35.778000      -36.622002    
   70.956001       38.674000      -36.432999    
   68.166000       36.264999      -35.430000    
   67.556999       35.252998      -31.789000    
   66.177002       31.924999      -33.014999    
   69.639000       30.485001      -33.756001    
   69.962997       29.986000      -29.921000    
   67.899002       26.825001      -30.290001    
   65.413002       27.788000      -27.569000    
   62.334999       25.589001      -27.455000    
   59.911999       28.452999      -28.149000    
   60.298000       30.125999      -31.520000    
   60.459000       33.936001      -31.240999    
   58.028999       35.318001      -33.880001    
   58.757999       38.480999      -35.764999    
   56.834999       41.533001      -34.671001    
   55.214001       43.444000      -37.542000    
   52.293999       45.275002      -35.890999    
   50.333000       45.450001      -32.625000    
   47.186001       44.759998      -34.679001    
   48.734001       41.700001      -36.342999    
   47.075001       38.327000      -36.076000    
   48.893002       35.890999      -33.916000    
   51.390999       36.091999      -31.187000    
   54.071999       38.667999      -31.627001    
   55.710999       38.831001      -28.193001    
   58.196999       36.498001      -26.615000    
   57.165001       36.242001      -22.923000    
   58.979000       34.978001      -19.867001    
   57.465000       33.660000      -16.594999    
   59.243999       31.832001      -13.658000    
   59.247002       28.499001      -15.507000    
   60.328999       29.674000      -18.990000    
   59.189999       31.072001      -22.205000    
   55.926998       31.271000      -24.131001    
   54.444000       33.842999      -26.625000    
   51.553001       36.268002      -26.393999    
   50.174999       39.435001      -27.899000    
   50.971001       43.096001      -27.671000    
   47.335999       44.159000      -27.434000    
   46.967999       45.264000      -23.837000    
   46.005001       48.763000      -22.646999    
   45.132999       50.116001      -26.107000    
   43.034000       52.858002      -24.437000    
   46.161999       54.070999      -22.643000    
   48.196999       53.978001      -25.864000    
   45.819000       56.374001      -27.582001    
   45.462002       58.637001      -24.495001    
   49.247002       58.995998      -24.496000    
   50.296001       58.800999      -28.087000    
   47.491001       60.458000      -30.076000    
   49.508999       63.641998      -29.792999    
   52.803001       62.608002      -28.180000    
   54.078999       66.237999      -27.559999    
   51.264000       66.681000      -25.000999    
   53.209000       64.397003      -22.663000    
   56.771000       65.679001      -23.205000    
   59.022999       66.889999      -20.403999    
