# Supplementary material for: SAS-Pro: Simultaneous Residue Assignment and Structure Superposition for Protein Structure Alignment
Source: PLoS One. 2012 May 25;7(5):e37493. doi: 10.1371/journal.pone.0037493 (PMC3360771; doi:10.1371/journal.pone.0037493)
Supplement: File S2. — Results with the RIPC dataset. (ZIP) [file pone.0037493.s002.zip › RIPC results/d1d5fa_.pdb_d1nd7a_.pdb_dir/ALIGN]

          38         165
          39         215
          40         211
          41         212
          42         210
          43         209
          44         208
          44         208
          45         172
          46         170
          47         171
          48         168
          49         167
          50         163
          51         166
          52         169
          52         169
          53         154
          54         155
          55         151
          56         150
          57         153
          65         141
          66         250
          67         249
          68         248
          69         245
          70         246
          71         244
          72         247
          76           9
          77         262
          78         261
          79         257
          80         259
          81         255
          83         119
          84         238
          85         237
          86         240
          87         243
          88         239
          85         237
          86         240
          87         243
          88         239
          89         236
          90         235
          87         243
          88         239
          89         236
          90         235
          91         233
          92         232
         129          35
         130          77
         131          76
         132          78
         133          74
         134          75
         140         128
         141          73
         142          71
         143          67
         144          70
         145          72
         146          68
         148          58
         149          69
         150          66
         151          63
         152          64
         153          62
         168         242
         169          15
         170          18
         171          17
         172          19
         173          20
         175          21
         176          47
         177          46
         178          42
         179          40
         180          43
         181          44
         182          45
         183          49
         190          60
         191          30
         192          29
         193          31
         194          33
         195          37
         196          34
         197          32
         198          36
         199          38
         242         313
         243         323
         244         315
         245         318
         246         321
         247         319
         248         320
         255         351
         256         333
         257         334
         258         336
         259         337
         260         341
         261         338
         264         277
         265         278
         266         283
         267         284
         268         285
         269         279
         267         284
         268         285
         269         279
         270         280
         271         282
         272         286
         275         290
         276         271
         277         272
         278         268
         279         267
         280         266
         281         269
         282         264
         284         270
         285         302
         286         301
         287         304
         288         305
         289         303
         296         314
         297         322
         298         324
         299         326
         300         327
         301         328
         303         329
         304         348
         305         347
         306         349
         307         352
         308         353
         309         354
         310         355
         313         340
         314         358
         315         362
         316         361
         317         364
         318         365
         319         368
         320         369
         321         372
         322         373
         323         374
         339         360
         340         289
         341         294
         342         295
         343         292
         344         293
         345         296
         346         297
         347         300
         348         299
         349         298
RMSD =     7.19
 Nfrag =          151
SASnseq =     4.76
