# Supplementary material for: SAS-Pro: Simultaneous Residue Assignment and Structure Superposition for Protein Structure Alignment
Source: PLoS One. 2012 May 25;7(5):e37493. doi: 10.1371/journal.pone.0037493 (PMC3360771; doi:10.1371/journal.pone.0037493)
Supplement: File S2. — Results with the RIPC dataset. (ZIP) [file pone.0037493.s002.zip › RIPC results/d1d5fa_.pdb_d1nd7a_.pdb_dir/ALIGN_SEQ]

         323         374
         322         373
         321         372
         320         369
         319         368
         318         365
         317         364
         315         362
         314         358
         310         355
         309         354
         308         353
         307         352
         306         349
         304         348
         303         329
         301         328
         300         327
         299         326
         298         324
         297         322
         296         314
         295         312
         294         311
         292         309
         291         308
         288         305
         287         304
         285         302
         275         290
         272         286
         268         285
         267         284
         266         283
         265         278
         264         277
         254         276
         250         275
         249         273
         225         190
         224         189
         223         188
         207         120
         204         118
         202         117
         201          39
         199          38
         198          36
         196          34
         194          33
         193          31
         191          30
         187          28
         185          27
         184          23
         175          21
         173          20
         172          19
         170          18
         167          16
          76           9
 Nalign =           61
RMSD =     7.33
SAS =    12.02
