# Supplementary material for: SAS-Pro: Simultaneous Residue Assignment and Structure Superposition for Protein Structure Alignment
Source: PLoS One. 2012 May 25;7(5):e37493. doi: 10.1371/journal.pone.0037493 (PMC3360771; doi:10.1371/journal.pone.0037493)
Supplement: File S2. — Results with the RIPC dataset. (ZIP) [file pone.0037493.s002.zip › RIPC results/d1d5fa_.pdb_d1nd7a_.pdb_dir/PROTEIN-CORDS]

 PROTEIN p1.CA                                                                           
  -19.281401      0.94482809       88.789009    
  -18.278862       2.7614441       85.595459    
  -15.931906      0.75156730       83.424782    
  -15.908686      -2.9735155       82.845398    
  -12.635124      -3.4617116       84.768105    
  -10.378120      -6.4216146       84.116356    
  -7.7876921      -6.9641533       86.807899    
  -5.3309388      -9.3761435       85.161674    
  -1.6131625      -10.090896       85.473206    
  0.86131185      -10.490864       82.636749    
   2.1722479      -14.038006       82.977005    
  -1.4962097      -15.206304       83.081963    
  -3.4473522      -12.872723       80.809280    
  -5.7185540      -14.982559       78.606209    
  -6.7620635      -17.181566       81.531326    
  -7.2921524      -14.526340       84.178345    
  -9.2960348      -12.303245       81.819824    
  -11.320809      -15.263380       80.627945    
  -12.008554      -15.983962       84.296425    
  -13.070168      -12.405476       85.093277    
  -15.090486      -11.725936       81.932442    
  -16.701334      -15.100017       82.470322    
  -17.679827      -14.203761       86.034294    
  -18.777737      -10.778497       84.760361    
  -21.236603      -12.937630       82.847244    
  -22.140785      -14.820541       86.022888    
  -23.331013      -11.433733       87.308296    
  -24.819246      -8.3005276       85.682007    
  -23.505053      -9.2570782       82.221062    
  -24.413321      -5.6426044       81.449768    
  -20.917665      -4.4824491       82.430557    
  -19.672020      -5.8478112       79.101402    
  -21.526930      -2.9793775       77.460327    
  -19.567783     -0.45293355       79.549782    
  -16.198223       1.2281114       78.979080    
  -13.260065      -1.2171675       79.424728    
  -10.690797     -0.53222364       82.154259    
  -7.6827102      -2.8851421       82.228584    
  -5.4277382      -3.2127514       85.289055    
  -2.2402759      -5.2851162       85.319252    
  -1.6132557      -6.6532817       88.800476    
   1.0768926      -4.8964863       90.769691    
   1.3197261      -2.0781035       88.267830    
 -0.11434831       1.2385768       89.395920    
  -1.5587927       3.4971311       86.736382    
  -4.8742867       4.9553447       85.679596    
  -6.0918202       3.3431649       82.476067    
  -6.7206964       6.1089911       79.960091    
  -6.9048104       3.4550865       77.258301    
  -3.1808641       2.8148699       77.029770    
  -3.2824130     -8.68413523E-02   79.442589    
  -6.4076552      -1.3648777       77.661209    
  -4.7446971      -1.0069413       74.280563    
  -1.8163151      -3.0775385       75.535759    
  -4.2717733      -5.6324196       76.906303    
  -5.5968137      -5.9516740       73.364883    
  -2.1530476      -6.0669351       71.773033    
 -0.81195349      -8.7896595       74.078468    
  -4.0085855      -10.815173       73.860176    
  -4.1876597      -10.672714       70.075638    
 -0.52582407      -11.618001       70.052521    
 -0.88629740      -14.853024       72.019257    
  -4.2088923      -15.992646       70.515656    
  -2.6652594      -15.914155       67.046753    
  0.70836759      -17.294630       68.128273    
   1.2317382      -20.669529       66.376068    
   2.1534259      -21.986423       69.827156    
  -1.4124020      -21.937580       71.194214    
  -2.6376109      -23.730303       68.046165    
  -5.8853273      -21.765438       67.552635    
  -5.0418525      -20.188608       64.173195    
  -2.8898907      -20.915026       61.140827    
  -1.0332309      -18.177744       59.272438    
  -1.1626878      -18.110361       55.494816    
   2.3942778      -17.129635       54.611725    
   1.0663637      -15.554923       51.408459    
  -2.1739316      -13.748701       52.286049    
 -0.75909293      -12.977077       55.710129    
  -4.2125421      -13.830319       57.046406    
  -5.3259354      -16.254681       59.737511    
  -8.0065260      -18.964430       59.626171    
  -9.5563145      -21.046970       62.388447    
  -7.7876163      -24.309883       63.159664    
  -10.061296      -27.366188       62.920284    
  -7.6542521      -29.212080       65.194389    
  -7.3991427      -26.915380       68.199738    
  -9.6612158      -28.601870       70.699760    
  -9.9618320      -27.741541       74.421989    
  -9.6867256      -24.095770       73.333862    
  -13.405375      -23.390610       73.221809    
  -12.965171      -20.633080       75.782913    
  -9.9013138      -18.940180       74.347488    
  -11.952394      -18.388447       71.201675    
  -14.871619      -17.047718       73.229683    
  -12.180041      -14.672319       74.494278    
  -11.008436      -13.062435       71.219505    
  -14.698968      -13.047931       70.477974    
  -15.076355      -10.753355       73.457405    
  -11.878668      -8.9050436       72.570786    
  -13.143298      -8.1589613       69.067482    
  -16.399033      -7.0751081       70.603668    
  -14.751308      -4.8183184       73.127800    
  -12.383463      -3.3454845       70.543732    
  -15.444608      -2.0228007       68.703384    
  -16.825203     -0.12903200       71.703026    
  -13.339404       1.1833612       72.287231    
  -11.924640       3.0096610       69.302612    
  -8.8438034      0.89407730       69.758667    
  -8.2296610     -0.84642744       66.469727    
  -6.8124223      -4.3625822       66.483391    
  -4.0310054      -5.9932356       64.502823    
  -6.3310547      -8.8314714       63.446564    
  -6.0306473      -10.168255       59.884476    
  -8.9990911      -12.340192       58.912045    
  -9.9379807      -13.456194       55.415260    
  -13.294274      -11.785266       54.710812    
  -15.166950      -15.080370       55.343750    
  -14.748271      -14.784459       59.099487    
  -16.614708      -11.487258       59.160320    
  -19.068300      -12.984388       56.726906    
  -19.640394      -15.932491       59.066887    
  -20.013964      -13.465397       61.954010    
  -22.796354      -11.602143       60.180122    
  -24.502556      -15.002121       60.226044    
  -23.632090      -16.355175       56.786465    
  -22.310495      -19.685690       55.476372    
  -18.888968      -19.850237       53.825413    
  -18.939928      -20.781767       50.131443    
  -16.607029      -21.614063       47.232700    
  -15.728946      -18.007074       46.407814    
  -14.715842      -17.416559       49.996288    
  -11.879404      -19.908024       49.654621    
  -10.150881      -17.380651       47.407906    
  -8.7640896      -15.589495       50.451130    
  -9.1102304      -18.118805       53.260246    
  -7.5337348      -20.953367       51.195568    
  -5.8968472      -19.638712       48.025467    
  -4.2938647      -22.911308       47.039307    
  -7.4191685      -24.988159       47.745655    
  -9.5277605      -22.495577       45.798996    
  -7.2727547      -22.799446       42.768902    
  -7.6398978      -26.554386       42.731998    
  -11.417102      -26.294487       42.938515    
  -11.538576      -23.455509       40.420811    
  -9.4066038      -25.608442       38.134720    
  -11.655928      -28.622694       38.650227    
  -14.769243      -26.652332       37.615540    
  -12.976119      -25.039993       34.679676    
  -11.415457      -28.221199       33.338997    
  -12.419491      -28.655369       29.759521    
  -11.501621      -32.274544       29.322556    
  -13.460244      -35.168686       30.779478    
  -13.203923      -35.384434       34.548687    
  -13.443765      -39.087395       35.477966    
  -11.760295      -39.902176       32.208359    
  -8.8338089      -37.762329       33.310482    
  -8.9912481      -37.516129       37.111340    
  -9.1201267      -40.268772       39.702530    
  -11.082103      -38.413071       42.389236    
  -14.300886      -39.129448       44.251915    
  -16.333290      -37.707756       47.091427    
  -13.895552      -39.056896       49.645996    
  -11.363747      -36.358093       50.422905    
  -8.5264378      -36.571285       52.913837    
  -7.8138375      -34.488785       56.028690    
  -4.0795536      -34.798016       56.710167    
  -1.9970255      -34.678429       59.860424    
   1.0029645      -32.529102       60.739441    
   2.9442244      -35.691578       60.180908    
   1.5801245      -36.714146       56.812473    
  -1.1338415      -39.027466       58.063000    
  -4.3873243      -38.675430       56.098419    
  -7.8374557      -39.390663       57.454311    
  -10.470700      -40.008465       54.793316    
  -13.567229      -37.833557       55.125008    
  -16.707872      -38.455090       53.087925    
  -18.400820      -35.408211       51.669647    
  -21.367472      -37.555683       50.735283    
  -23.074369      -40.858932       51.604301    
  -20.489670      -43.337227       50.232098    
  -17.720676      -41.253807       48.710442    
  -15.334916      -44.218445       48.353245    
  -17.014650      -45.136330       45.113323    
  -19.018579      -42.383915       43.392300    
  -16.383146      -40.696636       41.148758    
  -16.413963      -36.980869       40.430573    
  -17.764360      -36.162308       36.961441    
  -18.359550      -33.039684       34.924431    
  -21.789862      -33.042374       36.558208    
  -20.921806      -33.616470       40.252373    
  -17.888592      -31.356283       40.370029    
  -20.071041      -28.423594       41.366768    
  -21.844208      -30.367390       44.091034    
  -18.400618      -31.608555       45.066612    
  -16.888088      -28.111115       45.163414    
  -19.873043      -26.837074       47.172112    
  -19.631382      -29.691341       49.698208    
  -15.836791      -29.451683       49.900261    
  -16.213984      -25.718090       50.516499    
  -19.034851      -26.049860       53.057716    
  -16.853788      -28.451694       55.057732    
  -13.667164      -26.357243       55.586014    
  -15.552940      -23.062952       56.017181    
  -18.449409      -24.118822       58.226543    
  -18.544724      -27.736122       59.400005    
  -14.836065      -28.429806       59.958172    
  -14.612314      -25.466885       62.378197    
  -18.126768      -25.227335       63.774113    
  -16.809820      -25.743202       67.281204    
  -14.155051      -23.042768       67.363365    
  -16.246756      -20.555756       65.396400    
  -19.431292      -20.917030       67.441643    
  -17.248077      -20.086357       70.444588    
  -15.777130      -17.045311       68.695633    
  -19.322039      -16.045898       67.716316    
  -20.593645      -16.376545       71.276604    
  -17.857033      -14.144800       72.621368    
  -18.459198      -11.475137       70.023842    
  -22.091946      -11.936741       70.846870    
  -21.560873      -11.402850       74.555984    
  -20.127161      -7.9155250       74.369156    
  -22.253874      -6.4538660       71.604935    
  -25.659592      -8.1724520       71.493652    
  -28.809868      -6.4058924       70.208923    
  -26.874372      -3.8534791       68.137543    
  -25.675886      -6.4809484       65.626083    
  -24.087999      -5.7692571       62.347778    
  -27.541317      -4.5702829       61.400391    
  -26.751875      -1.4413760       59.332691    
  -23.512854      -3.0798686       58.203239    
  -24.253933      -4.7134495       54.865238    
  -20.747250      -5.6126275       53.745201    
  -18.216171      -7.8704157       55.521740    
  -15.852984      -4.9857993       54.891754    
  -17.841099      -2.6678665       57.159004    
  -17.150326      -4.9926481       60.061054    
  -13.467755      -5.2367687       59.171307    
  -13.137832      -1.4904678       59.459553    
  -14.751783      -1.3302300       62.903248    
  -12.012430      -3.6622880       64.081253    
  -9.0530815      -2.5055063       62.005966    
  -9.5651865       1.1432147       61.230328    
  -9.9650345       2.9400349       57.932594    
  -7.2641301       3.9180186       55.485813    
  -7.8022566       7.5865421       56.282356    
  -4.5148864       9.5196619       56.561855    
  -5.4640408       12.977504       57.762943    
  -2.1440201       13.923103       59.397141    
  -3.2308276       17.545156       59.602840    
  -5.4970007       16.892672       62.621128    
  -2.9786646       14.226137       63.576370    
 -0.66981763       17.238317       63.932465    
  -3.4885015       18.785444       65.898331    
  -4.4412456       16.858921       69.029320    
 -0.74406302       15.846893       69.230026    
  0.82810038       16.523943       72.587547    
   4.4326835       16.925011       73.573128    
   6.5195103       15.881579       76.541306    
   10.034509       16.214888       77.932533    
   10.389552       19.840155       76.920067    
   9.1164122       19.712196       73.359138    
   5.9463949       21.838749       72.930847    
   4.1764688       22.771011       69.665718    
   6.9555569       25.213884       68.876572    
   10.490450       23.874357       68.539139    
   12.702254       23.877201       65.482971    
   12.870994       20.090641       65.740738    
   9.0928583       19.652197       66.248993    
   8.3571157       21.879513       63.261158    
   10.982727       20.289543       61.063583    
   9.3058634       17.012152       62.034264    
   5.8626227       17.971369       60.808479    
   7.2291842       19.547283       57.630024    
   8.9988947       16.228136       57.109276    
   6.0835314       13.961611       58.106918    
   3.6900113       15.970872       55.967728    
   5.9410067       15.747354       52.928852    
   5.9892149       11.967023       53.534603    
   4.7579646       9.6887960       50.756374    
   1.5515355       7.9564214       51.771008    
   3.5758450       4.7451019       51.837860    
   5.8756013       6.2743392       54.457687    
   3.0027807       7.9128590       56.301865    
   1.6531521       4.4316168       56.838791    
   4.9549279       3.0222118       58.051693    
   5.0170493       5.7605791       60.693409    
   1.5228983       5.1310835       62.058544    
   2.5888441       1.5160775       62.252964    
   5.8339653       2.4343269       64.021576    
   4.1963897       4.8180304       66.467575    
  0.84617120       3.1163533       66.917877    
  0.14689432     -0.57659805       66.576378    
 -0.86342812     -0.10099094       62.937859    
  -1.0251950       1.9334676       59.747105    
  -4.8208022       2.2567365       60.100815    
  -7.0502954       4.9683623       61.557304    
  -9.7479219       4.9327083       64.301949    
  -13.300487       6.1792717       63.857727    
  -12.876508       9.9288197       63.596230    
  -9.6208000       10.080180       61.681675    
  -6.0117192       10.058659       62.821323    
  -6.5936322       13.054746       65.058067    
  -8.2383423       10.641767       67.486610    
  -4.8846006       8.9547472       68.123268    
  -3.9830544       11.678820       70.584068    
 -0.38218901       10.997690       69.578636    
   2.4721210       12.034105       71.854774    
   6.0221882       12.962038       70.846619    
   8.5623560       13.131145       73.667046    
   12.204995       14.220384       73.697716    
   14.686994       11.406441       74.321815    
   18.093187       12.908228       75.030708    
   20.545303       14.931309       72.858025    
   21.527151       14.374472       69.247978    
   22.536552       10.699288       69.130707    
   22.681110       8.0611849       66.419235    
   19.979727       6.1288257       68.203827    
   16.951479       5.7599673       65.928963    
   13.757114       7.0440593       67.548317    
   11.561794       4.5547452       69.383453    
   7.9492717       4.2187243       70.500305    
   5.4732995       2.7424712       72.970932    
   2.6760731       1.7556797       70.591507    
  0.12938623       1.2085844       73.346443    
  0.45543489       4.9167356       74.154625    
   1.0740058       6.3248272       70.700912    
   4.1929989       7.9482551       72.067253    
   7.0567656       8.7011290       69.738266    
   10.359957       8.9646254       71.597717    
   12.310649       11.397057       69.462029    
   15.972870       12.251044       70.220375    
   16.432800       16.017759       69.906441    
   18.590967       15.683392       66.788849    
   20.919504       18.356098       65.432922    
   19.048470       18.855520       62.168175    
   15.841600       18.469589       60.184170    
   17.855259       16.386869       57.710129    
   19.034403       14.103564       60.489933    
   15.494766       13.692150       61.856144    
   14.200100       12.488053       58.508060    
   17.210939       10.188171       58.029663    
   16.997171       8.4918413       61.402546    
   13.178305       8.4289207       61.404041    
   12.843152       6.8285933       57.959976    
   15.532610       4.2546844       58.709476    
   13.696965       3.5134542       61.955631    
   10.239258       3.1177003       60.437504    
   11.581105      0.97295833       57.614006    
   13.662098      -1.2102015       59.940205    
   10.786730      -2.2957368       62.211266    
 PROTEIN p2.CA                                                                           
   9.9499998      -7.2480001       61.216000    
   13.223000      -9.1969995       61.174000    
   13.694000      -12.873000       60.397999    
   10.159000      -12.876000       59.015999    
   11.437000      -14.280000       55.691002    
   12.924000      -17.240000       57.548000    
   9.7790003      -17.878000       59.584000    
   7.7740002      -17.787001       56.368000    
   10.003000      -20.261000       54.511002    
   9.9359999      -22.431000       57.604000    
   6.1209998      -22.440001       57.554001    
   6.0270000      -23.191000       53.823002    
   8.3809996      -26.155001       54.341999    
   6.2890000      -27.361000       57.254002    
   3.1849999      -27.399000       55.051998    
   5.0240002      -29.104000       52.161999    
   6.3620000      -31.909000       54.327000    
   2.8340001      -32.436001       55.722000    
   1.1320000      -32.397999       52.283001    
  -1.0870000      -35.439999       51.726002    
  -1.3550000      -37.465000       48.478001    
  -4.2820001      -37.764999       46.108002    
  -6.7480001      -34.880001       46.048000    
  -10.034000      -33.273998       47.041000    
  -12.606000      -31.986000       44.564999    
  -14.835000      -28.979000       45.207001    
  -17.893000      -28.482000       43.012001    
  -19.681000      -25.204000       43.716000    
  -21.929001      -22.839001       41.777000    
  -20.931000      -19.193001       41.480999    
  -24.045000      -18.319000       43.499001    
  -24.495001      -21.131001       46.009998    
  -20.759001      -20.985001       46.618999    
  -20.983000      -20.531000       50.384998    
  -23.580000      -23.207001       51.132000    
  -22.146999      -25.913000       48.879002    
  -18.555000      -25.211000       49.941002    
  -19.761999      -25.707001       53.513000    
  -21.462999      -29.025000       52.757999    
  -18.549000      -30.492001       50.811001    
  -15.768000      -29.334999       53.111000    
  -17.545000      -30.450001       56.283001    
  -18.215000      -33.870998       54.751999    
  -14.449000      -34.349998       54.280998    
  -11.915000      -35.112000       57.000000    
  -9.9899998      -32.028999       58.144001    
  -6.7069998      -33.563000       56.993000    
  -8.2489996      -34.106998       53.528999    
  -7.8080001      -30.386999       53.101002    
  -4.0240002      -30.976000       53.094002    
  -4.3230000      -32.879002       49.750000    
  -4.2500000      -31.254000       46.323002    
  -7.2789998      -29.084000       45.616001    
  -9.4139996      -29.226999       42.473999    
  -12.028000      -26.466000       42.530998    
  -14.397000      -26.763000       39.597000    
  -17.073000      -24.087999       39.555000    
  -19.948000      -25.730000       37.876999    
  -20.816999      -22.278999       36.485001    
  -19.295000      -24.878000       34.546001    
  -16.566999      -22.580999       33.074001    
  -12.731000      -22.768999       32.228001    
  -10.191000      -25.625999       32.020000    
  -7.3540001      -25.159000       34.398998    
  -5.4850001      -23.393999       37.126999    
  -5.0520000      -22.832001       40.765999    
  -6.3520002      -19.420000       39.522999    
  -9.6300001      -20.858000       40.575001    
  -8.1940002      -21.750999       43.790001    
  -7.1180000      -18.188000       44.188999    
  -10.514000      -17.006001       42.966999    
  -12.319000      -19.464001       45.235001    
  -10.408000      -18.445000       48.368999    
  -11.009000      -14.867000       47.231998    
  -14.750000      -15.236000       46.505001    
  -15.681000      -17.542000       49.408001    
  -13.550000      -15.222000       51.546001    
  -16.006001      -12.420000       50.819000    
  -19.058001      -14.639000       51.219002    
  -18.093000      -16.134001       54.577999    
  -16.857000      -12.706000       55.716999    
  -20.000999      -10.999000       54.438999    
  -22.174000      -9.8789997       57.402000    
  -25.257000      -10.856000       55.394001    
  -24.805000      -14.353000       56.841999    
  -24.892000      -13.176000       60.483002    
  -21.639999      -14.897000       61.450001    
  -19.482000      -11.786000       61.285999    
  -20.263000      -8.0819998       61.574001    
  -18.423000      -4.7859998       61.097000    
  -16.158001      -3.0550001       63.640999    
  -16.139999      0.73699999       64.100998    
  -18.902000       1.0080000       61.720001    
  -19.202000       1.7260000       58.473000    
  -15.789000      0.52800000       58.103001    
  -14.341000      -2.8420000       57.480000    
  -12.617000      -5.6100001       59.168999    
  -14.628000      -7.9229999       61.020000    
  -15.864000      -9.1549997       64.097000    
  -17.506001      -12.367000       65.266998    
  -21.134001      -11.370000       65.649002    
  -22.410000      -12.113000       69.183998    
  -25.865999      -12.614000       67.640999    
  -24.677999      -15.431000       65.356003    
  -26.542000      -17.534000       67.914001    
  -29.674999      -16.808001       65.874001    
  -28.510000      -19.521000       63.471001    
  -28.671000      -22.667999       65.681000    
  -25.826000      -24.211000       63.694000    
  -23.497000      -21.229000       63.792000    
  -20.884001      -23.379999       65.546997    
  -20.813000      -25.801001       62.596001    
  -20.211000      -22.813999       60.313999    
  -17.483999      -21.356001       62.550999    
  -15.699000      -24.716999       62.450001    
  -16.020000      -24.551001       58.660000    
  -14.567000      -21.039000       58.459999    
  -11.656000      -22.090000       60.644001    
  -10.954000      -25.080999       58.391998    
  -11.159000      -22.818001       55.359001    
  -8.7580004      -20.170000       56.646000    
  -6.2610002      -22.839001       57.737000    
  -6.6469998      -24.357000       54.247002    
  -5.8200002      -21.023001       52.611000    
  -2.6870000      -20.781000       54.764999    
  -1.6820000      -24.393999       54.157001    
  -1.7730000      -23.752001       50.383999    
 -0.20400000      -20.299000       50.665001    
  -3.3640001      -18.639999       49.321999    
  -4.2579999      -15.066000       50.279999    
  -7.6980000      -13.950000       51.500000    
  -9.3400002      -10.538000       51.907001    
  -9.8909998      -11.177000       55.618000    
  -10.565000      -8.4010000       58.080002    
  -9.5469999      -10.052000       61.348999    
  -8.0520000      -7.6659999       63.896999    
  -4.6100001      -8.0340004       65.444000    
  -6.1120000      -9.0810003       68.811996    
  -8.0749998      -11.895000       67.152000    
  -4.7340002      -13.024000       65.688004    
  -3.2420001      -12.744000       69.205002    
  -5.9250002      -15.151000       70.366997    
  -5.0380001      -17.608000       67.584999    
  -1.4260000      -17.510000       68.764999    
  -2.3880000      -17.768000       72.435997    
 -0.81999999      -14.387000       73.231003    
  -2.3180001      -12.517000       76.193001    
  -4.3039999      -9.3990002       75.352997    
  -3.0390000      -6.0850000       76.705002    
  -4.8909998      -2.9749999       77.836998    
  -3.6410000      -1.3540000       74.625000    
  -5.5149999      -3.9930000       72.608002    
  -8.5979996      -2.7349999       74.442001    
  -8.0640001      0.81000000       73.185997    
  -8.7939997     -0.41900000       69.654999    
  -12.040000      -2.2060001       70.594002    
  -13.815000     -0.19900000       73.300003    
  -12.438000       3.2720001       74.008003    
  -15.041000       3.6870000       76.759003    
  -14.203000      0.39500001       78.495003    
  -10.508000       1.1280000       78.003998    
  -10.804000       4.5539999       79.649002    
  -12.418000       3.0720000       82.759003    
  -9.8219995      0.30800000       83.168999    
  -7.0159998       2.8010001       82.574997    
  -8.3079996       4.9889998       85.378998    
  -8.6190004       2.0070000       87.707001    
  -5.0250001       1.0690000       86.892998    
  -2.7620001       4.0949998       87.300003    
  -4.9320002       5.6729999       89.998001    
  -6.1209998       4.8220000       93.517998    
  -9.7379999       4.0089998       93.959000    
  -11.596000       7.3740001       94.595001    
  -13.532000       10.420000       94.237999    
  -14.648000       8.1370001       91.365997    
  -14.638000       4.6009998       92.677002    
  -15.849000       1.9700000       94.916000    
  -17.257000      -1.2960000       95.061996    
  -16.632000      -3.5090001       92.082001    
  -16.471001      -7.3090000       92.119003    
  -14.893000      -10.025000       89.985001    
  -18.100000      -10.576000       88.030998    
  -19.989000      -8.9490004       85.180000    
  -23.466000      -8.6289997       85.014000    
  -23.381001      -9.3290005       81.063004    
  -25.934999      -8.5190001       77.803001    
  -28.579000      -9.9630003       75.005997    
  -31.118999      -12.031000       76.959999    
  -34.049000      -11.175000       79.238998    
  -32.830002      -12.332000       82.653000    
  -30.919001      -9.5690002       84.617996    
  -28.134001      -12.375000       85.588997    
  -24.315001      -12.405000       86.535004    
  -21.004000      -13.877000       85.174004    
  -17.990999      -14.659000       87.374001    
  -14.578000      -13.651000       86.065002    
  -13.164000      -16.381001       88.316002    
  -14.187000      -18.900000       90.995003    
  -16.655001      -17.238001       93.367996    
  -15.862000      -13.937000       91.690002    
  -19.222000      -12.309000       92.360001    
  -18.160000      -12.315000       96.033997    
  -14.604000      -11.063000       95.552002    
  -14.398000      -7.3030000       96.038002    
  -11.929000      -5.3600001       93.846001    
  -9.1929998      -3.7030001       95.891998    
  -6.0419998      -1.6660000       95.445999    
  -3.9510000      -4.9920001       95.367996    
  -6.0669999      -7.3480000       93.171997    
  -7.2199998      -4.6729999       90.747002    
  -4.4080000      -5.7509999       88.435997    
  -5.8220000      -9.2430000       88.001999    
  -9.2749996      -7.6680002       87.731003    
  -8.0290003      -5.5079999       84.875000    
  -6.4920001      -8.5539999       83.231003    
  -9.7030001      -10.548000       83.537003    
  -11.935000      -7.6659999       82.459999    
  -9.8570004      -7.1570001       79.307999    
  -10.088000      -10.795000       78.183998    
  -13.790000      -10.811000       78.996002    
  -14.385000      -7.7270002       76.876999    
  -12.816000      -9.3940001       73.846001    
  -14.553000      -12.758000       74.115997    
  -17.902000      -11.610000       75.516998    
  -20.775000      -13.162000       73.612000    
  -18.341999      -14.946000       71.291000    
  -16.544001      -17.601000       73.363998    
  -18.291000      -20.604000       71.764999    
  -17.864000      -19.202000       68.261002    
  -14.183000      -18.475000       68.834000    
  -13.499000      -21.943001       70.231003    
  -15.357000      -23.559999       67.328003    
  -13.286000      -21.511000       64.896004    
  -9.9460001      -22.385000       66.535004    
  -10.770000      -26.073999       66.820000    
  -11.617000      -26.215000       63.097000    
  -8.5220003      -24.283001       62.088001    
  -6.3990002      -26.478001       64.380997    
  -7.5079999      -29.750999       62.770000    
  -6.2020001      -28.504999       59.387001    
  -3.1789999      -26.445999       60.507999    
  -2.0620000      -27.153000       64.095001    
  -1.9600000      -23.829000       65.913002    
   1.5120000      -24.865000       67.080002    
   2.8650000      -24.424000       63.547001    
   2.2709999      -20.702000       64.046997    
   4.0900002      -20.302000       67.389999    
   7.0450001      -18.393000       65.875000    
   4.8699999      -15.657000       64.356003    
   3.5820000      -12.527000       66.044998    
  7.69999996E-02  -11.240000       65.261002    
   1.3080000      -8.6859999       62.701000    
   3.2219999      -11.356000       60.796001    
  0.17299999      -13.663000       60.903000    
  -2.0060000      -10.951000       59.362000    
  0.45800000      -10.481000       56.499001    
  0.69099998      -14.227000       55.862999    
  -3.0869999      -14.310000       55.270000    
  -3.5980000      -11.129000       53.217999    
 -0.20200001      -10.902000       51.534000    
   2.4210000      -8.1840000       51.261002    
   1.4529999      -5.0770001       49.278999    
   3.3659999      -2.0000000       48.077000    
   2.7149999       1.2890000       49.853001    
   2.1689999       4.4520001       47.817001    
   4.3449998       7.0200000       49.632000    
   2.9219999       10.046000       47.816002    
 -0.64300001       8.9879999       48.639999    
  0.40500000       8.4270000       52.250000    
   2.1730001       11.784000       52.619999    
 -0.48699999       13.983000       50.997002    
  -3.1510000       12.358000       53.198002    
  -1.4470000       12.615000       56.585999    
  -2.6910000       15.163000       59.110001    
 -0.70800000       16.638000       61.997002    
  -1.1310000       17.826000       65.611000    
   1.4660000       20.169001       67.153000    
   3.6110001       19.374001       64.121002    
   3.6880000       20.686001       60.588001    
   5.0770001       19.430000       57.277000    
   7.8779998       21.875000       58.123001    
   8.6529999       20.365000       61.543999    
   12.087000       18.721001       61.340000    
   10.603000       15.647000       63.030998    
   8.1020002       15.295000       60.168999    
   10.778000       15.895000       57.540001    
   12.779000       13.092000       59.188999    
   9.7539997       10.819000       59.514000    
   9.1569996       10.972000       55.769001    
   12.852000       10.568000       54.907001    
   12.723000       7.4819999       57.167999    
   9.7049999       5.9289999       55.446999    
   11.355000       6.6399999       52.071999    
   14.535000       4.8179998       53.118000    
   13.211000       1.6050000       54.727001    
   11.864000      -1.7029999       53.403999    
   8.2460003      -2.1300001       52.389999    
   7.9940000      -4.6570001       55.222000    
   8.9370003      -1.9870000       57.743999    
   6.4109998      0.34700000       56.125999    
   3.7190001      -2.3110001       56.511002    
   4.6050000      -2.9900000       60.118999    
   4.4299998      0.76400000       60.779999    
  0.93400002      0.85799998       59.244999    
 -0.34000000      -1.8880000       61.514999    
   1.3770000     -0.27700001       64.508003    
 -0.55599999       2.9349999       63.844002    
  -3.8130000       1.8240000       62.130001    
  -4.1079998      -1.7280000       63.449001    
  -3.8720000      -3.3780000       60.035999    
  -1.6670001      -3.5699999       56.945000    
  -4.6129999      -3.3030000       54.588001    
  -5.6040001     -7.00000022E-03   53.028000    
  -9.1929998      0.61699998       51.952999    
  -10.086000      0.99299997       48.282001    
  -9.1549997       4.5460000       47.367001    
  -5.8899999       4.8210001       49.286999    
  -5.0580001       6.8800001       52.402000    
  -7.5539999       9.6580000       51.702000    
  -10.260000       7.1339998       52.680000    
  -8.9619999       5.9899998       56.102001    
  -11.839000       5.6230001       58.557999    
  -12.100000       5.8060002       62.323002    
  -15.035000       5.1149998       64.627998    
  -16.204000       8.6739998       63.924999    
  -16.103001       8.5319996       60.150002    
  -13.034000       10.139000       58.487000    
  -9.8109999       9.4809999       60.405998    
  -6.7090001       10.174000       58.330002    
  -3.2320001       9.0089998       59.338001    
  -2.2090001       11.473000       62.069000    
   1.1670001       12.288000       63.626999    
   1.0260000       14.141000       66.975998    
   3.9730000       15.498000       68.994003    
   4.0580001       14.312000       72.612000    
   6.4260001       13.996000       75.567001    
   10.170000       14.487000       75.162003    
   12.997000       12.941000       73.112999    
   13.509000       10.301000       75.810997    
   10.051000       8.7849998       75.273003    
   9.2740002       5.9559999       72.864998    
   6.6869998       6.4080000       70.110001    
   3.1520000       5.2110000       70.834000    
 -8.20000023E-02   4.8020000       68.889999    
  -3.8670001       4.7919998       69.095001    
  -5.0330000       2.5280001       66.272003    
  -8.6250000       3.6070001       66.805000    
  -7.5619998       7.0580001       65.686996    
  -4.8720002       6.0679998       63.173000    
  -2.6259999       8.2320004       65.332001    
   1.0990000       8.0290003       66.015999    
   2.4540000       9.8400002       69.078003    
   5.9050002       10.931000       67.943001    
   8.1759996       12.535000       70.595001    
   10.230000       15.551000       69.443001    
   13.520000       13.720000       68.867996    
   16.773001       15.667000       68.472000    
   18.179001       13.920000       65.417999    
   17.222000       11.761000       62.459999    
   19.278000       8.8680000       63.791000    
   17.445000       9.0019999       67.125000    
   14.050000       9.1999998       65.396004    
   14.967000       6.2789998       63.151001    
   16.240000       4.2040000       66.073997    
   13.179000       4.9670000       68.224998    
   10.600000       4.3239999       65.494003    
   12.199000       1.0530000       64.434998    
   12.261000     -0.18300000       68.014999    
   8.5799999      0.64300001       68.462997    
   7.6710000     -0.81599998       65.044998    
   9.4040003      -4.1669998       65.596001    
   9.9169998      -4.6030002       69.263000    
   5.9310002      -3.7920001       70.018997    
   5.6950002      -7.2680001       71.132004    
