# Supplementary material for: SAS-Pro: Simultaneous Residue Assignment and Structure Superposition for Protein Structure Alignment
Source: PLoS One. 2012 May 25;7(5):e37493. doi: 10.1371/journal.pone.0037493 (PMC3360771; doi:10.1371/journal.pone.0037493)
Supplement: File S2. — Results with the RIPC dataset. (ZIP) [file pone.0037493.s002.zip › RIPC results/d1dlia1.pdb_d1mv8a1.pdb_dir/ALIGN]

           3           3
           4          76
           5          78
           6          80
           7          77
           8          75
           9          81
          12          74
          13          83
          14          85
          15          86
          16          87
          17          84
          20          91
          21          22
          22          21
          23          25
          24          26
          25          23
          26          24
          27          27
          30          30
          31          35
          32          39
          33          38
          34          36
          35          34
          36          33
          37          29
          38          32
          39          31
          40          28
          53          89
          54          71
          55          68
          56          69
          57          70
          58          72
          62          10
          63          66
          64          65
          65          64
          66          63
          67          62
          68          61
          72          20
          73          53
          74          56
          75          57
          76          55
          77          52
          78          41
          79          45
          80          48
          81          46
          82          42
          83          43
          84          44
          85          47
          86          50
          87          49
          90          51
          91          15
          92          14
          93          13
          94          12
          95          11
          96           9
          97           8
          98           4
          99           5
RMSD =     5.96
 Nfrag =           63
SASnseq =     9.46
