# Supplementary material for: SAS-Pro: Simultaneous Residue Assignment and Structure Superposition for Protein Structure Alignment
Source: PLoS One. 2012 May 25;7(5):e37493. doi: 10.1371/journal.pone.0037493 (PMC3360771; doi:10.1371/journal.pone.0037493)
Supplement: File S2. — Results with the RIPC dataset. (ZIP) [file pone.0037493.s002.zip › RIPC results/d1dlia1.pdb_d1mv8a1.pdb_dir/ALIGN_SEQ]

          58          72
          57          70
          56          69
          55          68
          50          67
          49          60
          44          59
          32          39
          31          35
          30          30
          27          27
          24          26
          23          25
          21          22
          18          18
           3           3
 Nalign =           16
RMSD =     6.43
SAS =    40.18
