# Supplementary material for: SAS-Pro: Simultaneous Residue Assignment and Structure Superposition for Protein Structure Alignment
Source: PLoS One. 2012 May 25;7(5):e37493. doi: 10.1371/journal.pone.0037493 (PMC3360771; doi:10.1371/journal.pone.0037493)
Supplement: File S2. — Results with the RIPC dataset. (ZIP) [file pone.0037493.s002.zip › RIPC results/d1dlia1.pdb_d1mv8a1.pdb_dir/PROTEIN-CORDS]

 PROTEIN p2.CA                                                                           
  -14.473001      -16.295406       43.942245    
  -16.785631      -13.267731       44.148617    
  -14.557249      -11.489981       46.708717    
  -11.447126      -12.312515       44.650860    
  -12.852241      -10.738976       41.495937    
  -14.126425      -7.6859627       43.392864    
  -10.627787      -7.3045778       44.857101    
  -9.0905180      -7.2718401       41.357235    
  -11.475248      -4.6284966       40.007263    
  -11.085238      -2.5698822       43.170914    
  -7.2854753      -2.6051369       42.818989    
  -7.4443398      -1.3654370       39.234226    
  -10.115805       1.2907939       39.867210    
  -8.1198645       2.4609370       42.932060    
  -5.0355582       2.8741167       40.701912    
  -7.1512995       4.9214458       38.303684    
  -8.5377645       7.0139227       41.183239    
  -5.0316596       7.7210093       42.458260    
  -3.8438950       8.9709053       39.065308    
  -6.9489479       11.045380       38.612148    
  -6.5346718       12.629325       42.062149    
  -2.8769176       13.463291       41.445553    
  -3.7199483       15.007115       38.058819    
  -6.6216149       17.142859       39.318481    
  -4.5851498       18.408625       42.272686    
  -1.6979964       18.969328       39.874146    
  -3.8700628       21.039988       37.589397    
  -5.0234227       23.172771       40.499012    
  -1.4610698       23.598278       41.803688    
 -0.22212687       24.818424       38.428867    
  -3.1208475       27.279331       38.276653    
  -2.1729152       28.782660       41.677959    
   1.4761723       29.014763       40.559856    
   3.0887346       26.075867       42.351902    
   4.6129642       22.751823       41.384792    
   2.0204108       19.961908       41.666714    
   4.8001342       17.358465       42.009289    
   6.2070870       19.167482       45.042809    
   2.7736104       19.144821       46.670319    
   2.1380622       15.452536       45.964188    
   5.6860919       14.569965       47.088356    
   4.9037499       15.961505       50.539246    
   1.4964620       14.222226       50.674835    
   3.3576064       10.959599       50.044479    
   5.6611934       11.496054       53.043919    
   2.6661162       10.893413       55.344280    
   2.2847369       7.1829739       56.065876    
 -3.65097411E-02   7.7470942       59.039806    
  -3.0766723       9.2098475       57.244358    
  -2.3289745       9.6775494       53.527847    
 -0.64313650       6.3921084       52.617073    
  -2.2055576       4.2460623       55.346222    
  -5.4020858       2.2488308       55.575947    
  -7.0820880       5.1250153       57.519127    
  -10.148952       6.4647803       55.623745    
  -10.334890       3.2496789       53.546417    
  -13.162043       1.4914738       55.405140    
  -16.531019       1.3617494       53.596981    
  -19.155918       3.0356445       55.741070    
  -20.962526       6.3271050       56.124348    
  -20.590416       9.8164063       54.682899    
  -17.699205       11.963262       55.893627    
  -18.516855       15.044097       57.891033    
  -17.228409       17.293915       60.603592    
  -15.879498       20.801228       60.662434    
  -13.103724       20.453959       58.098812    
  -13.392692       17.855478       55.307003    
  -16.672665       19.225023       53.809208    
  -15.660580       22.912182       53.960056    
  -12.132430       22.263935       52.654133    
  -13.449225       20.187134       49.720249    
  -15.983915       22.966133       48.937431    
  -13.323357       25.699734       49.139725    
  -10.705603       23.977819       46.996033    
  -13.281618       23.060717       44.302982    
  -14.682971       26.600916       44.437725    
  -11.196658       28.012035       43.847023    
  -10.528402       25.508085       41.054008    
  -13.751938       26.676319       39.370636    
  -12.689301       30.329191       39.695190    
  -9.3984423       29.414270       37.990829    
  -11.140079       27.566965       35.109161    
  -9.7062397       24.220346       36.165565    
  -12.201090       21.426702       35.475163    
  -12.139931       18.783499       38.200016    
  -14.754165       16.048351       37.623222    
  -13.470833       13.729509       40.364536    
  -12.915773       16.286900       43.128628    
  -16.214735       17.870378       42.083321    
  -18.082943       14.603851       42.615326    
  -17.158195       14.011816       46.256077    
  -19.870592       16.029903       47.982044    
  -22.618046       14.511510       45.806694    
  -21.397280       10.989338       46.478569    
  -21.254772       11.896862       50.146915    
  -24.852571       13.176381       50.180340    
  -25.845051       10.006023       48.312500    
  -24.421732       7.9149618       51.180038    
 PROTEIN p1.CA                                                                           
  -29.399000      -1.6000000       52.608002    
  -26.400000      -2.5160000       50.470001    
  -27.332001      0.28000000       48.077000    
  -27.514000       2.7309999       50.985001    
  -24.266001       1.4040000       52.480999    
  -22.584000       1.8980000       49.092999    
  -23.927000       5.4390001       48.702000    
  -22.173000       6.5209999       51.863998    
  -18.865000       4.8950000       51.014000    
  -18.934999       6.0270000       47.384998    
  -19.900999       9.5640001       48.346001    
  -16.989000       10.002000       50.804001    
  -14.640000       8.2399998       48.416000    
  -15.559000       10.725000       45.708000    
  -14.848000       13.624000       48.070999    
  -11.502000       11.998000       48.946999    
  -10.932000       11.540000       45.202000    
  -11.484000       15.232000       44.631001    
  -9.0360003       16.379000       47.369999    
  -6.4099998       13.881000       46.169998    
  -6.7040000       15.102000       42.622002    
  -6.3449998       18.752001       43.478001    
  -3.4549999       17.694000       45.755001    
  -1.6790000       15.839000       42.900002    
  -2.2820001       18.851999       40.673000    
 -0.72299999       20.959999       43.421001    
   2.2279999       18.546000       43.779999    
   2.7409999       18.987000       40.063999    
   2.3940001       22.790001       40.280998    
   4.9419999       23.150999       43.097000    
   7.4130001       20.832001       41.283001    
   7.2249999       22.670000       37.973000    
   7.1859999       26.018000       39.796001    
   3.7790000       26.929001       38.435001    
   1.0760000       29.167999       39.868000    
  -1.2720000       26.601000       41.438999    
  -4.0860000       29.134001       42.151001    
  -4.0310001       30.136000       38.501999    
  -4.3969998       26.514000       37.415001    
  -7.0850000       25.459999       39.914001    
  -9.0290003       28.601000       39.154999    
  -8.7670002       27.919001       35.418999    
  -10.049000       24.351999       35.627998    
  -12.701000       25.181000       38.273998    
  -14.593000       27.698999       36.090000    
  -15.934000       24.625000       34.299000    
  -19.257000       24.268000       36.193001    
  -18.825001       20.468000       35.772999    
  -15.743000       20.660999       38.008999    
  -16.820000       23.625000       40.183998    
  -15.123000       26.184000       42.471001    
  -15.860000       24.191000       45.629002    
  -14.005000       21.686001       47.784000    
  -10.811000       22.254000       45.800999    
  -8.2629995       23.719000       48.200001    
  -4.8290000       21.971001       48.311001    
  -3.6420000       20.635000       51.633999    
  -1.1790000       18.115999       53.101002    
  -3.7930000       15.438000       52.470001    
  -7.4089999       14.547000       53.221001    
  -7.9619999       14.073000       56.924000    
  -10.685000       13.809000       59.527000    
  -12.369000       10.774000       60.905998    
  -14.327000       9.7290001       57.825001    
  -12.538000       10.208000       54.542000    
  -9.4480000       8.2740002       55.634998    
  -11.261000       5.2240000       56.872002    
  -14.133000       5.1450000       54.373001    
  -11.804000       5.1440001       51.353001    
  -10.017000       2.1610000       52.915001    
  -13.292000      0.38699999       53.645000    
  -14.571000      0.79600000       50.077000    
  -11.250000     -0.51700002       48.775002    
  -11.631000      -3.5920000       51.033001    
  -15.284000      -4.0460000       50.006001    
  -14.057000      -4.3119998       46.448002    
  -12.096000      -7.5219998       47.261002    
  -11.194000      -8.5819998       43.722000    
  -13.764000      -6.6869998       41.674000    
  -11.844000      -4.8880000       38.905998    
  -10.654000      -1.3120000       39.630001    
  -7.5609999      0.90399998       39.779999    
  -8.9569998       4.2579999       40.945000    
  -10.304000       3.0840001       44.223000    
  -6.8829999       1.8660001       45.430000    
  -5.0609999       4.8220000       43.868999    
  -7.3390002       7.1859999       45.862999    
  -5.9289999       5.7129998       49.084000    
  -2.2630000       5.5679998       48.008999    
  -2.4670000       9.0990000       46.616001    
  -2.8880000       10.466000       50.122002    
  0.31900001       8.6650000       51.308998    
   2.2379999       9.8269997       48.304001    
   1.0420001       13.425000       48.807999    
   2.1389999       13.282000       52.479000    
   5.6160002       11.992000       51.629002    
   6.0209999       14.642000       48.970001    
   5.1100001       17.396000       51.411999    
