# Supplementary material for: SAS-Pro: Simultaneous Residue Assignment and Structure Superposition for Protein Structure Alignment
Source: PLoS One. 2012 May 25;7(5):e37493. doi: 10.1371/journal.pone.0037493 (PMC3360771; doi:10.1371/journal.pone.0037493)
Supplement: File S2. — Results with the RIPC dataset. (ZIP) [file pone.0037493.s002.zip › RIPC results/d1gbga_.pdb_d1ovwa_.pdb_dir/ALIGN]

          18         111
          19          31
          20          32
          21          33
          22          34
          23          38
          24          39
          25          36
          35          37
          36          83
          37          80
          38          81
          39          84
          40          85
          41          86
          42          87
          43          88
          45           1
          46          90
          47          91
          48          92
          49          93
          50          94
          51          95
          62          96
          63         105
          64         106
          65         107
          66         108
          67         109
          68         110
          73         337
          74         122
          75         126
          76         127
          77         128
          78         129
          79         130
          80         131
          81         132
          82         133
          83         136
          84         134
          85         137
          86         138
          87         139
          88         140
          89         141
          90         142
          91         143
          92         144
          93         145
          94         146
          95         147
          96         148
         103         217
         104         195
         105         196
         106         197
         107         198
         108         199
         109         201
         110         202
         111         203
         112         207
         113         204
         118         252
         119         208
         120         209
         121         210
         122         211
         123         212
         124         213
         125         214
         126         215
         126         215
         127         234
         128         235
         129         238
         130         237
         131         239
         132         240
         133         241
         134         242
         135         243
         136         248
         137         251
         138         259
         139         260
         140         261
         141         262
         142         263
         143         264
         144         265
         145         266
         146         267
         147         268
         148         269
         149         270
         150         271
         151         272
         155         330
         156         281
         157         282
         158         283
         159         284
         160         285
         161         287
         162         288
         163         286
         165         296
         166         308
         167         309
         168         310
         169         311
         170         312
         170         312
         171         328
         172         327
         173         329
         174         332
         175         334
         176         335
         177         338
         178         340
         179         341
         180         342
         181         343
         182         344
         183         345
         184         346
         185         347
         186         348
         187         353
         185         347
         186         348
         187         353
         188         350
         189         352
         190         354
         194         358
         195         370
         196         371
         197         375
         198         374
         199         376
         200         379
         201         380
         202         381
         203         135
         204         383
         205         384
         206         385
         207         386
         208         387
         209         388
         210         389
         211         390
         212         391
         213         392
RMSD =     3.17
 Nfrag =          146
SASnseq =     2.17
