# Supplementary material for: SAS-Pro: Simultaneous Residue Assignment and Structure Superposition for Protein Structure Alignment
Source: PLoS One. 2012 May 25;7(5):e37493. doi: 10.1371/journal.pone.0037493 (PMC3360771; doi:10.1371/journal.pone.0037493)
Supplement: File S2. — Results with the RIPC dataset. (ZIP) [file pone.0037493.s002.zip › RIPC results/d1gbga_.pdb_d1ovwa_.pdb_dir/ALIGN_SEQ]

         213         392
         212         391
         211         390
         210         389
         209         388
         208         387
         207         386
         206         385
         205         384
         204         383
         202         381
         201         380
         200         379
         199         376
         197         375
         196         371
         195         370
         194         358
         193         356
         192         355
         190         354
         189         352
         188         350
         186         348
         185         347
         184         346
         183         345
         182         344
         181         343
         180         342
         179         341
         178         340
         177         338
         176         335
         175         334
         174         332
         173         329
         171         328
         170         312
         169         311
         168         310
         167         309
         166         308
         165         296
         164         295
         162         288
         161         287
         160         285
         159         284
         158         283
         157         282
         156         281
         153         280
         151         272
         150         271
         149         270
         148         269
         147         268
         146         267
         145         266
         144         265
         143         264
         142         263
         141         262
         140         261
         139         260
         138         259
         137         251
         136         248
         135         243
         134         242
         133         241
         132         240
         131         239
         129         238
         128         235
         127         234
         126         215
         125         214
         124         213
         123         212
         122         211
         121         210
         120         209
         119         208
         115         206
         113         204
         111         203
         110         202
         109         201
         108         199
         107         198
         106         197
         105         196
         104         195
          98         194
          97         172
          96         148
          95         147
          94         146
          93         145
          92         144
          91         143
          90         142
          89         141
          88         140
          87         139
          86         138
          85         137
          83         136
          82         133
          81         132
          80         131
          79         130
          78         129
          77         128
          76         127
          75         126
          74         122
          71         121
          70         119
          69         117
          68         110
          67         109
          66         108
          65         107
          64         106
          63         105
          61         103
          60         102
          59         101
          56         100
          55          99
          54          98
          53          97
          51          95
          50          94
          49          93
          48          92
          47          91
          46          90
          43          88
          42          87
          41          86
          40          85
          39          84
          38          81
          37          80
          28          52
          27          51
          24          39
          23          38
          22          34
          21          33
          20          32
          19          31
          16          30
          15          29
          10          26
           6          18
 Nalign =          160
RMSD =     2.59
SAS =     1.62
