# Supplementary material for: SAS-Pro: Simultaneous Residue Assignment and Structure Superposition for Protein Structure Alignment
Source: PLoS One. 2012 May 25;7(5):e37493. doi: 10.1371/journal.pone.0037493 (PMC3360771; doi:10.1371/journal.pone.0037493)
Supplement: File S2. — Results with the RIPC dataset. (ZIP) [file pone.0037493.s002.zip › RIPC results/d1gbga_.pdb_d1ovwa_.pdb_dir/PROTEIN-CORDS]

 PROTEIN p1.CA                                                                           
   52.274769       73.355949       48.373730    
   54.227592       76.553543       47.917171    
   51.411095       79.014069       47.225834    
   48.750092       80.595573       49.401424    
   45.407143       82.300972       48.855644    
   45.410355       85.127625       46.343853    
   43.260033       87.369247       44.216145    
   44.364189       88.203384       40.669575    
   42.563431       91.117447       39.040478    
   44.900234       91.252678       36.037037    
   45.753525       94.944382       36.303749    
   49.248638       94.039574       35.225471    
   51.243732       90.913551       34.455830    
   52.637009       89.675072       37.770233    
   55.882889       87.834557       37.113964    
   55.957615       86.794716       40.724014    
   52.817780       84.695984       40.301975    
   52.923878       83.737526       36.612995    
   55.151436       82.657425       33.750069    
   54.574726       82.099884       30.008205    
   55.277256       78.900970       28.113796    
   57.522129       79.537018       25.168800    
   59.386757       77.861572       22.335266    
   58.014336       74.350105       22.210836    
   54.993900       72.248222       21.330664    
   53.290813       69.922447       23.757341    
   53.287403       67.422882       20.942854    
   50.677574       64.684456       20.713152    
   47.300591       66.271309       19.947622    
   48.562050       69.868042       20.146540    
   49.029938       71.287392       16.655079    
   50.655090       74.575432       17.677603    
   53.741753       76.011398       19.341848    
   53.619919       77.968719       22.607874    
   54.911285       81.549149       22.307093    
   55.330288       84.173851       24.989349    
   53.873596       86.750870       22.615034    
   50.615158       84.810150       22.731413    
   50.001213       85.799995       26.342438    
   49.275352       89.484718       26.817146    
   47.411827       92.089615       28.857883    
   44.561012       94.202843       27.530220    
   43.913322       97.841896       28.331110    
   40.657822       96.757019       29.942282    
   42.494419       94.830490       32.664433    
   42.292717       91.327934       31.230158    
   44.764641       88.614677       30.412258    
   44.420418       87.482338       26.815674    
   45.562000       84.241470       25.202013    
   45.780434       84.094635       21.416342    
   45.926399       81.614578       18.560963    
   47.846943       83.022469       15.585107    
   49.624641       81.841591       12.430799    
   53.153984       82.885536       11.473486    
   53.173046       81.000992       8.1798973    
   51.292595       78.589424       5.9290609    
   49.651501       75.848450       7.9695497    
   51.676056       76.646530       11.102365    
   50.150482       77.851624       14.358807    
   51.234653       79.745934       17.459036    
   49.366398       79.303642       20.759285    
   49.413311       80.557777       24.339212    
   49.821423       79.071770       27.793993    
   50.052475       80.867844       31.132946    
   51.120697       79.008286       34.266418    
   51.604652       79.740166       37.950375    
   55.014225       79.894157       39.584103    
   54.001152       78.097534       42.763622    
   51.877563       75.041740       43.535927    
   48.415684       74.992844       45.045364    
   46.498623       72.360168       47.013340    
   43.018860       71.902809       48.410152    
   40.620796       74.815002       48.232674    
   38.376324       76.900162       46.002213    
   39.553421       77.838821       42.503429    
   37.673637       80.565025       40.677532    
   38.006466       81.961487       37.206234    
   36.027645       84.704498       35.473667    
   36.531368       84.207329       31.758698    
   35.293274       84.069611       28.193609    
   36.509544       81.243019       25.938055    
   37.283035       81.373566       22.232347    
   34.611645       80.277046       19.725311    
   35.733959       78.175705       16.752058    
   35.661263       74.560486       15.673273    
   38.755230       72.449570       16.435131    
   39.962055       74.394676       19.486128    
   40.008057       74.404289       23.261415    
   40.193081       77.183548       25.907097    
   40.859829       76.081581       29.466520    
   41.519783       76.624962       33.169178    
   43.190605       73.771736       35.050900    
   45.542606       72.518166       37.734966    
   48.473560       70.374580       36.707748    
   51.503544       68.496674       37.909809    
   53.190224       65.547379       36.282799    
   56.164093       63.362507       35.496601    
   58.180099       66.343025       34.289131    
   57.855824       67.762283       37.796272    
   58.753498       64.461227       39.409554    
   55.235340       63.602863       40.628433    
   52.202911       61.612949       39.625870    
   50.012897       63.094372       36.924751    
   47.304344       64.834106       38.950024    
   45.079998       67.336914       37.157326    
   41.647568       68.996544       37.434853    
   40.044453       70.628075       34.401352    
   37.565639       73.112694       33.072605    
   37.616085       73.013130       29.268078    
   35.625805       74.836678       26.618834    
   35.295227       73.024559       23.291288    
   35.406269       75.794975       20.698652    
   33.010941       73.796211       18.516960    
   30.158878       74.464470       20.937037    
   30.481001       77.189064       23.533838    
   27.046818       76.495682       24.986662    
   28.582258       73.561249       26.833166    
   31.487787       73.003807       29.177298    
   33.564339       69.940674       29.940573    
   34.865406       68.867233       33.343914    
   37.515594       66.198837       33.866722    
   40.340889       65.077179       36.129997    
   43.387341       62.823521       36.197227    
   44.683502       60.969673       39.250645    
   48.009659       59.221321       38.860092    
   47.641685       59.505413       35.091415    
   44.189972       57.931305       34.996002    
   41.532593       60.117607       33.367641    
   38.319702       59.251507       31.549746    
   36.159187       61.286346       33.919952    
   34.711800       63.516636       31.224857    
   31.453831       65.229332       32.057045    
   29.760550       67.515312       29.556862    
   27.275623       70.063507       30.905407    
   24.879620       72.388802       29.115381    
   25.416992       75.980698       30.277180    
   22.117723       77.432091       29.136070    
   24.029173       80.257454       27.451351    
   26.896639       80.925774       25.062300    
   30.012253       81.227043       27.208502    
   31.766323       83.046700       24.388351    
   29.421255       86.034370       24.514687    
   30.129633       87.224243       28.031746    
   32.053612       86.721344       31.226101    
   30.998732       84.110847       33.749992    
   32.546494       82.661987       36.894962    
   33.684586       79.059799       36.754032    
   34.963661       77.228065       39.783611    
   36.017250       73.989311       41.355587    
   36.234020       73.131622       45.032928    
   39.008793       70.599945       45.473362    
   38.709267       68.717735       48.770973    
   40.397770       65.515213       49.913765    
   37.438133       63.275768       49.145126    
   35.607296       65.279243       46.542847    
   35.591660       67.719566       43.656086    
   32.704884       70.090172       43.044064    
   32.263500       72.205978       39.924938    
   30.210678       75.391914       39.709923    
   28.935192       77.809288       37.077625    
   28.018299       81.215324       38.502880    
   27.745506       79.771973       42.019886    
   25.522007       76.888542       40.884880    
   26.706802       73.337425       41.554226    
   26.969330       71.498787       38.252972    
   28.848907       68.295288       38.995594    
   30.460209       66.334221       41.819798    
   33.177021       63.663246       41.785519    
   33.980061       61.399231       44.711174    
   36.291405       58.623913       43.491627    
   40.022381       58.577763       42.921452    
   40.420082       62.242950       43.864666    
   43.772739       63.844822       43.011303    
   46.155651       64.562119       45.875900    
   49.247284       66.283104       44.478077    
   49.448181       70.052124       44.551308    
   49.800018       71.509888       41.067921    
   50.314938       74.732002       39.160709    
   47.371300       76.808693       38.013241    
   47.268330       76.889038       34.207767    
   45.371159       78.422287       31.294296    
   45.713913       77.650497       27.617287    
   44.227905       78.087303       24.128382    
   45.117447       75.632355       21.367588    
   44.075596       73.899323       18.144691    
   44.059959       70.133842       18.021866    
   44.977276       67.377686       15.602412    
   43.961758       63.721432       15.570254    
   40.910351       64.432404       17.724953    
   38.331841       65.466774       15.160705    
   35.586773       63.466244       16.770741    
   36.093132       65.321968       20.049664    
   36.877773       68.891724       18.967892    
   35.879280       68.998146       15.310494    
   38.426468       69.656487       12.550546    
   40.328232       72.916946       12.967213    
   39.759193       75.225410       10.016164    
   42.816322       77.458481       10.295087    
   40.952435       80.632690       11.236150    
   43.094326       83.152817       13.137655    
   43.483932       85.166809       15.211832    
   41.370243       83.684608       18.014025    
   41.219421       84.926132       21.593477    
   40.376854       83.702538       25.098585    
   40.041042       86.324654       27.840437    
   40.591778       86.035110       31.574448    
   39.100048       88.745247       33.766750    
   40.143913       87.558891       37.207920    
   41.387150       84.517967       39.116383    
   41.095158       83.607445       42.776157    
   42.384220       80.765228       44.926395    
   41.221928       80.303177       48.506653    
   43.260281       77.885422       50.602577    
   41.813423       75.176331       52.757481    
 PROTEIN p2.CA                                                                           
   71.389999       75.646004       30.768000    
   69.836998       79.077003       30.531000    
   71.819000       81.609001       28.561001    
   72.477997       85.127998       29.855000    
   69.584999       86.888000       28.079000    
   67.086998       88.885002       30.107000    
   63.866001       87.125000       30.997999    
   60.941002       89.599998       31.000000    
   57.973999       87.702003       32.485001    
   54.613998       89.347000       31.844000    
   52.978001       90.621002       35.023998    
   49.575001       89.286003       36.089001    
   47.338001       90.608002       38.875999    
   45.321999       87.886002       40.708000    
   43.241001       88.081001       43.981998    
   42.993000       86.133003       47.247002    
   39.541000       86.290001       48.855999    
   37.610001       85.796997       52.050999    
   33.970001       86.307999       52.959999    
   34.965000       88.752998       55.701000    
   37.566002       90.822998       53.797001    
   36.819000       90.380997       50.104000    
   39.422001       89.981003       47.394001    
   42.910000       91.398003       47.672001    
   45.118000       91.991997       44.644001    
   48.448002       90.141998       44.389999    
   51.314999       90.446999       41.936001    
   52.019001       87.242996       40.028000    
   54.155998       86.641998       36.924999    
   53.495998       84.484001       33.914001    
   56.182999       82.221001       32.478001    
   56.285000       80.466003       29.108999    
   57.078999       76.737000       29.204000    
   60.796001       75.915001       28.937000    
   60.356998       74.580002       25.410000    
   58.856998       77.853996       24.056000    
   61.980999       79.681000       25.215000    
   64.109001       77.890999       22.653999    
   66.419998       75.089996       23.646000    
   69.262001       74.689003       21.180000    
   72.772003       73.317001       20.556999    
   75.583000       75.626999       19.483000    
   75.289001       74.570000       15.868000    
   71.653000       75.681999       16.045000    
   70.337997       72.084999       16.089001    
   67.571999       71.205002       18.549000    
   67.926003       68.945999       21.583000    
   64.946999       66.644997       20.893000    
   61.264000       66.428001       19.907000    
   58.078999       66.089996       21.902000    
   57.515999       62.340000       22.341999    
   61.171001       61.386002       22.058001    
   64.247002       61.414001       24.312000    
   66.781998       64.225998       23.812000    
   69.336998       64.433998       21.024000    
   71.699997       61.514999       21.549000    
   74.809998       63.300999       20.365000    
   74.111000       66.403999       22.495001    
   72.837997       64.337997       25.415001    
   74.644997       60.994999       25.787001    
   74.236000       61.722000       29.504000    
   72.638000       64.281998       31.781000    
   75.769997       66.371002       32.243000    
   76.555000       66.498001       28.580999    
   72.928001       67.430000       27.938000    
   73.061996       70.222000       30.538000    
   76.231003       71.577003       28.893999    
   75.305000       71.199997       25.223000    
   71.684998       72.373001       25.356001    
   71.162003       76.146004       25.922001    
   67.821999       77.726997       26.827000    
   67.267998       81.271004       25.573000    
   65.794998       83.830002       27.933001    
   62.637001       85.453003       26.600000    
   62.264000       89.233002       26.784000    
   59.001999       91.167000       26.309000    
   59.048000       90.904999       22.485001    
   59.903000       87.202003       22.698000    
   56.830002       86.842003       24.917000    
   54.695999       88.856003       22.549999    
   55.893002       86.778000       19.552000    
   55.064999       83.580002       21.452999    
   51.500000       84.830002       21.778000    
   51.609001       85.700996       25.472000    
   50.537998       89.176003       26.643000    
   49.047001       90.363998       29.907000    
   47.245998       93.550003       30.955000    
   46.216000       94.214996       34.548000    
   44.433998       90.980003       35.504002    
   44.000000       89.749001       31.961000    
   46.099998       87.117996       30.184000    
   45.841999       86.860001       26.393999    
   46.882999       83.676003       24.594000    
   47.021000       83.820999       20.771999    
   47.375999       80.665001       18.735001    
   49.223000       82.181999       15.784000    
   51.518002       85.140999       15.287000    
   52.395000       86.254997       11.752000    
   51.194000       82.919998       10.226000    
   53.341000       81.133003       12.825000    
   51.818001       78.424004       14.973000    
   52.907001       79.567001       18.464001    
   50.264000       77.788002       20.663000    
   51.396000       79.017998       24.077000    
   51.493000       77.161003       27.374001    
   52.233002       79.391998       30.426001    
   52.535000       78.758003       34.194000    
   51.910000       81.081001       37.139999    
   54.918999       82.217003       39.172001    
   54.992001       83.571999       42.713001    
   55.928001       87.279999       42.958000    
   59.664001       86.499001       43.332001    
   59.784000       84.505997       40.109001    
   61.744999       81.635002       41.709999    
   58.862000       79.291000       42.639000    
   55.580002       78.521004       40.876999    
   52.589001       79.903000       42.839001    
   51.367001       76.591003       44.431999    
   47.585999       76.415001       44.845001    
   45.865002       74.184998       47.327000    
   42.284000       74.042000       45.980999    
   40.692001       71.324997       48.169998    
   38.051998       72.970001       50.323002    
   38.409000       76.264000       48.462002    
   36.976002       78.185997       45.528999    
   38.441002       79.233002       42.193001    
   37.063999       81.805000       39.766998    
   38.051998       83.278999       36.422001    
   36.535999       85.344002       33.624001    
   36.962002       84.081001       30.063000    
   36.575001       85.481003       26.555000    
   35.778999       82.436996       24.372000    
   34.313000       83.994003       21.218000    
   37.405998       83.589996       19.009001    
   37.605999       79.811996       19.579000    
   35.930000       77.694000       16.945000    
   35.394001       73.967003       16.947001    
   38.723000       72.091003       17.094999    
   40.282001       74.635002       19.493999    
   41.124001       74.247002       23.188999    
   41.694000       77.217003       25.504999    
   42.655998       75.390999       28.695999    
   42.873001       76.598000       32.276001    
   44.159000       73.716003       34.431000    
   46.467999       72.466003       37.119999    
   49.348999       70.007004       37.215000    
   51.398998       68.731003       40.208000    
   54.736000       70.017998       38.889999    
   57.773998       70.537003       41.165001    
   57.604000       74.054001       42.618999    
   61.235001       74.737999       41.691002    
   60.863998       73.302002       38.202999    
   62.752998       70.265999       39.348000    
   66.025002       72.097000       40.193001    
   66.528000       70.217003       43.459000    
   66.468002       66.758003       41.793999    
   69.836998       67.086998       40.101002    
   73.154999       68.866997       39.969002    
   72.474998       69.292999       36.278000    
   68.992996       70.773003       36.632000    
   69.385002       74.511002       36.078999    
   66.253998       75.889999       34.351002    
   63.896999       76.015999       37.349998    
   60.459000       77.612999       37.601002    
   61.958000       80.904999       36.426998    
   62.344002       79.445999       32.894001    
   59.277000       77.202003       32.841999    
   60.874001       73.821999       33.561001    
   59.242001       70.778000       35.058998    
   56.040001       70.276001       33.109001    
   54.042999       67.070000       33.556000    
   50.389999       65.935997       33.300999    
   48.210999       62.806000       33.393002    
   49.098000       61.776001       29.830999    
   52.569000       60.602001       30.889999    
   54.138000       61.715000       27.599001    
   57.777000       61.095001       26.827000    
   59.396000       64.549004       26.665001    
   63.060001       65.281998       25.947001    
   63.451000       66.941002       29.371000    
   62.144001       65.791000       32.787998    
   62.620998       68.082001       35.827999    
   64.958000       70.481003       33.953999    
   67.294998       67.608002       32.887001    
   67.649002       65.558998       29.681000    
   65.276001       62.567001       29.732000    
   67.952003       60.013000       28.874001    
   65.816002       57.021999       29.937000    
   62.924999       58.366001       27.794001    
   60.362999       58.123001       30.555000    
   56.785999       59.331001       30.452000    
   56.508999       62.546001       32.457001    
   53.473000       61.997002       34.751999    
   51.582001       63.807999       37.535000    
   48.141998       64.419998       39.034000    
   46.124001       66.873001       37.001999    
   42.938999       68.946999       37.436001    
   41.278999       70.206001       34.261002    
   39.106998       73.038002       35.486000    
   38.443001       74.411003       32.023998    
   38.970001       72.811996       28.589001    
   36.880001       74.539001       25.900999    
   35.973999       76.393997       22.728001    
   32.834000       78.468002       21.990000    
   30.912001       75.305000       21.096001    
   31.552000       72.954002       24.093000    
   33.180000       72.942001       27.545000    
   34.655998       70.181000       29.733999    
   35.685001       69.689003       33.355000    
   37.977001       66.796997       34.374001    
   40.018002       65.617996       37.334999    
   42.799000       63.160999       36.480999    
   44.181999       61.374001       39.512001    
   47.463001       59.469002       39.481998    
   48.577999       56.865002       42.015999    
   52.078999       58.425999       42.472000    
   52.556000       61.808998       44.181000    
   54.237999       64.719002       42.417000    
   56.127998       64.291000       39.132999    
   56.896000       60.655998       38.305000    
   59.028999       59.327000       35.424999    
   57.018002       56.233002       34.382000    
   58.480999       53.235001       32.617001    
   56.665001       50.738998       30.391001    
   53.174000       49.925999       31.584999    
   53.293999       52.588001       34.263000    
   52.768002       54.952000       31.365999    
   49.806999       53.134998       29.808001    
   46.000000       53.178001       30.183001    
   46.099998       50.931999       33.208000    
   49.245998       52.578999       34.449001    
   49.705002       55.146000       37.200001    
   47.641998       58.001999       35.681000    
   44.019001       58.361000       34.608002    
   44.532001       59.425999       31.025000    
   40.757999       59.796001       30.388000    
   39.744999       61.622002       33.548000    
   36.255001       61.796001       35.033001    
   34.637001       64.417000       32.817001    
   31.642000       66.737999       32.834999    
   30.334999       68.203003       29.577000    
   26.714001       69.373001       29.655001    
   26.270000       67.908997       26.156000    
   27.365999       64.439003       27.294001    
   24.785999       64.422997       30.094000    
   22.106001       65.475998       27.586000    
   21.627001       69.204002       28.353001    
   22.705000       70.579002       24.959999    
   21.423000       74.163002       25.382999    
   23.504000       75.000000       28.445000    
   26.583000       76.387001       26.646999    
   27.032000       77.626999       23.082001    
   27.170000       80.601997       20.761999    
   24.153000       82.872002       21.052999    
   20.951000       83.709999       22.944000    
   19.628000       80.148003       22.646999    
   22.125999       78.875000       25.271000    
   22.107000       79.477997       29.035999    
   25.724001       80.605003       29.003000    
   26.559000       82.551003       25.857000    
   30.066999       81.717003       24.705000    
   30.264000       84.711998       22.343000    
   30.263000       86.972000       25.403999    
   32.282001       87.271004       28.582001    
   31.309999       85.200996       31.613001    
   32.625000       84.085999       34.995998    
   33.369999       80.445999       35.719002    
   33.310001       79.582001       39.430000    
   34.450001       76.140999       40.627998    
   34.041000       74.888000       44.200001    
   36.103001       71.986000       45.516998    
   34.134998       70.624001       48.469002    
   35.699001       68.667000       51.284000    
   34.242001       66.372002       53.907001    
   34.924999       66.441002       57.683998    
   38.240002       64.615997       57.251999    
   39.407001       67.290001       54.765999    
   39.150002       64.995003       51.709000    
   37.792999       66.265999       48.418999    
   34.347000       64.807999       47.917999    
   32.589001       66.860001       45.262001    
   33.452999       69.378998       42.513000    
   30.885000       72.132004       41.918999    
   30.490999       74.528999       38.967999    
   28.323000       77.620003       38.358002    
   28.627001       80.537003       35.924999    
   27.891001       84.276001       36.018002    
   26.759001       86.113998       32.886002    
   25.006001       89.482002       32.980000    
   24.934000       89.555000       36.800999    
   23.034000       86.283997       36.875000    
   24.150000       83.137001       38.645000    
   23.629999       80.372002       36.048000    
   23.608999       77.084999       38.005001    
   25.021000       73.982002       36.313999    
   22.351999       71.584999       35.062000    
   21.408001       68.223999       36.535999    
   22.378000       65.000000       34.726002    
   19.763000       64.426003       32.029999    
   20.554001       60.852001       31.076000    
   19.680000       57.694000       32.992001    
   22.631001       56.124001       34.881001    
   24.365999       58.832001       36.895000    
   22.795000       60.285000       40.042000    
   20.583000       63.247002       39.183998    
   23.115000       65.896004       40.310001    
   24.874001       68.919998       38.790001    
   28.392000       68.292000       40.136002    
   31.171000       65.685997       40.151001    
   31.503000       63.019001       42.793999    
   32.551998       59.379002       42.926998    
   29.025999       58.042000       42.381001    
   28.805000       60.117001       39.200001    
   32.242001       59.118000       37.945000    
   31.549000       55.466000       38.707001    
   28.247000       55.730000       36.897999    
   29.802000       57.383999       33.870998    
   32.467999       54.748001       33.195000    
   35.493000       56.570999       34.598000    
   37.180000       53.292000       35.511002    
   40.763000       54.409000       35.778999    
   39.616001       57.386002       37.807999    
   37.946999       55.063000       40.326000    
   40.778000       52.556999       40.139000    
   43.487999       55.130001       40.973000    
   41.640999       56.598000       43.911999    
   38.909000       58.824001       42.501999    
   38.018002       62.164001       44.040001    
   39.972000       61.574001       47.250999    
   43.188000       60.818001       45.306000    
   42.743999       63.923000       43.129002    
   42.118000       66.116997       46.164001    
   45.244999       64.777000       47.897999    
   47.312000       66.228996       45.026001    
   45.231998       69.401001       45.278000    
   45.933998       69.601997       49.034000    
   49.685001       69.227997       48.429001    
   49.611000       72.170998       45.946999    
   49.575001       72.266998       42.146000    
   50.807999       74.638000       39.464001    
   48.327999       76.744003       37.450001    
   48.785000       76.121002       33.699001    
   47.021000       78.027000       30.847000    
   47.188000       77.153999       27.149000    
   45.719002       77.539001       23.669001    
   45.948002       74.595001       21.275999    
   44.457001       72.544998       18.465000    
   45.049999       68.945000       17.281000    
   45.999001       67.686996       13.840000    
   45.251999       64.216003       15.081000    
   41.693001       63.973000       16.371000    
   40.660999       67.583000       16.042999    
   39.490002       67.807999       19.676001    
   36.553001       65.527000       18.877001    
   36.331001       64.377998       22.537001    
   35.442001       67.987000       23.377001    
   32.949001       69.192001       20.718000    
   31.662001       66.398003       18.430000    
   29.004000       63.673000       18.615000    
   27.649000       63.598999       22.155001    
   30.287001       66.113998       23.209999    
   29.024000       68.887001       20.945000    
   27.735001       70.433998       17.764000    
   30.767000       70.139999       15.443000    
   31.165001       67.926003       12.424000    
   34.077999       65.614998       11.699000    
   36.164001       68.141998       9.7240000    
   35.472000       71.783997       10.681000    
   37.751999       71.169998       13.671000    
   40.673000       70.300003       11.395000    
   43.327999       73.014000       11.898000    
   43.210999       73.808998       8.1389999    
   39.460999       74.606003       8.4180002    
   39.799999       76.259003       11.831000    
   41.738998       79.157997       10.287000    
   39.060001       79.553001       7.6020002    
   36.366001       80.002998       10.235000    
   38.570000       82.077003       12.558000    
   41.873001       83.225998       11.061000    
   43.438999       84.063004       14.426000    
   42.056000       81.833000       17.187000    
   42.730999       83.234001       20.667999    
   41.415001       83.234001       24.243000    
   41.640999       85.742996       27.125000    
   41.605000       84.462997       30.749001    
   41.243999       87.181000       33.387001    
   40.424999       88.144997       36.932999    
   41.620998       84.899002       38.617001    
   40.490002       84.885002       42.257999    
   41.097000       81.999001       44.703999    
   39.720001       82.038002       48.273998    
   36.896999       80.972000       50.542999    
   33.952000       79.167999       49.083000    
   31.372999       81.907997       48.592999    
   33.771000       84.816002       48.152000    
   35.313000       84.757004       44.686001    
   32.445999       85.362000       42.229000    
