# Supplementary material for: SAS-Pro: Simultaneous Residue Assignment and Structure Superposition for Protein Structure Alignment
Source: PLoS One. 2012 May 25;7(5):e37493. doi: 10.1371/journal.pone.0037493 (PMC3360771; doi:10.1371/journal.pone.0037493)
Supplement: File S2. — Results with the RIPC dataset. (ZIP) [file pone.0037493.s002.zip › RIPC results/d1ggga_.pdb_d1wdna_.pdb_dir/ALIGN]

          24          14
          25          26
          26          27
          27          28
          28          29
          29          30
          30          31
          35         208
          36          36
          37          35
          38          37
          39          38
          40          34
          41          40
          45          60
          46          59
          47          54
          48          53
          49          57
          50          55
          64           7
          65          65
          66          67
          67          68
          68          69
          69          70
          70          71
          71          72
          72          73
          73          74
          74          75
          75          76
          76          78
          77          79
          78          80
          79          81
          80          82
          81          83
          82          84
          86         117
          87          88
          88          89
          89          90
          90          91
          91          92
          92          93
          99         175
         100         102
         101         101
         102         100
         103         103
         104         106
         105          97
         107          99
         108         108
         109         109
         110         110
         111         112
         112         113
         113         114
         114         115
         115         116
         116         120
         117         118
         118         119
         119         123
         120         121
         121         122
         122         127
         120         121
         121         122
         122         127
         123         124
         124         125
         125         126
         128         107
         129         129
         130         128
         131         130
         132         131
         133         132
         134         133
         135         135
         136         134
         137         139
         139         111
         140         141
         141         142
         142         143
         143         144
         144         145
         145         146
         146         147
         147         148
         148         149
         149         150
         150         151
         151         152
         152         153
         153         154
         154         155
         155         156
         165         138
         166         167
         167         166
         168         168
         169         170
         170         171
         176          87
         177         178
         178         179
         179         180
         180         181
         181         182
         182         183
         183         184
         184         185
         185         186
         186         187
         185         186
         186         187
         187         195
         188         192
         189         193
         190         197
         191         196
         192         200
         193         198
         194         199
         195         203
         196         204
         197         201
         198         202
         199         207
RMSD =     4.22
 Nfrag =          122
SASnseq =     3.46
