# Supplementary material for: SAS-Pro: Simultaneous Residue Assignment and Structure Superposition for Protein Structure Alignment
Source: PLoS One. 2012 May 25;7(5):e37493. doi: 10.1371/journal.pone.0037493 (PMC3360771; doi:10.1371/journal.pone.0037493)
Supplement: File S2. — Results with the RIPC dataset. (ZIP) [file pone.0037493.s002.zip › RIPC results/d1ggga_.pdb_d1wdna_.pdb_dir/ALIGN_SEQ]

         215         220
         214         218
         212         217
         210         215
         209         213
         204         212
         203         209
         202         206
         200         205
         196         204
         195         203
         194         199
         193         198
         190         197
         189         193
         188         192
         186         187
         185         186
         184         185
         183         184
         182         183
         181         182
         180         181
         179         180
         178         179
         177         178
         175         177
         174         176
         173         173
         170         171
         169         170
         168         168
         166         167
         163         165
         162         162
         158         159
         155         156
         154         155
         153         154
         152         153
         151         152
         150         151
         149         150
         148         149
         147         148
         146         147
         145         146
         144         145
         143         144
         142         143
         141         142
         140         141
         138         140
         137         139
         135         135
         134         133
         133         132
         132         131
         131         130
         129         129
         125         126
         124         125
         123         124
         121         122
         120         121
         118         119
         117         118
         115         116
         114         115
         113         114
         112         113
         111         112
         110         110
         109         109
         108         108
         104         106
         103         103
         100         102
          97          96
          96          95
          95          94
          92          93
          91          92
          90          91
          89          90
          88          89
          87          88
          85          86
          84          85
          82          84
          81          83
          80          82
          79          81
          78          80
          77          79
          76          78
          75          76
          74          75
          73          74
          72          73
          71          72
          70          71
          69          70
          68          69
          67          68
          66          67
          65          65
          63          64
          62          63
          61          62
          58          61
          53          58
          52          56
          50          55
          47          54
          44          44
          42          42
          41          40
          39          38
          38          37
          36          36
          33          33
          30          31
          29          30
          28          29
          27          28
          26          27
          25          26
          23          23
          22          22
          20          21
          19          20
          18          19
          17          17
          12          16
          11          10
           6           6
           5           5
           3           2
 Nalign =          139
RMSD =     4.03
SAS =     2.90
