# Supplementary material for: SAS-Pro: Simultaneous Residue Assignment and Structure Superposition for Protein Structure Alignment
Source: PLoS One. 2012 May 25;7(5):e37493. doi: 10.1371/journal.pone.0037493 (PMC3360771; doi:10.1371/journal.pone.0037493)
Supplement: File S2. — Results with the RIPC dataset. (ZIP) [file pone.0037493.s002.zip › RIPC results/d1ggga_.pdb_d1wdna_.pdb_dir/PROTEIN-CORDS]

 PROTEIN p1.CA                                                                           
  0.42408291       35.072815       3.5340788    
  -1.7394710       34.166248       6.5613203    
 -0.61356431       30.834108       8.0314617    
  -2.7607048       29.156897       10.688476    
  -1.7483295       26.800625       13.523031    
  -3.3116250       25.063360       16.521193    
  -3.5928147       26.884275       19.878834    
  -1.6323086       24.118353       21.557295    
 -0.11418130       20.971777       20.090942    
   3.0761347       20.415056       22.129198    
   5.8518867       20.419352       20.943640    
   4.7723522       21.432375       17.426300    
   3.2023399       24.786270       18.396950    
   2.4506800       26.377300       21.778366    
   2.5682409       29.833206       23.343811    
   5.6281681       30.902283       25.264753    
   5.3866463       34.192917       27.062351    
   4.1636405       36.422123       24.252375    
   5.2328453       34.449818       21.153704    
   4.6564498       30.963673       19.752424    
   7.2904625       28.255747       19.622126    
   7.5530629       24.636482       18.350805    
   8.7788610       22.355843       15.562016    
   6.1198969       23.577887       13.072633    
   6.8091378       27.172262       14.054319    
   10.566764       26.812098       13.439131    
   10.005610       24.720160       10.316869    
   7.7952776       27.195028       8.5377617    
   10.095948       30.129902       9.3909941    
   13.062212       28.383173       7.7643723    
   10.982018       27.545111       4.6494088    
   9.6231956       31.135273       4.5316133    
   13.120807       32.647182       4.5810442    
   14.372906       30.314320       1.8612176    
   11.511375       31.603996     -0.25061312    
   11.647038       35.232330      0.90221286    
   8.0008345       35.163223       2.0036829    
   6.3468385       37.675385       4.3014297    
   3.5022159       36.218822       6.3684115    
   1.3370167       36.334690       9.4909716    
  0.65336895       33.657066       12.135365    
  -2.9700000       33.108299       13.127889    
  -3.6839154       30.667778       16.026510    
  -7.1840501       29.091511       16.023067    
  -8.9468012       25.812038       17.046650    
  -7.9958167       22.905916       14.803653    
  -11.706795       22.496677       14.000068    
  -11.718139       25.748550       12.072957    
  -8.6441679       24.950790       10.042237    
  -9.8400640       22.916555       7.0384459    
  -12.984455       25.048077       6.8854299    
  -11.073969       28.386379       6.7190871    
  -8.6867886       26.849865       4.2063074    
  -11.509591       25.810236       1.8633566    
  -12.984903       29.319696       1.7847400    
  -9.4742098       30.760965       1.4145375    
  -9.7406988       32.895824       4.5862098    
  -6.2499032       31.542492       5.2720284    
  -3.5631237       30.586353       2.7456348    
  -1.9178293       27.563646       4.3863754    
  -1.6685799       25.706608       7.6977286    
  0.76612812       23.689119       9.7438927    
 -0.99676591       22.150953       12.752513    
  0.55078906       18.556978       12.997872    
  -1.9288635       17.533087       10.277947    
  -1.8890332       13.940291       9.0491924    
  -2.1067066       13.268476       5.3248696    
  -5.0907097       10.981157       4.9954791    
  -7.1188030       10.210847       1.9119651    
  -10.425993       11.523449       3.1241245    
  -8.6116590       14.805775       3.7999735    
  -7.1834259       15.006991      0.27744174    
  -10.783083       15.227361     -0.91071004    
  -10.949256       18.577692      0.89085037    
  -7.4694052       20.115181      0.48609734    
  -3.9510977       19.602800     -0.90213376    
 -0.75379735       18.749472      0.99960262    
   2.9444950       19.426062      0.48978221    
   5.3461127       16.478973      0.71556705    
   5.4574175       14.865045       4.1090498    
   7.6978555       16.654955       6.5500331    
   7.3295283       14.426459       9.6345663    
   7.1066184       10.664852       10.219086    
   4.6112723       9.8863707       12.976724    
   3.3687291       6.4568419       14.093413    
   3.6300626       4.3466363       17.269138    
   6.7731495       3.8761103       19.339235    
   7.9058208       1.4976459       22.112846    
   9.1513462       2.8828557       25.442802    
   10.766003      0.82789075       28.198650    
   12.859908       1.4882354       31.268173    
   16.115032       3.0215039       30.177357    
   18.014603      0.72810692       32.493916    
   16.394503      -2.3065338       30.808859    
   18.381321      -4.0853400       28.123857    
   16.005001      -6.9009075       27.326675    
   13.565218      -5.3565836       24.786793    
   12.969153      -4.0737190       21.218473    
   9.4018068      -4.9654098       20.047695    
   10.336658      -8.4477577       21.267488    
   7.7362580      -8.6065569       24.052458    
   5.1341372      -11.349848       24.109324    
   5.2752566      -14.894529       25.562544    
   8.3092813      -14.367877       27.761395    
   5.9673419      -12.754571       30.275667    
   5.1648688      -9.3530102       28.685419    
   2.9370482      -6.5158286       29.822311    
   2.2124004      -3.3923390       27.771210    
  0.48821518     -0.27710336       29.126423    
  -1.5275433       1.8822799       26.689741    
  -4.0785589       4.7404933       26.654625    
  -7.7160721       3.7161300       26.125320    
  -9.0897007       4.6695623       22.745371    
  -6.1719065       5.1406822       20.366404    
  -4.4428768       3.2687619       17.554695    
  -2.1170127       1.7948301       20.169704    
  -4.8253384     -0.52142620       21.494368    
  -5.6910758      -1.8967156       18.084322    
  -2.0996780      -2.4949439       16.923029    
  -1.2926266      -4.3678555       20.131660    
  -4.3943930      -6.5719891       20.095394    
  -3.1857991      -7.7839556       16.630751    
  0.59298432      -7.7672825       16.553787    
   1.5888923      -8.6864233       20.130648    
   1.0705754      -11.688509       22.407749    
   1.1994097      -9.7149191       25.667566    
  0.94697994      -11.720624       28.847328    
  -1.0337633      -8.5889044       29.760359    
  -2.3594368      -5.5036020       27.944475    
  -3.3855820      -2.7985647       30.441393    
  -5.5045810      0.14331076       29.365950    
  -5.5940161       3.4978995       31.143713    
  -7.7713866       6.5771656       30.944519    
  -4.7109666       8.7986345       30.360695    
  -1.0845958       8.0143309       29.285114    
  0.22306462       9.7505054       32.312004    
  -1.3001977       6.7164989       34.087574    
  0.59457278       4.4476967       31.757744    
   3.8590641       6.3154917       32.553970    
   3.4310970       5.7676086       36.292793    
   2.8353946       2.1009994       35.563175    
   6.2293043       1.8659869       33.822575    
   7.3985963       4.1098256       36.610397    
   7.0815454       1.1800051       39.030937    
   7.5575142      -2.2930374       37.554913    
   4.0696273      -3.3789959       36.478958    
   4.5056863      -2.4245007       32.866833    
   7.3384395      -3.8258789       30.812788    
   6.8227720      -1.3046565       28.041065    
   4.5119514       1.5259194       27.021864    
   3.2379649       1.9950027       23.455347    
   2.1022534       5.4906001       22.366497    
   2.8234758       7.9632797       19.560900    
   6.2865520       8.9881639       18.329618    
   6.2184339       12.721917       19.204805    
   4.5972037       12.269305       22.610418    
   7.0406094       9.6641998       23.881678    
   10.094388       11.241278       22.240095    
   9.3621273       14.617708       23.746153    
   8.4710245       13.095055       27.124235    
   11.815091       11.381815       27.295071    
   13.357365       14.767579       26.684771    
   11.673128       16.869652       29.317968    
   10.354176       14.788032       32.203434    
   11.457742       11.201600       31.834444    
   14.931822       12.646485       31.293911    
   16.858553       10.100788       33.312408    
   14.755690       7.0210972       33.494823    
   13.065669       5.8886085       30.255283    
   14.118906       5.0403628       26.727930    
   12.487001       4.3537111       23.363054    
   13.309525       1.4759636       21.077576    
   12.873335      0.52776539       17.418180    
   11.322092       3.1834269       15.286764    
   7.8645315       4.1833363       14.118388    
   5.1978431       1.5293795       13.666126    
   2.1100159       2.1392176       11.545752    
   3.9283955       5.2696161       10.433715    
   1.9780142       8.1061239       8.7775421    
   3.1967695       11.504302       7.6848135    
   2.4011164       15.110802       8.5513096    
   1.7460114       17.590544       5.7873778    
   1.3802630       21.291702       5.1299787    
  -2.1895363       21.992559       4.0096793    
  -3.0712235       24.382500       1.1470486    
  -6.4127879       25.232662     -0.45888135    
  -6.9842896       23.453693      -3.7603657    
  -5.7013803       25.126280      -6.8672128    
  -2.6260872       26.338682      -4.9706769    
 -0.29141256       24.415806      -7.2763638    
   2.5171020       26.955122      -7.7282543    
   3.0428216       27.755169      -4.0075269    
   2.7300036       24.102644      -3.0533710    
   5.4420547       23.459169      -5.5929065    
   7.5788183       26.232016      -4.1149378    
   7.2804899       25.004744     -0.52210069    
   8.0687284       21.413967      -1.5520746    
   11.085275       22.678585      -3.3672655    
   12.311320       24.453211     -0.22473265    
   11.654828       21.391918       1.9516721    
   14.194404       19.580011     -0.21491940    
   16.826021       22.270601      0.34352025    
   16.398024       22.074926       4.1367679    
   16.900581       18.310120       4.0603781    
   19.975313       18.600174       1.8251393    
   21.912245       21.180134       3.8206315    
   21.071892       19.635918       7.1222663    
   18.713350       22.283455       8.5740566    
   15.847181       19.744829       8.9088593    
   18.061724       17.496445       11.041894    
   19.062761       20.138615       13.531027    
   15.513802       21.419935       13.968703    
   14.447604       17.819269       14.629305    
   17.214899       17.350710       17.228436    
   16.271894       20.480438       19.177322    
   12.718995       19.333200       19.931993    
   12.801275       15.507947       19.826933    
   16.443563       14.970776       20.724100    
   17.243055       12.162609       18.335829    
   17.549238       11.906538       14.535571    
 PROTEIN p2.CA                                                                           
  -3.7060001       36.874001       10.748000    
  -3.5280001       33.130001       10.002000    
  -3.8580000       31.228001       13.282000    
  -1.9280000       27.954000       13.134000    
  -2.6700001       25.221001       15.672000    
  0.37099999       23.357000       17.002001    
  0.94900000       20.681999       19.648001    
   1.2029999       21.552000       23.341000    
   4.2930002       19.348000       23.440001    
   5.7030001       17.114000       20.743000    
   9.5070000       17.099001       20.912001    
   11.331000       17.895000       18.754999    
   8.6540003       19.351999       16.430000    
   7.1630001       21.861000       18.860001    
   7.7350001       22.506001       22.521000    
   8.1330004       25.386999       24.968000    
   11.752000       26.355000       25.504000    
   11.376000       28.943001       28.233999    
   9.0419998       31.516001       26.792999    
   8.3070002       30.938999       23.115000    
   7.6780000       27.774000       21.146999    
   10.604000       26.027000       19.510000    
   11.132000       23.063999       17.148001    
   11.235000       21.549000       13.635000    
   7.6180000       22.431000       12.662000    
   7.9580002       25.950001       14.090000    
   11.067000       26.632000       11.985000    
   9.7399998       24.872999       8.8870001    
   6.5730000       26.934999       9.0450001    
   8.4340000       30.179001       9.8549995    
   10.393000       29.375000       6.6750002    
   7.3049998       28.667999       4.5679998    
   5.5409999       31.757999       6.0070000    
   8.6630001       33.756001       5.1110001    
   8.6960001       32.313999       1.6040000    
   5.0250001       33.125000       1.0070000    
   4.7940001       36.374001       3.0020001    
   2.0880001       35.091000       5.2950001    
   1.4859999       36.687000       8.6510000    
  0.44900000       34.506001       11.516000    
  0.43000001       33.625999       15.156000    
  0.76899999       30.066999       16.473000    
  -1.7010000       28.507000       18.905001    
 -0.57400000       25.417000       20.785000    
  -3.2430000       22.969999       21.922001    
  -3.6540000       19.351999       22.941999    
  -3.4189999       17.294001       19.760000    
  -6.9439998       15.938000       20.332001    
  -8.4680004       19.329000       19.632999    
  -6.5669999       20.105000       16.445000    
  -8.5480003       18.174000       13.816000    
  -11.807000       19.362000       15.406000    
  -10.318000       22.893999       15.394000    
  -9.5530005       22.797001       11.639000    
  -13.018000       21.368000       10.964000    
  -14.752000       24.058001       12.986000    
  -12.407000       26.412001       11.121000    
  -11.397000       27.823999       14.500000    
  -7.8189998       27.586000       13.218000    
  -6.5570002       28.184000       9.6700001    
  -4.0110002       25.379999       9.4720001    
  -1.8720000       23.197001       11.656000    
   1.4620000       21.549000       12.175000    
   1.8430001       19.025000       14.941000    
   3.7679999       16.288000       13.180000    
  0.38000000       15.241000       11.795000    
  0.37300000       11.947000       9.9139996    
  -1.2620000       11.806000       6.4990001    
  -3.8580000       8.9919996       6.4080000    
  -6.6149998       8.6140003       3.8220000    
  -8.9560003       8.1389999       6.7240000    
  -8.2069998       11.761000       7.7719998    
  -8.2799997       12.883000       4.1120000    
  -12.047000       12.592000       4.3779998    
  -12.078000       15.343000       7.0070000    
  -9.2189999       17.768000       6.2259998    
  -6.6360002       18.599001       3.5390000    
  -2.9310000       17.976999       3.5350001    
  0.17200001       19.423000       1.8660001    
   2.5020001       17.271000     -0.38200000    
   4.3750000       15.784000       2.6570001    
   7.4200001       16.908001       4.7249999    
   8.9080000       14.293000       7.0990000    
   8.9469995       10.468000       7.0130000    
   8.2220001       9.0050001       10.412000    
   7.0100002       5.8290000       12.118000    
   6.0730000       4.3130002       15.500000    
   8.4899998       2.8870001       18.101999    
   7.9429998      0.85799998       21.306999    
   9.4370003       2.2639999       24.473000    
   9.7570000      0.24400000       27.681999    
   11.788000      0.56699997       30.857000    
   15.562000      0.28200001       30.731001    
   15.840000      -3.1719999       32.261002    
   12.535000      -4.5219998       30.947001    
   12.940000      -8.1029997       29.907000    
   9.6899996      -9.3889999       28.482000    
   9.2390003      -7.1350002       25.469000    
   11.410000      -7.4460001       22.360001    
   8.8559999      -6.3439999       19.948000    
   5.5289998      -4.9429998       19.247999    
   4.1250000      -8.1029997       20.931999    
   2.4730000      -6.3020000       23.716000    
  7.00000022E-03  -8.1140003       21.341999    
 -0.75000000      -10.402000       24.177999    
  -2.0480001      -8.9230003       27.313000    
  0.25999999      -6.0019999       27.966999    
 -0.75099999      -2.5500000       29.195999    
  0.24100000      4.69999984E-02   26.584000    
  0.13000000       3.8239999       27.200001    
 -0.55500001       6.1780000       24.316999    
  -1.6190000       9.7830000       23.670000    
  -5.2839999       10.423000       22.862000    
  -6.2389998       11.379000       19.327999    
  -3.1040001       10.048000       17.687000    
  -2.3840001       7.2760000       15.226000    
 -0.71100003       5.4369998       18.087000    
  -4.2519999       4.5219998       19.253000    
  -5.2820001       3.5530000       15.708000    
  -2.2490001       1.3230000       15.355000    
  -2.5409999     -0.29499999       18.812000    
  -6.2500000      -1.0460000       18.200001    
  -5.7329998      -2.5530000       14.780000    
  -2.5750000      -4.4899998       15.429000    
  -2.2200000      -5.4590001       19.094000    
  -4.2319999      -7.5640001       21.521999    
  -3.5760000      -5.3769999       24.584999    
  -4.8420000      -6.3130002       28.030001    
  -5.2649999      -2.5710001       28.628000    
  -4.6050000      0.63700002       26.714001    
  -4.1789999       3.9700000       28.503000    
  -4.7649999       7.2129998       26.632999    
  -3.4890001       10.542000       27.905001    
  -3.8889999       14.113000       26.576000    
 -0.10100000       14.347000       26.150999    
   2.8670001       11.915000       25.882000    
   4.6020002       13.078000       29.100000    
   1.6280000       11.569000       30.955999    
   2.3280001       8.2900000       29.139000    
   6.1069999       8.3030005       29.843000    
   5.2610002       8.8149996       33.514000    
   2.7909999       5.9140000       33.452999    
   5.6789999       3.7539999       32.195000    
   8.1389999       5.1869998       34.701000    
   5.8720002       4.5679998       37.688999    
   5.2459998      0.97100002       36.455002    
   1.5700001       1.4100000       35.521999    
   2.0960000      0.48699999       31.881001    
   4.4280000      -2.0170000       30.165001    
   5.2820001      6.89999983E-02   27.128000    
   4.6230001       3.3800001       25.493000    
   4.0739999       3.4570000       21.723000    
   4.5349998       6.7340002       19.858999    
   6.3270001       8.4300003       16.993000    
   9.8830004       7.2579999       16.374001    
   11.545000       10.749000       16.330999    
   9.7189999       11.619000       19.528000    
   10.617000       8.6269999       21.691000    
   14.105000       8.8529997       20.153999    
   14.549000       12.540000       21.111000    
   13.167000       11.871000       24.596001    
   15.446000       8.8649998       25.313999    
   18.709999       10.558000       24.479000    
   17.757000       13.748000       26.322001    
   15.205000       13.609000       29.131001    
   14.626000       9.8990002       29.474001    
   18.224001       8.8020000       29.495001    
   19.061001       5.6090002       31.395000    
   15.466000       5.1810002       32.466999    
   14.000000       4.0079999       29.163000    
   14.909000       2.3759999       25.853001    
   13.488000       1.8010000       22.413000    
   12.695000      -1.7400000       21.382000    
   12.727000      -3.0170000       17.823000    
   12.603000     -0.75099999       14.782000    
   10.246000       1.8110000       13.301000    
   6.7820001      0.49500000       12.452000    
   4.1820002       2.0969999       10.227000    
   6.2519999       4.1510000       7.7470002    
   4.2080002       7.3790002       7.4530001    
   4.5159998       11.027000       6.3930001    
   3.7370000       14.198000       8.3160000    
   2.0480001       17.007999       6.4480000    
  0.48199999       20.408001       7.0720000    
  -3.2750001       20.141001       7.6550002    
  -5.9210000       22.561001       6.4250002    
  -9.6929998       22.849001       6.5970001    
  -11.439000       21.472000       3.5530000    
  -11.935000       24.261999       1.0369999    
  -8.6029997       25.938000       1.7970001    
  -7.1580000       25.200001      -1.6130000    
  -6.1859999       28.826000      -2.6800001    
  -3.8210001       28.233000      0.39500001    
  -2.7200000       24.562000      0.20000000    
  -2.1110001       24.138000      -3.5810001    
  0.66600001       26.733000      -2.7460001    
   2.1840000       25.929001      0.66000003    
   3.1329999       22.889000      -1.4420000    
   4.8909998       25.347000      -3.7179999    
   6.8800001       26.840000     -0.83099997    
   7.6939998       23.337000      0.45600000    
   9.3610001       22.413000      -2.8650000    
   11.267000       25.708000      -2.7839999    
   12.640000       25.105000      0.71399999    
   13.655000       21.686001     -0.64600003    
   15.356000       22.982000      -3.7820001    
   17.240999       25.816999      -2.1180000    
   18.659000       23.657000      0.67699999    
   16.827000       25.436001       3.5109999    
   14.935000       22.264999       4.4180002    
   18.311001       20.520000       4.7430000    
   19.487000       23.089001       7.2870002    
   16.247999       23.077000       9.3299999    
   16.395000       19.278000       9.4029999    
   20.136000       19.274000       10.174000    
   19.426001       21.691999       13.002000    
   16.989000       19.305000       14.722000    
   18.194000       15.796000       13.841000    
   21.920000       16.368000       13.522000    
   22.420000       15.466000       9.8509998    
   21.041000       16.134001       6.3699999    
   18.034000       14.078000       5.2010002    
   19.881001       12.307000       2.3499999    
