# Supplementary material for: SAS-Pro: Simultaneous Residue Assignment and Structure Superposition for Protein Structure Alignment
Source: PLoS One. 2012 May 25;7(5):e37493. doi: 10.1371/journal.pone.0037493 (PMC3360771; doi:10.1371/journal.pone.0037493)
Supplement: File S2. — Results with the RIPC dataset. (ZIP) [file pone.0037493.s002.zip › RIPC results/d1gsaa1.pdb_d2hgsa1.pdb_dir/ALIGN]

           5          35
           6           5
           7           6
           8           7
           9           8
          10           9
          11          10
          12          13
          13          14
          14          15
          15          16
          16          19
          17          17
          18          18
          19          20
          20          21
          21          23
          22          24
          23          25
          24          26
          25          27
          26          28
          27          29
          28          30
          29          31
          30          32
          31          33
          32          34
          61          37
          62          82
          63          83
          64          84
          65          85
          66          86
          67          87
          68          88
          69          89
          70          90
          71          92
          72          93
          73          91
          85          51
          86         103
          87         104
          88         105
          89         106
          90         110
          91         111
          92         112
          93         113
          94         114
          95         115
          96         116
          97         117
          98         118
          99         119
         100         120
         101         121
         102         122
         103         123
RMSD =     2.99
 Nfrag =           58
SASnseq =     5.16
