# Supplementary material for: SAS-Pro: Simultaneous Residue Assignment and Structure Superposition for Protein Structure Alignment
Source: PLoS One. 2012 May 25;7(5):e37493. doi: 10.1371/journal.pone.0037493 (PMC3360771; doi:10.1371/journal.pone.0037493)
Supplement: File S2. — Results with the RIPC dataset. (ZIP) [file pone.0037493.s002.zip › RIPC results/d1gsaa1.pdb_d2hgsa1.pdb_dir/ALIGN_SEQ]

         103         123
         102         122
         101         121
         100         120
          99         119
          98         118
          97         117
          96         116
          95         115
          94         114
          93         113
          92         112
          91         111
          90         110
          89         106
          88         105
          87         104
          86         103
          84         102
          83          99
          80          98
          75          96
          72          93
          71          92
          70          90
          69          89
          68          88
          67          87
          66          86
          65          85
          64          84
          63          83
          62          82
          60          81
          53          80
          52          79
          49          77
          47          75
          45          54
          43          43
          40          42
          39          40
          37          38
          34          36
          32          34
          31          33
          30          32
          29          31
          28          30
          27          29
          26          28
          25          27
          24          26
          23          25
          22          24
          21          23
          20          21
          19          20
          18          18
          17          17
          15          16
          14          15
          13          14
          12          13
          11          10
          10           9
           9           8
           8           7
           7           6
           6           5
           4           4
           3           3
           2           2
 Nalign =           73
RMSD =     3.07
SAS =     4.20
