# Supplementary material for: SAS-Pro: Simultaneous Residue Assignment and Structure Superposition for Protein Structure Alignment
Source: PLoS One. 2012 May 25;7(5):e37493. doi: 10.1371/journal.pone.0037493 (PMC3360771; doi:10.1371/journal.pone.0037493)
Supplement: File S2. — Results with the RIPC dataset. (ZIP) [file pone.0037493.s002.zip › RIPC results/d1gsaa1.pdb_d2hgsa1.pdb_dir/PROTEIN-CORDS]

 PROTEIN p2.CA                                                                           
   32.178650      -6.8391910       47.790985    
   34.148853      -3.8285263       46.586990    
   31.702868      -1.0366696       47.477978    
   32.871239       1.4622948       50.092068    
   31.215992       3.0190582       53.144802    
   31.134798       6.8053169       52.486706    
   31.652107       8.9856567       55.596909    
   30.334442       12.471306       55.206711    
   32.501453       14.911325       57.183403    
   33.623825       18.511215       56.834351    
   37.339378       19.289070       56.426056    
   37.457073       21.250496       59.710533    
   36.623604       18.355742       62.060669    
   38.196114       18.325766       65.557678    
   36.475010       15.057736       66.314072    
   38.163906       12.973165       63.579163    
   39.535046       10.366263       66.016403    
   36.090588       9.4788675       67.261406    
   35.066723       8.8788576       63.562050    
   38.298973       6.9506927       62.839180    
   37.369343       4.5733037       65.601868    
   34.386414       3.4174592       63.605122    
   36.574837       3.2782114       60.484703    
   39.068615       1.0430455       62.393177    
   36.406174      -1.3968178       63.336540    
   35.234131      -1.4353613       59.666122    
   38.725906      -1.8038754       58.295334    
   39.235207      -4.8118315       60.584240    
   36.410091      -6.5579743       58.758255    
   37.842655      -5.4811282       55.416195    
   35.232101      -2.8001618       54.716904    
   36.865692      0.43932515       53.516678    
   35.656563       3.9506636       54.246529    
   36.284321       7.0466752       52.208344    
   35.804382       10.434901       53.907612    
   34.317295       13.269493       51.841896    
   32.556721       16.555841       52.265480    
   29.171190       17.467829       50.661247    
   31.196732       19.769880       48.375286    
   33.178204       16.696533       47.266579    
   29.915655       14.925369       46.454857    
   28.679823       17.668699       44.218208    
   31.923586       17.721310       42.296322    
   32.321930       13.965700       42.064285    
   29.196236       12.106037       43.090160    
   26.862823       10.734519       40.409935    
   24.094275       8.1336145       40.083012    
   24.108866       5.3151512       37.522778    
   21.009081       3.9340830       35.785797    
   19.861132       1.8549415       38.733170    
   20.501572       4.9126663       40.918251    
   23.747606       3.4523952       42.238987    
   25.898613       6.0267825       43.953999    
   29.424871       6.4068794       42.557167    
   32.201317       8.4970875       44.016994    
   35.425240       8.9064369       42.009808    
   34.213684       5.8489795       40.064816    
   33.824722       3.7793052       43.219872    
   30.512287       2.3381805       44.287041    
   29.085760       3.4591427       47.629887    
   27.063145       1.0095216       49.749500    
   26.422731       3.0910876       52.891911    
   26.404337       6.9059939       53.412224    
   27.262344       7.5682263       57.070026    
   26.526752       11.220328       57.937004    
   28.844416       13.012175       60.304493    
   27.874359       16.449991       59.008884    
   24.578150       18.082029       57.986965    
   22.520769       18.413940       61.166866    
   22.669590       22.226379       61.216705    
   21.800251       24.873831       58.604053    
   25.285854       26.452959       58.641472    
   26.652943       23.187321       57.086163    
   24.655872       23.594376       53.872524    
   25.166059       25.949026       50.939434    
   22.851377       25.645592       47.915100    
   25.129642       23.036654       46.370956    
   25.415380       21.032257       49.607883    
   21.618677       20.814964       49.573662    
   21.787430       19.314505       46.040287    
   24.468954       16.862911       47.202667    
   22.333574       15.759750       50.137451    
   19.346146       15.282845       47.765965    
   21.681684       13.422640       45.404533    
   22.721655       11.013302       48.166451    
   19.185251       10.510018       49.405914    
   18.041353       9.7266130       45.858463    
   20.637651       6.9405041       45.554619    
   20.465080       3.1860604       46.152161    
   23.017736       3.1883934       48.953110    
   21.808466       2.6695113       52.549507    
   21.815929       6.0421886       54.342979    
   22.716286       6.6251702       57.942192    
   20.270233       8.1927233       58.907982    
   18.083241       8.4516020       55.747990    
   16.350321       11.903937       55.518017    
   13.075996       10.757700       57.088150    
   14.970036       9.2850380       60.045425    
   16.763611       12.591373       60.451847    
   13.252223       14.249637       60.557861    
   12.246366       11.671883       63.162750    
   14.987978       13.095141       65.345314    
 PROTEIN p1.CA                                                                           
   31.542999      -6.0419998       49.550999    
   29.212000      -3.4119999       51.037998    
   29.767000      8.00000038E-03   49.505001    
   29.052999       2.6159999       52.146000    
   28.931999       6.3099999       51.320999    
   29.198000       9.1780005       53.806999    
   28.035000       12.751000       53.381001    
   30.003000       14.845000       55.893002    
   31.684000       18.188000       56.553001    
   35.261002       18.392000       55.180000    
   37.363998       15.457000       56.389999    
   40.474998       17.530001       56.035000    
   39.243000       19.643000       58.950001    
   38.194000       16.997999       61.505001    
   39.966999       16.061001       64.697998    
   40.368999       12.279000       64.502998    
   40.757999       12.065000       68.275002    
   37.167999       13.154000       68.888000    
   35.339001       12.671000       65.653999    
   32.696999       9.9700003       65.536003    
   32.160999       9.8760004       61.701000    
   35.848999       8.9659996       61.490002    
   35.627998       6.1960001       64.123001    
   32.700001       4.7449999       62.088001    
   34.759998       4.7940001       58.810001    
   37.719002       2.9310000       60.553001    
   35.278999      0.20299999       61.556999    
   33.646999     -2.99999993E-02   58.111000    
   37.151001     -0.34599999       56.591000    
   38.179001      -2.9210000       59.199001    
   35.145000      -4.9419999       57.987000    
   36.112000      -4.6329999       54.275002    
   33.530998      -2.1280000       52.983002    
   34.342999      0.10700000       50.062000    
   34.077000       3.7249999       51.323002    
   32.752998       6.5590000       49.123001    
   33.263000       10.075000       50.476002    
   30.891001       12.927000       49.671001    
   30.378000       16.535000       50.799000    
   27.020000       18.398001       50.265999    
   28.167999       19.987000       46.969002    
   28.862000       16.570999       45.348000    
   25.250000       15.432000       45.394001    
   22.827999       16.400999       42.698002    
   19.605000       15.485000       40.974998    
   19.264999       15.095000       37.192001    
   15.717000       14.298000       36.193001    
   14.924000       12.937000       39.618000    
   17.886000       10.536000       39.672001    
   20.094000       11.190000       42.705002    
   23.733999       11.012000       41.717999    
   27.066999       12.161000       43.212002    
   30.697001       12.664000       42.487000    
   32.330002       10.423000       45.085999    
   35.903000       9.7709999       45.918999    
   36.867001       6.2420001       47.071999    
   38.305000       6.7040000       50.539001    
   40.969002       5.0250001       52.550999    
   41.243999       6.1570001       56.287998    
   43.901001       5.4629998       58.914001    
   44.587002       6.5689998       62.449001    
   47.542000       8.7959995       61.512001    
   47.648998       12.411000       62.639999    
   49.831001       13.558000       59.696999    
   47.622002       11.900000       57.098000    
   44.338001       10.309000       58.084000    
   42.617001       9.9119997       54.696999    
   43.479000       9.4309998       51.063999    
   41.273998       9.2989998       48.028000    
   42.105000       6.3670001       45.779999    
   39.948002       7.3899999       42.826000    
   36.816002       9.3420000       42.001999    
   33.737000       8.7410002       39.938000    
   30.277000       10.017000       39.243000    
   27.709000       7.3590002       40.098000    
   23.993000       7.1009998       40.910999    
   23.653000       6.9569998       44.693001    
   21.424999       3.8520000       44.345001    
   24.716999       2.0969999       43.557999    
   25.723000       2.3199999       47.243999    
   24.229000      1.40000004E-02   49.827999    
   24.308001       2.4050000       52.786999    
   24.841000       6.2249999       52.966000    
   25.639999       7.6970000       56.411999    
   24.253000       11.237000       56.577000    
   26.711000       12.808000       59.011002    
   26.436001       16.551001       58.039001    
   26.556000       18.790001       61.108002    
   23.791000       21.183001       62.111000    
   22.429001       23.839001       61.629002    
   19.183001       22.493999       60.498001    
   18.617001       24.801001       57.605000    
   16.844999       24.485001       54.256001    
   20.068001       23.249001       52.543999    
   20.048000       20.327000       54.953999    
   16.375000       19.687000       54.035999    
   17.105000       19.849001       50.280998    
   19.856001       17.267000       50.726002    
   17.375999       14.871000       52.395000    
   15.159000       14.863000       49.235001    
   18.218000       13.911000       47.181999    
   19.052000       11.170000       49.661999    
   15.396000       10.116000       49.528999    
   15.486000       9.4680004       45.722000    
   18.384001       7.0170002       46.298000    
   16.466999       5.4429998       49.213001    
   13.539000       4.6840000       46.886002    
   15.942000       2.8260000       44.625999    
   16.834999      0.69800001       47.722000    
   19.874001       2.3770001       49.397999    
   19.768999       2.3520000       53.249001    
   20.079000       5.9109998       54.643002    
   21.298000       6.3169999       58.262001    
   19.357000       8.2430000       59.396000    
   16.150000       8.0799999       57.338001    
   15.586000       11.334000       55.311001    
   11.911000       11.613000       56.094002    
   12.564000       11.219000       59.835999    
   15.389000       13.886000       59.668999    
   12.794000       16.378000       58.480000    
   10.124000       15.168000       60.955002    
   12.377000       14.967000       64.045998    
