# Supplementary material for: SAS-Pro: Simultaneous Residue Assignment and Structure Superposition for Protein Structure Alignment
Source: PLoS One. 2012 May 25;7(5):e37493. doi: 10.1371/journal.pone.0037493 (PMC3360771; doi:10.1371/journal.pone.0037493)
Supplement: File S2. — Results with the RIPC dataset. (ZIP) [file pone.0037493.s002.zip › RIPC results/d1hava_.pdb_d1kxfa_.pdb_dir/ALIGN]

           2           1
           3           1
           4           5
           5           4
           6           8
           7           9
           8          12
           9          13
          10          10
          11          14
          12          15
          13          16
          14          17
          15          18
          16          27
          21         125
          22          29
          23          30
          24          31
          25          32
          26          33
          27          34
          28          35
          30         210
          31          39
          32          40
          33          41
          34          42
          35          43
          36          44
          37          48
          38          46
          39          47
          40          19
          41          59
          42          60
          43          61
          44          62
          45          67
          45          67
          46          95
          47          94
          48          91
          49          93
          50          92
          50          92
          51          74
          52          75
          53          76
          54          77
          55          78
          54          77
          55          78
          56          84
          57          83
          58          85
          59          86
          60          87
          61          88
          62          89
          63          90
          70          36
          71          99
          72          98
          73         100
          74         103
          75         104
          76         206
          77         105
          78         106
          79         110
          80         113
          81         114
          78         106
          79         110
          80         113
          81         114
          82         115
          83         116
          84         117
          85         118
          86         119
          87         120
          88         121
          88         121
          89         130
          90         131
          91         132
          92         133
          93         134
          94         136
          95         137
          96         138
          97         139
          97         139
          98         162
          99         163
         100         164
         101         165
         102         166
         103         197
         104         167
         105         168
         106         169
         107         170
         108         171
         109         124
         110         172
         111         173
         112         174
         113         175
         114         176
         115         177
         116         178
         117         179
         118         180
         119         185
         117         179
         118         180
         119         185
         120         186
         121         187
         122         188
         123         189
         124         190
         125         191
         126         192
         127         193
         128         194
         129         195
RMSD =     5.22
 Nfrag =          116
SASnseq =     4.50
