# Supplementary material for: SAS-Pro: Simultaneous Residue Assignment and Structure Superposition for Protein Structure Alignment
Source: PLoS One. 2012 May 25;7(5):e37493. doi: 10.1371/journal.pone.0037493 (PMC3360771; doi:10.1371/journal.pone.0037493)
Supplement: File S2. — Results with the RIPC dataset. (ZIP) [file pone.0037493.s002.zip › RIPC results/d1hava_.pdb_d1kxfa_.pdb_dir/ALIGN_SEQ]

         147         208
         143         205
         142         204
         141         203
         140         202
         138         201
         137         200
         136         199
         135         198
         131         196
         129         195
         128         194
         127         193
         126         192
         125         191
         124         190
         123         189
         122         188
         121         187
         120         186
         119         185
         118         180
         117         179
         116         178
         115         177
         114         176
         113         175
         112         174
         111         173
         110         172
         108         171
         107         170
         106         169
         105         168
         104         167
         102         166
         101         165
         100         164
          99         163
          98         162
          97         139
          96         138
          95         137
          94         136
          93         134
          92         133
          91         132
          90         131
          89         130
          88         121
          87         120
          86         119
          85         118
          84         117
          83         116
          82         115
          81         114
          80         113
          79         110
          78         106
          77         105
          75         104
          74         103
          73         100
          71          99
          69          97
          68          96
          63          90
          62          89
          61          88
          60          87
          59          86
          58          85
          56          84
          55          78
          54          77
          53          76
          52          75
          51          74
          45          67
          44          62
          43          61
          42          60
          41          59
          39          47
          38          46
          36          44
          35          43
          34          42
          33          41
          32          40
          31          39
          28          35
          27          34
          26          33
          25          32
          24          31
          23          30
          22          29
          20          28
          19          26
          18          25
          17          20
          15          18
          14          17
          13          16
          12          15
          11          14
           9          13
           8          12
           7           9
           6           8
           4           5
           2           1
 Nalign =          114
RMSD =     3.02
SAS =     2.64
