# Supplementary material for: SAS-Pro: Simultaneous Residue Assignment and Structure Superposition for Protein Structure Alignment
Source: PLoS One. 2012 May 25;7(5):e37493. doi: 10.1371/journal.pone.0037493 (PMC3360771; doi:10.1371/journal.pone.0037493)
Supplement: File S2. — Results with the RIPC dataset. (ZIP) [file pone.0037493.s002.zip › RIPC results/d1hava_.pdb_d1kxfa_.pdb_dir/PROTEIN-CORDS]

 PROTEIN p2.CA                                                                           
   18.057207      -17.535631      -15.026155    
   15.745208      -14.687054      -13.874560    
   14.884573      -11.172599      -15.000331    
   12.304299      -9.3479929      -12.860652    
   9.9452276      -8.2927675      -15.670410    
   6.5364699      -7.4938374      -14.195226    
   3.3960276      -5.5991178      -15.060328    
   2.7946856      -2.0302806      -13.970971    
   1.0232613      -2.5395265      -10.614255    
   2.7328753     -0.36775196      -8.0375328    
   2.6085780       3.3936386      -8.5257940    
   4.0199661       6.4759645      -6.8123674    
   1.9814539       9.1205101      -5.0148153    
   3.8159444       12.437858      -4.8632345    
   3.3867762       15.614648      -2.8331683    
   2.9916706       19.173052      -4.1665530    
   6.6789522       19.603125      -4.9851336    
   6.9975200       16.003872      -6.1665773    
   8.4519358       13.957995      -3.2745619    
   7.2771802       10.346456      -3.1570001    
   5.1926513       10.162965      1.33309131E-02
   3.5662355       6.7788448     -0.55451328    
   2.2895753       4.1911044      -3.0078030    
 -0.85004616       3.0893774      -4.8005996    
  -1.6286759     -0.35596302      -6.1614280    
  -3.5495770      -2.3053019      -8.7912302    
  -5.1998653      -5.2521162      -7.1065521    
  -8.4291754      -7.2087970      -7.4376225    
  -9.7417927      -4.8078594      -10.062922    
  -9.0878334      -1.5941222      -8.1252499    
  -6.4296603       1.0643852      -7.7335491    
  -6.0437651       1.6181849      -3.9968700    
  -3.9875832       3.9062576      -1.8096567    
  -3.9433031       4.9414010       1.8509158    
  -6.3254671       7.8486876       2.4324188    
  -3.9308619       9.6418571       4.8424740    
  -1.4747032       10.052061       1.9185082    
  -2.3187115       13.412317      0.35199392    
 -0.66451758       13.677423      -3.0075006    
  -1.3535966       12.705178      -6.6016808    
 -0.95340550       9.3312092      -8.2623158    
   1.9780599       9.6249561      -10.698449    
  5.30887991E-02   8.1483297      -13.620318    
  -1.6730133       9.9210682      -16.592005    
  -4.6862764       7.6647148      -16.462967    
  -4.9829359       6.7077584      -12.787751    
  -4.7486610       10.284217      -11.532699    
  -7.9185047       11.210298      -13.416167    
  -10.150647       8.5211639      -11.972073    
  -12.902471       9.2115812      -9.4692173    
  -11.768167       7.8619890      -6.0528607    
  -14.074462       6.5307760      -3.3275330    
  -13.000936       6.9889665      0.24814512    
  -13.119674       4.6535168       3.2200806    
  -12.143123       6.4709787       6.3860345    
  -12.876825       3.5294755       8.6593485    
  -9.9859533       1.6972710       6.9434991    
  -7.6667895       4.4873843       5.7260132    
  -8.2644119       3.3854773       2.1534219    
  -9.1525888       5.2372336      -1.0146874    
  -9.9876976       3.3433642      -4.2009606    
  -11.272876       3.4314847      -7.7871633    
  -12.151988      0.80662912      -10.402067    
  -9.3146353     -0.25172591      -12.752481    
  -9.6449194      0.70422065      -16.396786    
  -10.879629      -2.3471005      -18.366280    
  -7.3916435      -2.6320660      -19.841204    
  -5.2881918      -2.4038587      -16.719889    
  -7.4756026      -4.9578652      -14.917028    
  -5.1150756      -7.7109184      -16.089912    
  -1.9692824      -5.8771219      -14.867134    
  -2.7962267      -6.3780951      -11.157801    
  -1.9479215      -8.2704744      -7.9381862    
  -4.0338378      -11.084519      -6.5102329    
  -4.8440733      -11.048840      -2.8394899    
  -4.9010897      -13.943328     -0.38627657    
  -6.4190674      -14.096812       3.0725162    
  -4.3480558      -17.040253       4.2305722    
  -1.1972811      -16.027733       6.0807371    
  0.33840162      -18.791685       8.1530485    
   3.0048194      -17.596579       10.549973    
   6.5024238      -17.371355       9.0810413    
   8.3652048      -14.935559       6.8253746    
   7.0466833      -12.775848       3.9998677    
   8.5103483      -10.405820       1.4694495    
   8.4024744      -6.6578131      0.89106357    
   10.489941      -3.9772959     -0.72965235    
   12.986263      -3.8005354       2.1176767    
   13.382400      -7.5000863       2.7122684    
   11.782890      -9.9240303       5.1281304    
   8.5922880      -9.3145523       7.0258932    
   7.8673878      -11.635994       9.9431162    
   4.3336101      -12.615027       10.779072    
   3.7993169      -13.956377       14.288939    
   1.3844463      -13.255470       17.103012    
  -1.2234857      -11.699242       14.854709    
   1.4131490      -9.0752153       13.972512    
   3.6504397      -8.2448063       11.004747    
   7.0042477      -6.8477368       12.152097    
   10.205259      -5.6432095       10.573692    
   13.470445      -4.4942203       12.106648    
   13.424262      -1.0637368       13.796936    
   14.744607       1.8299215       11.761557    
   13.607359      0.42425993       8.3848772    
   10.079341       1.7036343       7.6410761    
   9.1075239       5.3572106       7.4011827    
   7.8139253       7.9045196       4.9149632    
   7.3609691       6.5165467       1.4154035    
   6.4200950       3.0060415       2.6647849    
   2.6683736       3.5839014       2.9741428    
  0.75366127       1.5985693      0.38132015    
   3.5426760     -0.93270344     -0.15568765    
   2.2431824      -4.5275640     -0.22372870    
   3.5788617      -7.4354353       1.8362985    
   3.7807744      -10.633426     -0.26356733    
   4.1735411      -14.391137     -4.53917980E-02
   6.4871650      -16.550566      -2.1537888    
   3.7791278      -17.290033      -4.7077203    
   3.5538383      -13.578386      -5.3393292    
  0.18313535      -12.834049      -3.7795057    
 -0.55817515      -9.8217983      -1.6095322    
  -1.2089896      -10.585687       2.0430653    
  -1.4161751      -7.0428357       3.4580028    
 -0.88167399      -3.3428817       2.6842639    
   1.3578143      -1.2203207       4.9376960    
 -5.03403172E-02   1.9435160       6.5278745    
   2.4111314       2.8278816       9.2777176    
   4.3260789       1.3746486       12.209547    
   4.8758955       1.2433642       15.976699    
   8.3586111      0.50718433       17.307346    
   8.3611870      -1.9828538       20.133221    
   11.831934      -2.8704917       21.360308    
   14.093404      -4.2032018       18.615414    
   11.226912      -4.2993126       16.098900    
   8.4523611      -2.2615240       14.438670    
   4.8628359      -3.5987005       14.382899    
   2.9782605      -2.6135418       11.260022    
 -0.43319541      -1.0525713       10.925351    
  -1.7758398      -2.9284017       7.9074254    
  -4.9694123      -3.4918144       5.9633207    
  -5.9835372      -7.0645690       5.1592631    
  -9.1790018      -8.8008499       4.0502386    
  -10.629403      -12.003149       5.5288811    
  -11.890425      -15.140280       3.8248069    
  -15.330502      -13.575553       3.3192027    
  -13.745708      -10.487079       1.7685541    
  -14.290317      -8.1560612       4.7084999    
  -11.660166      -5.4291558       5.1280861    
  -9.8545265      -5.3997655       8.4153395    
  -7.4760084      -2.8864307       9.9284458    
  -4.8824992      -3.5654361       12.620360    
  -3.1598179     -0.64314920       14.241877    
 -0.65850765      -1.1172538       17.033192    
 -0.47397649       1.2476723       20.050932    
   1.3920491       4.4097400       19.214628    
   1.4231153       3.7100151       15.465690    
   2.7836783       6.5115399       13.313286    
   1.3847151       6.7893810       9.8109684    
   3.9697809       6.5151882       7.0257645    
 PROTEIN p1.CA                                                                           
   9.9049997      -16.676001      -8.1709995    
   9.9820004      -13.677000      -5.8049998    
   11.662000      -11.618000      -8.5220003    
   9.0489998      -12.466000      -11.147000    
   6.0710001      -11.142000      -9.1429996    
   8.3100004      -8.3109999      -7.8280001    
   8.7010002      -7.0749998      -11.385000    
   4.9210000      -7.0599999      -11.918000    
   4.4770002      -5.0339999      -8.7729998    
   7.2680001      -2.6459999      -9.7880001    
   5.5000000      -1.8310000      -13.038000    
   2.3290000     -0.79400003      -11.152000    
   3.9679999       1.0810000      -8.2270002    
   3.7479999       4.9330001      -8.3400002    
   4.8990002       7.8290000      -6.1380000    
   1.9650000       9.5019999      -4.3559999    
   1.9170001       13.149000      -3.3910000    
 -0.47499999       15.739000      -2.0220001    
  -1.0220000       19.480000      -2.4150000    
  -2.9590001       22.452000      -3.8299999    
  -3.5739999       23.153000      -7.5250001    
 -0.84500003       25.499001      -8.8160000    
  0.81000000       25.447001      -5.3730001    
   3.2860000       23.413000      -3.3150001    
   3.4879999       19.617001      -3.4960001    
   4.7199998       17.219000     -0.83800000    
   5.6710000       13.739000      -2.0669999    
   4.7280002       11.420000      0.77100003    
   4.8959999       7.6630001     -1.89999994E-02
   3.8510001       5.0609999      -2.6310000    
  0.46100000       3.8369999      -4.0330000    
 -3.79999988E-02  0.55100000      -5.9299998    
  -2.0170000      0.27300000      -9.1780005    
  -4.1220002      -2.8910000      -9.2849998    
  -6.4689999      -2.8150001      -12.336000    
  -7.7020001     -0.41900000      -15.026000    
  -7.7030001       2.9640000      -13.198000    
  -7.8569999       1.6550000      -9.6000004    
  -5.0780001       1.9540000      -6.9510002    
  -4.4770002      0.93599999      -3.2990000    
  -3.4519999       3.8640001      -1.0030000    
  -2.6600001       4.0110002       2.7920001    
  -5.0409999       6.5739999       4.3620000    
  -2.5090001       8.3979998       6.5549998    
  -1.0760000       9.7749996       3.3180001    
  -3.9300001       12.303000       3.3269999    
  -5.9070001       11.912000       6.5619998    
  -4.0219998       14.538000       8.5930004    
  -3.9890001       17.295000       5.9770002    
  -5.6799998       20.528999       7.0980000    
  -8.1630001       20.905001       4.1970000    
  -9.5790005       17.982000       2.1520000    
  -11.901000       20.188999      0.11800000    
  -9.0640001       21.927999      -1.7570000    
  -6.7410002       18.914000      -1.7860000    
  -5.1450000       17.780001      -5.0760002    
  -3.5039999       14.361000      -5.4660001    
 -0.27000001       13.905000      -7.4679999    
   1.1020000       10.731000      -9.1309996    
   4.4670000       9.9849997      -10.726000    
   4.1719999       7.0929999      -13.175000    
   7.6780000       6.4679999      -14.419000    
   8.4949999       10.122000      -15.019000    
   5.0990000       11.400000      -16.166000    
   3.0820000       13.448000      -13.698000    
 -0.70800000       13.148000      -13.432000    
  -3.0109999       14.936000      -10.988000    
  -6.6310000       14.862000      -9.9230003    
  -8.8439999       16.747999      -7.5359998    
  -9.7320004       14.868000      -4.3280001    
  -13.328000       15.782000      -5.1350002    
  -13.115000       13.700000      -8.3330002    
  -11.778000       10.378000      -7.1459999    
  -13.943000       7.5260000      -6.0310001    
  -12.902000       5.9660001      -2.7260001    
  -13.767000       2.4890001      -1.4950000    
  -13.030000      0.95599997       1.8630000    
  -11.645000      -2.5950000       1.9680001    
  -13.500000      -3.4330001       5.1900001    
  -15.605000      -1.7580000       7.9219999    
  -13.928000      0.18400000       10.779000    
  -10.912000       2.5539999       11.006000    
  -9.7889996       3.7379999       7.5549998    
  -6.2589998       2.3139999       7.1230001    
  -5.8010001       1.4610000       3.3959999    
  -8.3640003       2.3440001      0.66900003    
  -9.0550003       1.6910000      -3.0360000    
  -9.0019999       4.8709998      -5.0739999    
  -10.223000       5.2870002      -8.6820002    
  -8.3179998       7.8590002      -10.751000    
  -9.8509998       8.4499998      -14.218000    
  -6.9920001       10.574000      -15.610000    
  -4.2969999       7.9749999      -14.963000    
  -3.2790000       5.4930000      -17.770000    
  -4.7600002       1.9380000      -17.584999    
  -3.0030000     -0.44400001      -15.228000    
  -2.3199999      -4.0660000      -16.025999    
  -4.6570001      -6.3520002      -14.043000    
  -2.6530001      -8.0260000      -11.243000    
  -5.6859999      -8.7139997      -9.0699997    
  -5.3189998      -12.475000      -9.5660000    
  -1.8410000      -12.325000      -7.9400001    
  -3.0160000      -11.339000      -4.4920001    
  -3.6719999      -14.000000      -1.8730000    
  -7.1469998      -15.581000      -1.6300000    
  -8.9410000      -15.303000       1.7370000    
  -8.7589998      -19.056000       2.1780000    
  -5.0370002      -19.354000       1.4240000    
  -4.0260000      -17.169001       4.3600001    
  -2.7110000      -19.841999       6.7880001    
 -0.35800001      -21.150000       4.1069999    
   1.4830000      -17.822001       4.2399998    
   1.4500000      -17.534000       8.0299997    
   4.8200002      -18.304001       9.6990004    
   6.9879999      -17.836000       6.6139998    
   9.3520002      -15.224000       5.2049999    
   8.2700005      -12.464000       2.8039999    
   9.7860003      -9.5760002      0.86900002    
   8.7019997      -5.9260001      0.87599999    
   8.8319998      -4.5790000      -2.6949999    
   8.9329996     -0.78799999      -2.4440000    
   10.638000       2.5160000      -3.3360000    
   12.194000       5.2059999      -1.1330000    
   11.819000       8.6739998      -2.6510000    
   11.987000       6.9489999      -6.0300002    
   14.720000       4.3690000      -5.4970002    
   13.628000      0.69800001      -5.6780000    
   14.325000      -1.4390000      -2.6099999    
   13.627000      -4.9770002      -1.4490000    
   13.456000      -5.4559999       2.3390000    
   13.500000      -8.9370003       3.9050000    
   10.975000      -9.6709995       6.6599998    
   11.239000      -12.477000       9.2139997    
   8.6040001      -15.177000       9.8800001    
   5.2249999      -13.486000       9.4689999    
   2.7049999      -13.466000       12.255000    
 -0.75500000      -11.988000       12.067000    
  -2.6750000      -9.7670002       14.435000    
  -6.3930001      -9.0730000       14.415000    
  -5.8049998      -5.3709998       15.132000    
  -2.3150001      -3.8190000       15.602000    
  -1.2740000     -0.36600000       16.799999    
   1.5210000       1.9610000       15.670000    
   2.5799999       5.5780001       16.098000    
   2.6170001       8.1610003       13.316000    
   4.1430001       11.661000       13.329000    
   2.4800000       14.520000       11.450000    
   5.1139998       16.150000       9.2790003    
   7.5219998       16.927000       12.138000    
   6.2870002       17.167000       15.710000    
   3.0739999       15.643000       17.035000    
   2.6250000       11.862000       17.389999    
 -0.77999997       10.142000       17.202999    
  -1.4840000       6.4470000       17.691000    
  -3.1680000       4.6250000       14.805000    
  -4.3880000       1.0260000       14.471000    
  -4.4349999      -1.4060000       11.532000    
  -7.0809999      -4.1160002       11.135000    
  -5.8010001      -7.6430001       10.263000    
  -2.0760000      -6.9380002       10.178000    
  0.99599999      -8.9090004       9.1960001    
   4.0520000      -8.5310001       11.434000    
   7.5760002      -8.9029999       10.122000    
   10.823000      -8.1669998       11.894000    
   13.102000      -5.8070002       9.9639997    
   14.555000      -2.2820001       9.8509998    
   12.637000      0.38400000       8.0059996    
   13.469000       3.5790000       6.1929998    
   10.998000       6.4920001       6.2010002    
   8.9010000       6.7719998       3.0550001    
   8.5109997       2.9970000       2.4849999    
   4.7459998       3.0550001       3.0950000    
   2.5929999       1.7210000      0.28700000    
   4.9190001      -1.0240000     -0.88599998    
   3.6080000      -4.5440001      -1.4780000    
   4.4419999      -7.5689998      0.67799997    
   5.2639999      -10.752000      -1.3609999    
   5.3410001      -14.268000      0.20000000    
   8.3070002      -16.575001     -0.47999999    
   6.0669999      -19.628000     -0.66299999    
   6.0469999      -20.936001      -4.2589998    
   3.2609999      -23.336000      -3.2630000    
  0.80500001      -20.427999      -3.3810000    
   2.5520000      -18.782000      -6.3880000    
   4.4029999      -16.106001      -4.3449998    
   1.1790000      -14.315000      -3.6250000    
   1.0250000      -10.611000      -2.7880001    
 -3.20000015E-02  -10.477000      0.88400000    
 -0.83999997      -6.7800002       1.3279999    
  0.45199999      -3.2200000       1.8400000    
   3.1780000      -1.6730000       4.1059999    
   1.6960000      0.85900003       6.5209999    
   4.1269999       1.1289999       9.4530001    
   7.6020002      0.44299999       10.784000    
   8.7170000       1.0610000       14.351000    
   11.008000     -0.56400001       16.910999    
   12.306000      -3.3090000       14.566000    
   8.9029999      -4.5380001       13.417000    
   7.3340001      -3.8680000       9.9969997    
   3.5270000      -3.8310001       9.8380003    
   1.3530000      -4.3410001       6.7440000    
  -2.3989999      -4.6820002       6.0879998    
  -3.7190001      -7.9390001       4.6399999    
  -5.3969998      -7.3889999       1.2290000    
  -7.0980000      -10.440000     -0.40700001    
  -8.5200005      -11.335000      -3.8329999    
  -12.035000      -10.901000      -2.3510001    
  -11.569000      -7.2049999      -1.5020000    
  -11.581000      -6.5599999      -5.2690001    
  -15.171000      -7.5799999      -6.2379999    
  -16.931999      -4.2090001      -6.0229998    
  -14.488000      -2.6440001      -8.4840002    
  -15.870000      -4.3499999      -11.608000    
  -19.469999      -3.3670001      -10.815000    
  -20.913000     -0.49900001      -12.864000    
  -21.606001       2.4549999      -10.515000    
