# Supplementary material for: SAS-Pro: Simultaneous Residue Assignment and Structure Superposition for Protein Structure Alignment
Source: PLoS One. 2012 May 25;7(5):e37493. doi: 10.1371/journal.pone.0037493 (PMC3360771; doi:10.1371/journal.pone.0037493)
Supplement: File S2. — Results with the RIPC dataset. (ZIP) [file pone.0037493.s002.zip › RIPC results/d1hcyb2.pdb_d1lnlb1.pdb_dir/ALIGN]

           4         108
           5          16
           6          15
           7          17
           8          19
           9          20
          10          22
          22         124
          23         123
          24         118
          25         119
          26         120
          27         121
          28         122
          29         116
          28         122
          29         116
          30         115
          31         112
          32         114
          33         113
          33         113
          34         129
          35         130
          36         131
          37         132
          38         133
          39         134
          40         139
          38         133
          39         134
          40         139
          41         138
          42         137
          43         136
          74         295
          75         288
          76         293
          77         294
          78         298
          79         292
          89          99
          90         185
          91         184
          92         187
          93         188
          94         189
          95         190
          96         191
          97         192
         100         143
         101         193
         102         194
         103         195
         104         196
         105         197
         104         196
         105         197
         106         204
         107         202
         108         201
         109         203
         117          51
         118          44
         119          49
         120          47
         121          43
         122          42
         123          39
         124          38
         155         272
         156         249
         157         248
         158         247
         159         246
         160         245
         161         244
         181         170
         182         307
         183         308
         184         306
         185         305
         186         303
         191         222
         192         226
         193         227
         194         223
         195         219
         196         224
         212         278
         213          73
         214          75
         215          79
         216          76
         217          77
         218          81
         219          80
         221          36
         222         261
         223         266
         224         264
         225         263
         226         258
         228           2
         229          87
         230          86
         231          83
         232          84
         233          82
         234          78
RMSD =     6.18
 Nfrag =           95
SASnseq =     6.51
