# Supplementary material for: SAS-Pro: Simultaneous Residue Assignment and Structure Superposition for Protein Structure Alignment
Source: PLoS One. 2012 May 25;7(5):e37493. doi: 10.1371/journal.pone.0037493 (PMC3360771; doi:10.1371/journal.pone.0037493)
Supplement: File S2. — Results with the RIPC dataset. (ZIP) [file pone.0037493.s002.zip › RIPC results/d1hcyb2.pdb_d1lnlb1.pdb_dir/ALIGN_SEQ]

         183         308
         182         307
         180         304
         154         274
         153         271
         151         270
         150         269
         146         268
         145         267
         144         255
         143         253
         115         252
         114         251
         109         203
         107         202
         105         197
         104         196
         103         195
         102         194
         101         193
          97         192
          96         191
          95         190
          94         189
          93         188
          92         187
          90         185
          83         165
          50         144
          49         142
          48         141
          45         140
          40         139
          39         134
          38         133
          37         132
          36         131
          35         130
          34         129
          28         122
          27         121
          26         120
          25         119
          24         118
          20         117
          15          31
          14          27
          10          22
           9          20
           8          19
           7          17
           5          16
           3          14
           2          12
 Nalign =           54
RMSD =     5.61
SAS =    10.39
