# Supplementary material for: SAS-Pro: Simultaneous Residue Assignment and Structure Superposition for Protein Structure Alignment
Source: PLoS One. 2012 May 25;7(5):e37493. doi: 10.1371/journal.pone.0037493 (PMC3360771; doi:10.1371/journal.pone.0037493)
Supplement: File S2. — Results with the RIPC dataset. (ZIP) [file pone.0037493.s002.zip › RIPC results/d1hcyb2.pdb_d1lnlb1.pdb_dir/PROTEIN-CORDS]

 PROTEIN p1.CA                                                                           
   90.612259       43.568890       242.10010    
   92.764984       44.876316       244.93828    
   95.579735       42.560608       243.84767    
   96.012764       44.532600       240.67413    
   95.379066       48.083511       241.95540    
   97.937737       47.827168       244.87582    
   99.988426       44.670914       244.20853    
   102.27353       45.105892       246.94728    
   99.779663       43.731358       249.43840    
   99.234695       40.629330       247.47783    
   102.36809       39.674179       245.54335    
   105.60153       38.465233       247.04399    
   108.76697       40.432510       247.55130    
   110.69218       38.832993       244.86833    
   108.18263       39.171436       242.16373    
   107.90675       42.752239       243.18445    
   111.53304       43.353558       242.79922    
   111.43628       41.509216       239.42331    
   108.78904       43.809483       238.29138    
   110.86200       46.828274       239.40443    
   113.60873       45.638191       237.21935    
   111.33994       44.963005       234.24760    
   110.45680       48.581692       234.57057    
   114.04408       49.943489       235.11736    
   115.03563       48.280365       231.89642    
   111.80036       48.541935       229.96918    
   111.76519       44.896000       228.96716    
   108.52782       43.226250       229.92923    
   107.24062       40.000145       231.18564    
   105.59157       37.696365       233.61954    
   107.30647       36.211277       236.67732    
   106.18425       33.119339       238.45555    
   105.61591       33.475418       242.15289    
   106.73019       31.175976       244.86511    
   105.04353       30.162224       248.21945    
   106.54106       31.087395       251.51062    
   109.07372       29.444494       253.84163    
   111.21564       26.471872       253.14636    
   108.53759       24.379463       251.74472    
   109.59926       20.925158       252.88545    
   110.69043       22.239223       256.21970    
   107.29969       23.558456       257.51599    
   103.58963       23.868366       257.33920    
   104.08241       26.222603       254.43394    
   102.42590       23.186522       253.02953    
   99.034996       24.498154       253.72156    
   100.21494       27.907591       252.26517    
   98.313560       27.647369       249.03116    
   95.317245       28.399143       251.18520    
   96.332581       31.466722       253.10797    
   98.298622       33.003277       250.41550    
   95.676163       32.920616       247.65176    
   94.650787       36.198257       246.06183    
   91.119385       35.036667       246.18912    
   90.766808       34.376858       249.85046    
   92.718147       37.391922       250.52872    
   90.285355       39.257275       248.40337    
   87.138481       37.867725       250.22223    
   88.750031       38.406147       253.64616    
   89.110214       42.109497       252.90907    
   85.792648       42.395668       251.14261    
   83.928398       40.535900       253.88161    
   85.045036       43.270786       256.27084    
   84.268547       46.244816       253.84460    
   80.826729       44.738583       253.32236    
   80.272903       44.672100       257.08328    
   82.738815       46.880508       258.69891    
   83.554138       46.871754       262.40732    
   83.195175       50.759689       262.34244    
   79.722252       51.090969       260.94077    
   77.269920       53.324894       262.82855    
   73.613930       53.272797       261.58218    
   73.932678       57.010490       260.93985    
   75.646873       56.040337       257.74561    
   72.231003       55.003223       256.43509    
   70.906815       51.477135       257.09473    
   71.856361       48.725510       259.47693    
   73.829338       45.727089       258.38803    
   71.571007       42.962578       259.66064    
   73.287651       40.269108       261.65820    
   76.922089       41.311954       261.47797    
   77.423706       39.738316       264.81970    
   76.441017       36.259693       263.75018    
   77.826279       37.169018       260.37643    
   81.109482       37.804020       262.22906    
   80.728836       34.591675       264.43185    
   80.297394       32.471447       261.26212    
   82.562546       33.940086       258.66370    
   85.547943       33.203529       260.78177    
   84.412750       29.840462       261.96127    
   84.362206       29.100653       258.32816    
   87.850281       30.167280       257.51633    
   88.852478       28.278669       260.66794    
   87.259186       25.079264       259.53818    
   88.172897       25.522213       255.90218    
   91.727409       25.990295       257.18738    
   91.575737       22.965647       259.54187    
   90.501633       20.791710       256.62650    
   93.434677       21.837011       254.41693    
   95.758423       20.925983       257.25919    
   94.051842       17.483730       257.34729    
   94.815582       16.853090       253.74457    
   98.429871       17.621174       254.62880    
   99.141335       15.091754       257.35962    
   99.043282       18.144314       259.60977    
   96.980804       18.211054       262.86655    
   94.069870       20.618582       263.64276    
   95.373093       24.060034       264.84933    
   96.468338       24.999193       268.37729    
   94.190002       27.720955       269.90628    
   96.546616       30.673994       270.92520    
   96.855675       31.609894       274.63083    
   98.179359       34.766335       276.14432    
   100.12794       32.984108       278.75784    
   102.06593       30.773602       276.29312    
   104.86545       31.053623       273.73828    
   103.65480       31.771490       270.19958    
   105.13470       28.479815       269.12411    
   104.81709       28.858082       265.36224    
   106.32986       32.023117       263.82739    
   106.92858       32.890358       260.15378    
   108.79749       35.412724       257.85764    
   106.40692       36.800789       255.25520    
   108.85541       37.973774       252.65559    
   106.33229       40.639412       251.55862    
   107.04904       44.328751       251.22424    
   104.98275       47.555870       251.58101    
   105.01003       50.023113       248.53279    
   106.11452       53.012257       250.61064    
   107.02367       51.460640       254.11435    
   109.88155       48.723457       254.13828    
   109.53530       45.014133       254.40883    
   106.93760       43.379017       256.66772    
   108.70541       42.509857       260.04520    
   109.25222       38.918842       260.78595    
   108.65663       36.790318       263.99207    
   111.28071       34.426849       265.38126    
   109.46137       31.342918       266.67667    
   108.93382       30.108131       270.23312    
   108.67373       33.905533       271.30939    
   106.96588       35.322308       274.41971    
   104.24756       37.871048       273.85278    
   105.24091       41.445297       274.74774    
   103.21672       44.237110       276.07498    
   103.09003       46.526592       273.02960    
   103.28083       50.190529       273.74008    
   100.47203       52.116108       272.35522    
   98.112541       49.331745       271.68155    
   97.572090       47.528172       274.91287    
   99.072929       45.448864       277.64584    
   99.164078       41.723011       277.42654    
   97.161652       41.300804       280.47610    
   94.756493       43.764694       279.09113    
   93.644302       40.948063       276.87866    
   93.676201       38.310677       279.57681    
   91.127190       40.471291       281.51117    
   89.132362       41.289387       278.38910    
   88.925278       37.568737       277.66971    
   87.472748       37.096798       281.20767    
   84.984604       39.808254       281.09158    
   83.896225       37.998093       277.84869    
   83.919029       34.714771       279.11688    
   81.745407       35.629139       282.09122    
   79.111656       37.020206       279.93713    
   78.912514       33.614643       278.21976    
   79.051262       31.955778       281.51376    
   76.475151       34.098064       283.30280    
   73.740349       34.103283       280.78760    
   73.943474       37.911469       280.42111    
   76.022263       40.738148       278.94357    
   75.853935       43.696751       281.41190    
   75.888039       47.220619       279.83731    
   77.172417       50.539528       281.14966    
   74.356529       50.997150       283.54190    
   74.651932       47.650677       285.01910    
   71.688026       46.605503       283.06195    
   72.017403       42.839336       282.47507    
   70.918236       42.232128       278.82022    
   70.122292       38.515896       278.42856    
   71.786156       36.456825       275.75928    
   70.526520       32.954636       276.40442    
   68.222954       33.293034       273.39099    
   68.558235       33.552113       269.65424    
   69.853561       37.116787       269.29074    
   72.296944       35.698765       271.68521    
   75.291306       34.935658       269.57510    
   75.046509       38.311760       267.77454    
   75.146393       40.483311       270.86856    
   78.218246       38.251030       271.67184    
   79.788841       39.142742       268.39932    
   79.233154       42.731491       268.85620    
   81.234871       42.611721       272.15787    
   83.872086       40.181946       270.89563    
   85.135590       41.623844       267.49228    
   84.057167       44.747673       268.99921    
   82.117035       46.699429       266.52545    
   79.873299       49.600285       267.37033    
   76.885651       47.544128       268.17822    
   78.734726       46.797112       271.52591    
   76.502769       47.322964       274.56360    
   79.326202       48.042542       276.93240    
   82.550797       48.768066       274.95834    
   84.241737       50.388134       277.96637    
   84.088257       47.072407       279.74066    
   84.338295       44.254082       277.23914    
   86.745453       46.267487       275.09570    
   87.848366       44.755478       271.81750    
   89.470879       41.297287       271.93811    
   89.576180       40.529968       268.29556    
   90.773079       43.807941       266.83102    
   93.244705       44.537781       269.60791    
   94.395439       40.964149       269.15707    
   95.233147       41.891758       265.52124    
   97.335571       44.929688       266.42651    
   98.753571       43.075691       269.40298    
   100.08956       40.179306       267.26224    
   101.57433       42.539406       264.71707    
   104.06487       44.595974       266.60327    
   105.38171       41.452080       268.23474    
   108.16241       42.526951       265.94269    
   108.64822       45.801319       267.79791    
   106.51134       46.539070       270.82047    
   108.38315       49.425564       272.28934    
   109.06841       50.484146       268.77658    
   112.76675       50.764450       268.96356    
   113.19476       50.010986       265.30701    
   110.31712       51.630814       263.78397    
   109.43221       48.670368       261.57196    
   106.00623       49.257130       259.83264    
   102.82554       47.503197       260.92929    
   102.72803       43.786217       260.29794    
   101.06868       41.158516       258.22803    
   98.201210       40.699310       260.70804    
   97.483833       44.360706       261.03992    
   95.798889       44.327400       257.69058    
   92.995560       42.402374       256.08035    
   94.433571       41.701195       252.64383    
   97.364655       40.164101       254.40485    
   96.583725       38.470398       257.63187    
   95.752777       35.147095       256.34918    
   99.397812       34.923103       255.53743    
   100.94052       34.647217       259.03577    
   100.29607       31.405054       260.83008    
   99.196793       32.778946       264.09558    
   96.263237       34.168800       262.10907    
   94.503929       30.866127       262.48004    
   95.811035       30.239952       266.06400    
   94.179977       33.606453       266.91760    
   90.825226       32.670349       265.33069    
   90.808662       29.204498       266.82285    
   90.789032       30.985598       270.23206    
   88.109879       33.520611       269.11801    
   86.387970       30.432407       267.60199    
   85.900223       28.491693       270.84662    
   84.885826       31.624687       272.89847    
   81.918007       31.485455       270.65659    
   81.559151       27.740425       270.87943    
   81.384254       28.142727       274.61151    
   77.995056       29.853159       274.21274    
   77.072502       28.064569       271.18747    
   77.125465       24.751595       273.09091    
   75.274078       25.816172       276.16397    
   72.013039       25.189074       274.43158    
 PROTEIN p2.CA                                                                           
   104.22700       55.320999       265.93600    
   102.18500       58.313000       264.75101    
   99.278000       57.597000       262.32800    
   95.514999       55.889000       262.63800    
   95.059998       53.339001       260.01001    
   91.845001       52.223999       258.44601    
   91.605003       48.550999       257.71600    
   89.668999       47.973000       254.46400    
   87.861000       44.939999       252.93401    
   90.207001       42.896999       250.81900    
   88.058998       43.888000       247.89400    
   87.344002       47.544998       248.11301    
   91.107002       47.959000       247.92300    
   92.572998       50.558998       245.56700    
   95.550003       49.585999       243.52499    
   97.421997       52.349998       245.10699    
   96.569000       50.721001       248.43600    
   97.144997       47.290001       247.48700    
   100.44400       48.422001       246.02400    
   101.65800       49.703999       249.42700    
   100.86700       46.431999       251.08600    
   102.29500       44.390999       248.25400    
   105.50200       45.918999       248.45399    
   105.37100       46.062000       252.19000    
   105.08600       42.368000       253.03200    
   107.35900       41.646999       250.24699    
   109.89300       43.528000       252.25900    
   108.58500       42.099998       255.46899    
   109.01500       38.626999       254.14900    
   112.65400       39.417999       253.77100    
   113.13000       40.755001       257.25101    
   115.43900       38.473999       259.08499    
   115.05200       40.526001       262.25500    
   113.19100       39.451000       265.24399    
   110.24200       41.507000       264.02899    
   110.50500       39.925999       260.64600    
   107.99800       37.660000       259.00299    
   109.40800       34.230000       259.45999    
   109.82500       35.320999       263.10101    
   106.50700       37.117001       263.76199    
   105.30300       33.900002       262.41299    
   106.62000       32.094002       265.35400    
   104.66700       34.006001       267.74600    
   101.51000       31.841000       267.06100    
   102.70200       28.235001       267.50500    
   105.76400       26.617001       265.78000    
   108.61400       27.233999       266.65399    
   107.10800       27.285999       270.11801    
   108.47300       29.771999       272.46899    
   106.02000       29.816999       275.15701    
   106.07700       29.518999       278.97198    
   109.48400       30.954000       278.18600    
   111.59600       30.403999       275.10800    
   114.29700       28.249001       276.63199    
   112.59700       25.874001       279.21500    
   112.36500       22.198999       278.64099    
   108.83300       21.499001       277.60300    
   107.45600       24.336000       275.41599    
   104.06300       25.122999       273.81601    
   102.40500       27.032000       271.05899    
   102.17700       30.486000       272.62500    
   98.947998       31.174000       271.16501    
   95.616997       31.322001       273.31100    
   92.915001       28.916000       271.93399    
   90.053001       27.315001       273.80200    
   90.384003       30.024000       276.43301    
   88.439003       33.187000       277.24301    
   91.378998       35.311001       276.40799    
   91.612000       34.298000       272.79501    
   90.282997       37.287998       270.92200    
   92.874001       39.438000       272.52899    
   95.751999       37.363998       271.86401    
   94.865997       37.243000       268.15799    
   94.069000       40.887001       268.36301    
   97.484001       41.848000       269.59500    
   98.820000       39.648998       266.91199    
   97.299004       41.327999       263.86499    
   98.672997       44.456001       265.40799    
   101.93500       42.903000       265.78201    
   101.92800       42.115002       262.14499    
   100.31000       45.375999       260.98999    
   102.85700       47.584999       262.77301    
   105.34300       45.448002       261.04501    
   103.89100       45.980999       257.70401    
   103.93800       49.671001       258.33401    
   107.66600       49.484001       259.54599    
   108.24300       48.377998       256.01599    
   106.38900       51.042999       254.13300    
   102.83200       49.999001       254.51401    
   100.36200       52.776001       254.90700    
   97.139000       51.101002       255.20000    
   95.873001       48.750999       257.85699    
   95.810997       45.088001       257.29901    
   92.683998       44.417000       255.13300    
   90.110001       41.855000       256.21701    
   88.842003       39.044998       254.02000    
   85.230003       39.014999       255.11200    
   83.725998       35.577000       254.56599    
   80.433998       35.825001       256.30600    
   79.477997       36.627998       252.72000    
   79.528000       33.868999       250.17300    
   82.660004       34.348999       248.18800    
   81.872002       33.417000       244.61600    
   85.585999       33.688999       243.72000    
   88.897003       33.963001       245.46500    
   90.003998       37.514000       246.11900    
   92.803001       38.557999       243.89900    
   94.722000       40.233002       246.71300    
   95.810997       36.973000       247.87199    
   95.209000       34.777000       244.97600    
   97.142998       35.931999       241.98100    
   100.17300       33.901001       241.66100    
   101.92500       37.106998       240.51199    
   101.31600       40.792999       240.71100    
   102.15200       43.806000       238.47800    
   103.46700       46.986000       240.20700    
   100.97200       48.638000       238.06599    
   102.01400       52.238998       239.06700    
   105.46700       51.692001       237.38200    
   104.70900       48.209999       235.85100    
   106.80300       45.166000       236.65700    
   106.55300       41.618000       237.86900    
   107.09200       40.372002       241.33000    
   105.50800       37.448002       243.05800    
   102.49500       38.196999       245.22701    
   103.85200       38.139000       248.58400    
   100.34200       37.924999       250.07800    
   100.13600       34.525002       248.19299    
   102.28800       32.160000       250.22099    
   105.53700       32.050999       252.02299    
   108.32400       29.688000       252.94200    
   108.74200       28.219999       256.38501    
   112.42700       28.128000       256.97699    
   112.87700       26.308001       260.27200    
   110.77300       23.436001       258.91599    
   112.59000       23.712000       255.71700    
   109.05600       23.514999       254.27800    
   106.53100       25.775000       252.36301    
   102.92900       26.780001       253.20900    
   100.27500       25.211000       250.90601    
   96.584000       25.555000       250.54900    
   93.532997       23.607000       249.54500    
   90.278999       25.473000       249.32500    
   88.490997       22.136000       250.28799    
   85.169998       23.563999       250.55299    
   85.501999       26.379999       248.09300    
   81.973999       25.091000       248.54300    
   81.954002       27.875999       251.21700    
   80.652000       29.952999       248.14301    
   77.898003       27.371000       248.34500    
   75.581001       28.542999       250.97301    
   72.214996       30.038000       251.90900    
   69.083000       27.896000       252.38901    
   67.461998       31.287001       252.13100    
   70.060997       33.731998       250.87801    
   72.815002       35.459000       252.87801    
   72.252998       33.222000       255.90500    
   75.393997       31.297001       255.42000    
   76.857002       29.007999       257.95599    
   79.123001       31.757999       259.06299    
   76.155998       34.176998       259.24200    
   74.004997       31.920000       261.48099    
   77.116997       31.330000       263.21201    
   78.323997       34.844002       263.84000    
   74.945999       36.398998       264.19901    
   74.458000       34.102001       267.18500    
   77.634003       35.016998       268.70700    
   76.507004       38.493999       268.52399    
   73.292999       37.683998       270.34000    
   74.901001       36.643002       273.49399    
   75.405998       39.650002       275.69699    
   77.880997       37.886002       277.95901    
   81.467003       38.368999       276.77399    
   82.240997       34.813000       277.75800    
   79.188004       32.931999       276.47400    
   80.052002       34.596001       273.28201    
   83.739998       33.993999       272.76700    
   82.661003       30.445000       272.72299    
   80.896004       30.974001       269.54001    
   83.126999       33.613998       268.20401    
   86.146004       31.319000       268.43399    
   84.653999       28.239000       267.09698    
   83.650002       30.549000       264.24500    
   87.276001       31.795000       263.74500    
   87.830002       28.222000       263.03201    
   86.263000       27.888000       259.73599    
   88.470001       29.702999       257.31900    
   91.416000       27.895000       258.98099    
   89.836998       24.788000       257.73099    
   88.540001       26.056000       254.47301    
   91.960999       27.188999       253.45599    
   94.133003       24.412001       254.47099    
   91.927002       21.520000       253.61800    
   94.123001       18.474001       253.85600    
   97.522003       20.021999       253.57500    
   99.724998       19.598000       256.51300    
   101.73300       22.778000       256.17801    
   98.828003       25.291000       255.85001    
   96.134003       27.128000       257.76501    
   94.445000       24.167999       259.12500    
   97.278999       23.374001       261.37601    
   97.956001       25.270000       264.51801    
   101.66600       25.080000       263.91800    
   102.19700       26.405001       260.49799    
   99.097000       28.452000       259.73199    
   100.42300       31.816000       260.72299    
   102.96400       31.155001       258.19699    
   100.60400       31.771999       255.33000    
   99.554001       35.404999       254.88800    
   95.942001       34.813000       254.40800    
   95.946999       34.294998       258.20099    
   96.523003       37.931000       258.79501    
   93.841003       38.367001       256.26501    
   91.445000       36.206001       258.23001    
   92.179001       37.230999       261.75101    
   91.595001       40.679001       260.53601    
   88.156998       39.931999       259.56699    
   87.581001       38.238998       262.99200    
   88.856003       41.087002       264.87100    
   86.449997       43.042000       262.63599    
   83.606003       41.057999       264.13101    
   85.084999       41.486000       267.70700    
   84.886002       45.212002       267.24100    
   81.556000       44.932999       265.76199    
   80.349998       43.026001       268.89200    
   81.883003       45.748001       270.81000    
   79.385002       47.970001       269.05200    
   76.446999       45.887001       269.40500    
   77.122002       45.981998       273.07199    
   77.707001       49.667000       273.46201    
   74.661003       50.130001       271.49399    
   73.113998       47.692001       273.92200    
   74.161003       49.803001       276.92001    
   77.621002       48.379002       277.95099    
   81.088997       49.622002       278.35199    
   82.998001       47.923000       275.64499    
   86.518997       48.007999       277.17999    
   85.447998       46.212002       280.44800    
   84.102997       42.662998       280.81601    
   82.063004       41.217999       283.62900    
   83.716003       38.027000       282.98901    
   86.830002       35.896000       283.10101    
   88.536003       38.604000       285.04901    
   90.896004       36.085999       286.42899    
   92.739998       36.074001       283.08701    
   92.001999       39.462002       281.52200    
   95.152000       40.752998       283.23401    
   97.669998       38.011002       282.73999    
   100.18800       39.341999       280.19400    
   99.929001       37.722000       276.82101    
   103.16500       35.793999       275.59900    
   105.37000       36.542000       273.91400    
   104.04800       39.941002       273.18100    
   105.08300       40.584000       276.80499    
   108.59000       39.230000       276.64801    
   109.79200       42.394001       274.95599    
   113.32800       42.365002       273.52100    
   114.77200       40.209999       272.25000    
   111.76300       38.298000       271.19199    
   109.51700       41.286999       270.64700    
   111.10300       44.324001       269.42700    
   107.66500       45.924999       269.41101    
   106.83500       48.112999       272.37601    
   103.19200       48.771999       271.88901    
   102.71000       45.194000       271.49701    
   104.39600       44.460999       274.84601    
   103.25900       47.424999       276.87500    
   99.780998       46.390999       276.07700    
   100.07300       42.667999       276.72400    
   97.306999       42.547001       279.29901    
   93.995003       41.764000       277.45200    
   92.009003       44.171001       279.42899    
   94.382004       46.889000       278.14001    
   93.419998       46.049999       274.52802    
   89.739998       46.251999       274.15100    
   89.830002       49.842999       272.89401    
   91.973999       49.201000       269.83701    
   91.934998       52.646000       268.44299    
   93.650002       54.432999       271.24701    
   96.022003       51.800999       271.99399    
   96.509003       50.449001       268.57700    
   96.068001       53.304001       266.07199    
   93.667999       51.643002       263.57300    
   90.097000       51.363998       262.64801    
   87.605003       49.778000       260.26801    
   86.056999       51.265999       257.15900    
   82.873001       49.813000       258.49899    
   81.574997       47.563000       261.31601    
   78.585999       45.662998       259.93301    
   78.001999       42.033001       259.30200    
   76.514000       41.608002       255.80800    
   76.476997       45.356998       255.55901    
   74.004997       45.618999       258.42001    
   74.154999       48.424999       260.99701    
   74.878998       47.914001       264.57501    
   71.364998       49.168999       265.05099    
   69.940002       46.740002       262.37601    
   71.781998       43.911999       264.27100    
   70.246002       44.789001       267.51901    
   66.982002       44.612000       265.48199    
   67.779999       41.577999       263.62799    
   68.594002       39.770000       266.85199    
   65.639999       40.450001       269.01700    
   63.646000       39.473000       265.97501    
   65.120003       36.118000       266.34299    
   64.412003       36.252998       269.99799    
   60.791000       35.591999       268.80399    
