# Supplementary material for: SAS-Pro: Simultaneous Residue Assignment and Structure Superposition for Protein Structure Alignment
Source: PLoS One. 2012 May 25;7(5):e37493. doi: 10.1371/journal.pone.0037493 (PMC3360771; doi:10.1371/journal.pone.0037493)
Supplement: File S2. — Results with the RIPC dataset. (ZIP) [file pone.0037493.s002.zip › RIPC results/d1jj7a_.pdb_d1lvga_.pdb_dir/ALIGN]

          16          51
          17          55
          18          58
          19          56
          20          53
          21          54
          22          57
          23          52
          34          93
          35         166
          36         164
          37         162
          38         161
          39         159
          40         160
          41         157
          42         156
          46         150
          47         100
          48          99
          49          96
          50          95
          51         101
          79         167
          80          92
          81          90
          82          87
          83          86
          84          89
          85          88
          86          84
          87          85
         106         173
         107          11
         108          10
         109           8
         110           9
         111           6
         133         212
         134         182
         135         183
         136         181
         137         184
         138         185
         139         186
         140         187
         141         188
         142         189
         143         190
         144         191
         145         192
         146         193
         147         194
         148         199
         172         227
         173         232
         174         226
         175         229
         176         230
         177         231
RMSD =     4.25
 Nfrag =           54
SASnseq =     7.87
