# Supplementary material for: SAS-Pro: Simultaneous Residue Assignment and Structure Superposition for Protein Structure Alignment
Source: PLoS One. 2012 May 25;7(5):e37493. doi: 10.1371/journal.pone.0037493 (PMC3360771; doi:10.1371/journal.pone.0037493)
Supplement: File S2. — Results with the RIPC dataset. (ZIP) [file pone.0037493.s002.zip › RIPC results/d1jj7a_.pdb_d1lvga_.pdb_dir/ALIGN_SEQ]

         177         231
         176         230
         175         229
         172         227
         168         225
         166         224
         156         222
         154         221
         153         220
         150         219
         148         199
         147         194
         146         193
         145         192
         144         191
         143         190
         142         189
         141         188
         140         187
         139         186
         138         185
         137         184
         135         183
         134         182
          98         176
          78         168
          77         165
          75         131
          74         129
          72         126
          63         118
          60         117
          58         111
          54         110
          53         109
          51         101
          47         100
          45          98
          43          97
          33          94
          30          65
          29          61
          22          57
          19          56
          17          55
          16          51
          13          48
          12          46
           8          44
           5          13
 Nalign =           50
RMSD =     3.86
SAS =     7.71
