# Supplementary material for: SAS-Pro: Simultaneous Residue Assignment and Structure Superposition for Protein Structure Alignment
Source: PLoS One. 2012 May 25;7(5):e37493. doi: 10.1371/journal.pone.0037493 (PMC3360771; doi:10.1371/journal.pone.0037493)
Supplement: File S2. — Results with the RIPC dataset. (ZIP) [file pone.0037493.s002.zip › RIPC results/d1jj7a_.pdb_d1lvga_.pdb_dir/PROTEIN-CORDS]

 PROTEIN p2.CA                                                                           
   130.06784       10.070301       1.4781507    
   133.80362       10.861534       1.3337915    
   135.58447       13.304058       3.6154356    
   137.85300       16.156206       2.6676099    
   139.98730       17.684776       5.4041333    
   141.79367       20.898153       4.6267815    
   143.52579       23.647064       6.5800614    
   147.00621       25.212502       6.8390236    
   150.21127       23.227165       7.0786800    
   150.73787       22.421474       10.756489    
   147.00903       22.588627       11.654808    
   146.81696       19.001434       12.919556    
   145.30063       17.124987       9.9850149    
   147.68315       14.147062       9.9533024    
   147.40417       13.976891       13.736098    
   143.60915       13.932073       13.752378    
   143.48872       11.472786       10.868779    
   145.97772       9.0823040       12.546178    
   143.60193       8.9797697       15.538056    
   140.58936       8.4581041       13.243459    
   142.17570       5.5367551       11.354234    
   143.50743       3.7660277       14.425090    
   140.00533       3.8288057       15.892837    
   138.04933       3.2303460       12.664106    
   140.19609       1.4797928       10.022583    
   137.14438     -0.72122347       9.2972212    
   135.17203       2.2327456       8.0662184    
   137.67459       4.6983805       6.5822644    
   140.28244       4.4741640       3.8463922    
   142.88809       7.1779242       3.2454913    
   143.40666       8.6150846     -0.23797788    
   147.15060       8.3468361     -0.90310955    
   148.16249       11.442400      -2.8513045    
   151.21217       11.802686      -5.0898991    
   153.83458       14.412053      -4.1820436    
   157.22151       15.612877      -5.3863492    
   158.42177       16.612976      -1.9298582    
   160.90453       14.473861     -3.01554203E-02
   159.68005       12.051975       2.6541104    
   159.94475       13.203405       6.2546620    
   161.38190       10.757208       8.7461023    
   158.65150       8.2537880       9.6183243    
   156.73459       8.8163872       6.3843737    
   156.26656       5.8355823       4.1761918    
   155.94878       5.5721974      0.41502726    
   152.54767       4.1841478     -0.60444677    
   151.26932       5.0654502       2.8600578    
   151.52531       8.8109236       3.5000410    
   152.08435       9.6572618     -0.17402302    
   153.40933       8.1909494      -3.3828804    
   156.75301       10.030558      -3.4815609    
   157.48611       10.673454      -7.1667638    
   159.31989       13.065636      -9.4977064    
   157.77821       16.224901      -10.900843    
   158.45210       14.774034      -14.354631    
   156.38904       11.566838      -13.855597    
   153.60794       13.555349      -12.194385    
   153.37616       16.003748      -15.060357    
   153.31802       13.034090      -17.429632    
   150.52463       11.306479      -15.491766    
   148.62143       14.576179      -15.060193    
   148.67027       15.118777      -18.837795    
   147.68018       11.500072      -19.363173    
   144.53351       12.307636      -17.327454    
   145.33076       10.101309      -14.310139    
   144.50581       12.749306      -11.717856    
   141.28065       14.027849      -10.170937    
   143.12370       17.237206      -9.2166595    
   146.65396       18.564318      -8.6527576    
   148.16422       21.679714      -7.1667066    
   151.46219       23.400646      -6.5242085    
   152.01205       24.065762      -2.8325202    
   155.01698       25.612888      -1.1286287    
   157.45268       24.669451      -3.8696468    
   156.09273       21.186813      -4.5403328    
   153.48712       19.422354      -6.6927619    
   150.68152       17.366066      -5.0979195    
   147.68016       15.544938      -6.5224299    
   144.87367       13.066129      -5.9252071    
   145.13542       10.356905      -8.5807562    
   141.89751       8.7525082      -9.7090912    
   143.21150       5.3430982      -8.6093683    
   143.95450       6.3551035      -5.0437593    
   140.24419       7.1891832      -4.5973253    
   138.88319       4.2972136      -6.6598988    
   140.93372       1.8400452      -4.5835042    
   139.27602       2.9780257      -1.3477736    
   135.79591       3.0239933      -2.7830427    
   136.38179     -0.41415465      -4.3539681    
   137.03944      -1.8399073     -0.85673207    
   133.77242     -0.31955364      0.32881016    
   135.35190       2.2288299       2.6460426    
   134.65918       5.8899612       3.2103968    
   137.39723       7.7531390       1.3766193    
   139.21268       10.448663       3.3600976    
   141.34576       13.100010       1.6368036    
   143.85770       15.607315       3.0275288    
   144.33823       18.478146      0.51637125    
   145.01532       22.237341      0.33215940    
   142.48222       24.930006     -0.60362715    
   143.17987       24.631117      -4.3213425    
   142.39569       20.941494      -3.8902411    
   139.12567       21.768112      -2.1615071    
   138.08485       24.184353      -4.9290881    
   138.93930       21.627914      -7.5837173    
   137.07277       18.761889      -5.8412638    
   133.94580       20.968721      -5.6250234    
   133.81615       20.581009      -9.4246111    
   133.96684       16.783588      -9.4071007    
   131.50072       14.035877      -8.6207066    
   133.29196       13.035034      -5.3655834    
   130.63577       14.998961      -3.3916392    
   132.21365       14.941669      8.02417621E-02
   131.73990       16.730350       3.3550043    
   134.39252       19.505936       3.6177945    
   136.09003       20.198553       6.9379416    
   138.57890       22.962994       7.7391171    
   141.10419       22.332054       10.537272    
   142.16904       25.658726       11.990117    
   144.95367       26.330172       14.509248    
   144.22395       28.504610       17.583471    
   146.04837       31.326675       15.842930    
   148.89226       31.864773       13.371950    
   151.43172       32.316093       16.191414    
   150.46878       28.934593       17.614933    
   150.46933       27.438473       14.103428    
   153.96117       28.727144       13.482848    
   155.16447       27.460949       16.858980    
   153.85619       23.915741       16.285297    
   155.11772       23.806322       12.714524    
   158.57082       24.965126       13.712508    
   158.53923       22.491491       16.595720    
   157.66667       19.526197       14.360763    
   160.96614       20.560280       12.771991    
   160.46397       18.890179       9.3929014    
   160.67177       21.890532       7.0298781    
   163.53032       24.115070       5.8933930    
   163.28253       27.853077       6.6654425    
   162.30263       28.577478       3.0716519    
   159.59074       25.915380       3.2425084    
   158.34569       27.320671       6.5489454    
   158.12021       30.825695       5.0817099    
   156.02473       29.570564       2.1584883    
   153.73775       27.535645       4.3902745    
   153.09991       30.377314       6.8191586    
   152.46533       32.779877       3.9598835    
   149.98277       30.292620       2.4758182    
   148.34302       29.825129       5.8916092    
   147.64207       33.535854       6.3513422    
   146.30281       33.737953       2.8322349    
   144.20663       30.583246       2.9399245    
   142.72037       31.172146       6.4264507    
   140.40465       33.481052       4.4435005    
   138.57855       30.404980       3.1452656    
   137.50134       28.897043       6.4352851    
   135.07089       31.839651       6.0397863    
   134.22246       31.939583       2.3045919    
   130.40283       31.393444       2.4492915    
   129.41055       27.814972       1.5488981    
   132.99190       26.585806       1.0184476    
   133.40875       24.459877       4.1452727    
   130.73775       22.433350       5.8899446    
   132.55042       22.773994       9.1916904    
   135.48953       24.465349       10.891802    
   137.30392       22.664484       13.682487    
   139.71710       24.531832       15.902632    
   142.56122       22.233747       16.909920    
   143.25708       23.871241       20.267323    
   142.84972       20.914253       22.620110    
   143.45462       17.793900       20.502512    
   141.02739       15.435558       22.277004    
   138.32352       18.051846       21.952986    
   139.05042       18.555977       18.221958    
   138.99591       14.825766       17.626333    
   135.65182       14.406812       19.418381    
   134.31856       17.246407       17.244915    
   135.58334       15.475637       14.115710    
   133.93602       12.172759       15.065091    
   130.65544       13.893886       15.856678    
   130.68219       15.525130       12.448561    
   131.08484       12.019916       10.988225    
   128.86746       10.164843       13.496792    
   126.34269       9.2486544       10.842991    
   128.78087       7.7455063       8.3710327    
   130.36583       6.0391827       11.368657    
   127.05668       4.6902699       12.718626    
   125.76409       3.7050796       9.2513380    
   128.95160       1.8292177       8.3952637    
   128.09377      0.14029562       11.703936    
   131.34160       1.3098998       13.249252    
 PROTEIN p1.CA                                                                           
   129.58099       3.1120000      -9.1850004    
   131.82600       5.2630000      -11.378000    
   131.20700       9.0100002      -11.682000    
   133.64301       11.161000      -13.655000    
   132.45000       14.790000      -13.853000    
   134.58600       17.075001      -16.018999    
   135.03400       19.622000      -13.241000    
   135.00000       18.978001      -9.4940004    
   134.84300       21.851999      -7.0209999    
   136.35899       19.881001      -4.1520000    
   133.62500       20.524000      -1.5910000    
   134.03500       17.999001       1.2270000    
   131.32600       17.368000       3.7760000    
   131.66499       15.108000       6.7989998    
   128.17999       14.528000       8.1859999    
   128.00500       12.947000       11.618000    
   130.80499       10.568000       10.563000    
   131.84700       7.7760000       12.965000    
   134.41100       5.0580001       12.372000    
   135.85800       1.8800000       13.779000    
   138.65601     -1.60000008E-02   12.053000    
   137.66400      -3.4340000       10.594000    
   140.10001      -5.2110000       12.922000    
   138.64200      -3.6070001       16.063000    
   134.94800      -3.0280001       15.117000    
   134.01100      -2.4619999       18.764000    
   135.97099      0.75000000       19.195000    
   134.94901       3.9140000       17.375000    
   138.05701       6.0229998       16.730000    
   136.13600       8.8549995       15.066000    
   132.86501       9.8800001       16.724001    
   130.13800       11.977000       15.093000    
   132.36501       14.280000       13.035000    
   130.63200       17.138000       11.256000    
   132.61600       19.733999       9.3319998    
   133.08600       21.094999       5.8360000    
   136.13699       21.775000       3.6670001    
   135.49899       24.400999      0.99100000    
   135.48801       24.389000      0.98100001    
   137.57600       25.214001      -2.1099999    
   139.89101       28.139999      -1.4410000    
   140.15100       27.341000       2.2530000    
   142.44501       25.423000       4.5650001    
   141.28999       23.507000       7.6310000    
   143.95200       22.603001       10.181000    
   143.34200       19.429001       12.174000    
   145.16499       19.440001       15.509000    
   145.26801       17.172001       18.534000    
   147.30901       14.612000       20.552000    
   148.73199       11.434000       19.052999    
   145.98000       8.8640003       18.638000    
   143.20200       11.448000       18.518999    
   142.27901       10.261000       15.007000    
   143.82001       12.813000       12.653000    
   145.35300       10.279000       10.266000    
   142.14999       8.1879997       10.343000    
   140.18700       11.215000       9.1129999    
   142.71500       11.540000       6.2890000    
   142.31000       7.8210001       5.4870000    
   138.52000       8.0939999       5.1780000    
   138.84900       11.182000       2.9579999    
   140.91200       8.9720001      0.60299999    
   138.18800       6.3189998      0.73100001    
   140.61200       3.7509999       2.1610000    
   137.78700       2.7560000       4.5050001    
   134.08200       3.5639999       4.7189999    
   132.40500       5.4470000       7.5860000    
   130.78500       3.1789999       10.158000    
   128.15900       5.8730001       10.635000    
   127.29500       9.1239996       8.9080000    
   128.19400       10.268000       5.4159999    
   131.21001       11.785000       3.6819999    
   130.47000       13.602000      0.43099999    
   132.66901       15.155000      -2.2490001    
   130.62399       17.645000      -4.2800002    
   127.42600       16.278999      -2.7460001    
   128.13499       12.665000      -3.6819999    
   129.41499       9.7100000      -1.6020000    
   133.07500       8.9209995      -2.3090000    
   132.31599       5.3429999      -3.4670000    
   130.14600       6.6149998      -6.3429999    
   133.32600       7.8649998      -7.9990001    
   135.49400       5.6960001      -10.247000    
   138.41200       4.7839999      -7.9660001    
   141.05800       5.8800001      -10.492000    
   139.20500       9.1450005      -11.073000    
   138.85100       9.7700005      -7.3299999    
   142.51900       8.9219999      -6.7750001    
   143.37500       11.835000      -9.0699997    
   140.95900       14.373000      -7.5739999    
   142.02400       13.607000      -3.9849999    
   145.73100       13.645000      -3.1600001    
   147.34399       12.755000      0.15600000    
   150.96700       13.058000       1.2420000    
   152.00999       11.252000       4.4050002    
   154.75400       10.864000       6.9879999    
   156.40900       8.0629997       5.0009999    
   156.52901       8.8559999       1.2160000    
   156.09700       6.1880002      -1.4620000    
   159.07100       6.1710000      -3.8550000    
   159.78000       4.1170001      -6.9850001    
   162.77299       2.6159999      -8.7670002    
   162.47501       5.1149998      -11.608000    
   164.02901       8.5710001      -12.040000    
   163.06000       11.701000      -10.112000    
   161.19099       13.011000      -13.165000    
   159.40401       9.6660004      -13.512000    
   158.74001       9.6099997      -9.7779999    
   156.92900       12.955000      -9.9779997    
   155.06300       12.073000      -13.186000    
   154.04800       8.6400003      -11.839000    
   150.35699       7.8569999      -12.116000    
   149.28101       10.262000      -14.835000    
   146.93100       9.7209997      -17.763000    
   149.11700       12.290000      -19.528999    
   152.91299       12.271000      -19.600000    
   153.63100       15.823000      -18.301001    
   156.13400       18.363001      -19.591000    
   159.51300       19.076000      -18.034000    
   158.16100       22.593000      -17.399000    
   155.18100       21.216999      -15.462000    
   157.29800       18.625999      -13.661000    
   159.73700       21.375000      -12.669000    
   156.89600       23.627001      -11.505000    
   155.44600       20.879000      -9.2779999    
   158.92700       20.403999      -7.7770000    
   159.38000       24.173000      -7.3020000    
   156.09900       24.406000      -5.3850002    
   156.85001       21.291000      -3.3039999    
   160.30600       22.546000      -2.3640001    
   162.07500       19.732000      -4.2179999    
   163.43600       21.625999      -7.2500000    
   166.30000       23.197001      -5.3400002    
   168.03999       20.020000      -4.1230001    
   167.24001       18.215000      -7.3769999    
   168.86099       20.971001      -9.4350004    
   172.14700       21.054001      -7.5320001    
   172.17000       17.306000      -8.0850000    
   174.45599       15.795000      -10.761000    
   172.03900       14.604000      -13.485000    
   169.21001       16.590000      -11.898000    
   165.72900       15.272000      -12.641000    
   167.14000       12.428000      -14.721000    
   168.71700       11.101000      -11.531000    
   167.40800       7.6320000      -10.735000    
   166.38200       6.5599999      -7.2490001    
   167.25900       3.1989999      -5.7150002    
   163.74699       2.3210001      -4.4910002    
   162.51700       3.7260001      -1.1610000    
   164.88600       6.6250000      -1.7720000    
   168.27100       5.2960000     -0.68199998    
   170.00400       8.4020004      -2.0439999    
   167.12199       10.628000     -0.94199997    
   166.99400       11.862000       2.6410000    
   163.70100       12.156000       4.4879999    
   162.95200       15.749000       3.5899999    
   163.95300       15.157000     -2.80000009E-02
   161.55000       12.218000     -0.17800000    
   158.67999       14.260000       1.2359999    
   159.35500       17.157000      -1.1450000    
   159.21400       14.674000      -4.0120001    
   156.01401       12.976000      -2.8369999    
   154.37500       16.396999      -2.5270000    
   155.38000       17.225000      -6.1120000    
   153.62601       14.086000      -7.3540001    
   150.48399       15.167000      -5.5339999    
   150.60800       18.771000      -6.7940001    
   151.12199       18.111000      -10.514000    
   147.68201       16.455999      -10.663000    
   145.90100       19.632999      -9.5869999    
   143.79300       17.861000      -6.9109998    
   140.55099       19.565001      -5.8610001    
   141.20100       18.045000      -2.4210000    
   144.67999       18.075001     -0.86100000    
   145.60600       16.238001       2.3290000    
   148.85600       16.971001       4.1830001    
   149.44400       14.585000       7.0970001    
   152.79500       15.670000       8.6219997    
   154.02901       15.569000       5.0149999    
   156.72200       18.208000       5.5819998    
   158.03300       17.440001       9.0570002    
   161.48900       16.966999       7.4920001    
   161.53900       19.833000       4.9629998    
   164.25500       22.465000       5.2690001    
   163.48300       26.132000       5.9610000    
   163.34599       27.181999       2.2869999    
   161.11600       24.299999       1.1820000    
   158.80299       24.952000       4.1440001    
   158.24800       28.486000       2.8160000    
   157.19200       26.995001     -0.52899998    
   154.55499       24.917000       1.2539999    
   153.21700       28.032000       2.9579999    
   153.13800       29.898001     -0.38200000    
   151.20399       27.072001      -2.0179999    
   148.66100       26.782000      0.78200001    
   147.91000       30.466000       1.3510000    
   149.17599       32.506001      -1.6090000    
   149.00999       30.367001      -4.7399998    
   146.22301       31.049000      -7.2719998    
   145.70799       27.260000      -7.1919999    
   144.24500       27.452000      -3.6860001    
   140.82401       28.554001      -4.9390001    
   140.52499       25.320000      -6.9270000    
   140.86400       22.936001      -3.9770000    
   140.03000       22.344000     -0.32800001    
   142.81599       21.398001       2.0840001    
   142.96600       19.219999       5.1960001    
   146.11800       20.118999       7.0970001    
   147.65601       18.006001       9.8559999    
   150.97900       19.464001       10.979000    
   153.22301       20.309999       13.952000    
   154.13300       23.712000       12.476000    
   151.92799       26.066000       14.485000    
   152.66800       28.989000       12.149000    
   150.84100       27.264999       9.2639999    
   148.05400       26.202999       11.622000    
   147.53700       29.771000       12.822000    
   146.90401       30.943001       9.2609997    
   144.20399       28.309000       8.6780005    
   140.67000       29.440001       7.8470001    
   139.41400       26.846001       10.321000    
   140.98100       24.853001       13.147000    
   139.47800       21.639000       14.497000    
   140.83501       20.247999       17.747999    
   140.51300       16.466000       17.837000    
   140.44000       14.594000       21.128000    
   139.54700       10.949000       21.624001    
   138.04700       10.781000       18.150000    
   135.73700       13.741000       18.669001    
   135.97600       17.415001       17.747000    
   136.07899       19.379000       21.021999    
   136.82600       22.867001       19.705999    
   136.47600       24.645000       16.395000    
   137.19501       28.139999       15.162000    
   139.83099       30.469000       13.777000    
   143.07899       31.016001       15.666000    
   141.78900       34.091000       17.521000    
   138.45700       32.606998       18.594000    
   140.17300       29.502001       19.990000    
   142.90100       31.544001       21.688000    
   140.15601       33.643002       23.268000    
   138.27000       30.532000       24.403999    
   141.46400       29.600000       26.260000    
   140.62100       25.926001       25.851999    
   142.48900       22.930000       24.410999    
   144.03700       24.745001       21.458000    
   145.09599       27.615999       23.711000    
   146.79800       25.167999       26.068001    
   148.52000       23.577999       23.070000    
   149.91701       26.736000       21.476000    
   151.57500       27.806999       24.736000    
   153.42599       24.650999       25.763000    
