# Supplementary material for: SAS-Pro: Simultaneous Residue Assignment and Structure Superposition for Protein Structure Alignment
Source: PLoS One. 2012 May 25;7(5):e37493. doi: 10.1371/journal.pone.0037493 (PMC3360771; doi:10.1371/journal.pone.0037493)
Supplement: File S2. — Results with the RIPC dataset. (ZIP) [file pone.0037493.s002.zip › RIPC results/d1jwyb_.pdb_d1puja_.pdb_dir/ALIGN]

          11          84
          12          83
          13          76
          14          77
          15          80
          16          82
          17          78
          18          79
          33          51
          34          92
          35          96
          36          93
          37          91
          38          95
          39          97
          40          94
          41          98
          42          99
          43         100
          56         150
          57         165
          58         168
          59         169
          60         166
          61         167
          61         167
          62         138
          63         134
          64         137
          65         139
          66         135
          63         134
          64         137
          65         139
          66         135
          67         131
          68         133
          65         139
          66         135
          67         131
          68         133
          69         136
          70         132
          91         276
          92          24
          93          25
          94          23
          95          21
          96          20
          97          16
          98          22
          96          20
          97          16
          98          22
          99          19
         100          17
         101          15
         131         263
         132         264
         133         269
         134         266
         135         268
         136         267
         177          47
         178         229
         179         226
         180         227
         181         224
         182         223
         183         228
         195         154
         196         156
         197         162
         198         161
         199         158
         200         160
         202         197
         203         196
         204         203
         205         199
         206         198
         207         200
         208         195
         213         155
         214         188
         215         186
         216         185
         217         189
         218         187
         219         184
         220         190
         229         243
         230         237
         231         234
         232         238
         233         240
         234         239
         235         236
         236         233
         237         235
         238         230
RMSD =     7.89
 Nfrag =           88
SASnseq =     8.96
