# Supplementary material for: SAS-Pro: Simultaneous Residue Assignment and Structure Superposition for Protein Structure Alignment
Source: PLoS One. 2012 May 25;7(5):e37493. doi: 10.1371/journal.pone.0037493 (PMC3360771; doi:10.1371/journal.pone.0037493)
Supplement: File S2. — Results with the RIPC dataset. (ZIP) [file pone.0037493.s002.zip › RIPC results/d1jwyb_.pdb_d1puja_.pdb_dir/ALIGN_SEQ]

         250         257
         249         254
         246         253
         242         250
         240         249
         239         247
         233         240
         232         238
         230         237
         225         194
         222         193
         221         192
         220         190
         217         189
         214         188
         200         160
         199         158
         196         156
         195         154
         192         153
          79         147
          78         146
          76         142
          75         140
          65         139
          64         137
          63         134
          48         123
          46         105
          45         104
          43         100
          42          99
          41          98
          39          97
          38          95
          36          93
          34          92
          16          82
          15          80
          14          77
          13          76
          10          75
           9          74
           6          73
           2          72
 Nalign =           45
RMSD =     6.98
SAS =    15.52
