# Supplementary material for: SAS-Pro: Simultaneous Residue Assignment and Structure Superposition for Protein Structure Alignment
Source: PLoS One. 2012 May 25;7(5):e37493. doi: 10.1371/journal.pone.0037493 (PMC3360771; doi:10.1371/journal.pone.0037493)
Supplement: File S2. — Results with the RIPC dataset. (ZIP) [file pone.0037493.s002.zip › RIPC results/d1jwyb_.pdb_d1puja_.pdb_dir/PROTEIN-CORDS]

 PROTEIN p2.CA                                                                           
  -82.316933      -20.980255      -1.8376006    
  -85.108917      -23.406429      -2.7147837    
  -82.296471      -25.892168      -3.3491511    
  -79.138260      -24.522814      -1.7174827    
  -80.569565      -23.976089       1.7619936    
  -82.676956      -27.112101       1.3052654    
  -79.723030      -29.474854      0.85051543    
  -77.881386      -27.776100       3.7221174    
  -80.714783      -28.951370       5.9562616    
  -80.878632      -32.406605       4.3845611    
  -77.203293      -32.873569       5.2289777    
  -77.288208      -31.493017       8.7704487    
  -80.373260      -33.546902       9.6287403    
  -78.186600      -36.663891       9.5839710    
  -76.124077      -35.212112       12.422147    
  -78.903191      -34.108551       14.756778    
  -81.198288      -35.796204       17.277426    
  -83.989525      -33.237000       17.261555    
  -85.307098      -30.300699       15.277204    
  -86.251335      -26.956587       16.793634    
  -88.721046      -25.489994       14.323647    
  -89.181053      -21.780487       15.026314    
  -92.396271      -20.164110       13.885834    
  -93.796333      -16.652166       14.403102    
  -96.403877      -16.857010       17.183304    
  -98.345261      -14.074764       15.428104    
  -98.891617      -16.490353       12.511132    
  -98.095757      -20.066067       13.706061    
  -99.543930      -21.623720       10.556292    
  -98.582520      -19.170570       7.8159156    
  -95.005577      -19.077286       9.1346684    
  -94.526955      -22.859095       8.8332176    
  -92.379677      -23.789200       5.8096514    
  -94.040344      -26.775242       4.0491414    
  -91.001205      -27.386869       1.8308281    
  -88.706123      -27.823170       4.8404651    
  -91.170448      -29.773037       6.9809747    
  -91.353249      -32.360588       4.2069488    
  -87.649872      -33.086018       4.6779742    
  -88.269539      -33.430660       8.4282007    
  -90.137794      -36.728180       8.3702507    
  -89.770905      -38.955933       11.435792    
  -87.061150      -36.746559       12.949748    
  -88.012283      -35.720779       16.514214    
  -89.000252      -32.072067       16.756168    
  -90.449936      -29.292824       18.880089    
  -92.470474      -26.397421       17.438829    
  -91.269104      -23.180145       19.036926    
  -93.756767      -20.316364       18.752821    
  -91.247902      -17.446569       19.044949    
  -92.120430      -13.755181       19.600985    
  -94.940605      -14.905487       21.886623    
  -94.640961      -11.516249       23.608469    
  -95.827118      -9.8716726       20.357698    
  -98.814247      -12.194674       19.833670    
  -102.26963      -12.479721       21.360531    
  -101.65553      -14.759910       24.358427    
  -105.11093      -16.368813       24.164078    
  -104.72252      -17.167122       20.477022    
  -101.21690      -18.526649       21.088800    
  -102.66718      -20.911993       23.672277    
  -105.20036      -22.042774       21.047955    
  -102.42452      -22.756344       18.528534    
  -100.41771      -24.728575       21.066813    
  -103.40691      -26.944811       21.863205    
  -104.00848      -27.314865       18.126595    
  -100.45403      -28.550894       17.462460    
  -100.27666      -30.758219       20.570942    
  -103.56433      -32.450176       19.639584    
  -101.84484      -33.353798       16.359869    
  -98.866859      -34.941887       18.085550    
  -96.626572      -31.890394       17.861067    
  -94.900970      -30.809715       21.077641    
  -95.111275      -27.009394       21.185583    
  -93.599411      -24.254307       23.331715    
  -94.306198      -20.526924       23.188650    
  -91.218567      -18.443268       23.884020    
  -89.655983      -14.958735       23.850864    
  -86.059868      -15.259361       22.636116    
  -85.319023      -11.665788       23.583033    
  -86.066559      -11.835494       27.312338    
  -85.915344      -15.604222       27.791502    
  -89.547859      -16.430738       28.532488    
  -89.977661      -20.187994       28.115944    
  -86.422195      -21.014767       27.055624    
  -85.973175      -23.022270       30.262630    
  -88.453255      -25.569113       28.920042    
  -86.514366      -26.435774       25.756601    
  -83.876976      -28.786179       27.196669    
  -86.353882      -30.548046       29.514357    
  -88.751518      -31.128139       26.627800    
  -85.901596      -32.331429       24.396835    
  -84.782127      -34.942215       26.933821    
  -88.303627      -36.310062       27.338614    
  -88.775368      -36.614609       23.582438    
  -85.425079      -38.361320       23.142893    
  -85.677605      -40.452675       26.336187    
  -86.496300      -43.695889       24.521364    
  -83.766060      -43.229916       21.903795    
  -81.113976      -42.360062       24.485680    
  -82.125168      -45.108566       26.926611    
  -81.891197      -47.600723       24.057095    
  -78.390594      -46.385220       23.126877    
  -77.279533      -46.552719       26.764647    
  -78.513069      -50.130859       27.137739    
  -76.500290      -51.075684       24.047512    
  -73.274963      -49.699196       25.519854    
  -73.153671      -46.317856       23.774744    
  -72.566704      -43.583038       26.345766    
  -74.815102      -40.482479       26.452633    
  -73.706024      -37.411205       24.522856    
  -74.896416      -33.796604       24.447844    
  -78.214760      -33.434795       22.626301    
  -77.732452      -32.270248       19.039253    
  -80.450134      -29.980759       17.691730    
  -81.123436      -28.190060       14.428538    
  -82.626404      -24.698009       14.372626    
  -84.842598      -24.109333       11.335773    
  -87.374092      -21.492954       10.286795    
  -88.393425      -18.693748       7.9508085    
  -86.323532      -15.495279       7.6878791    
  -86.351875      -13.092276       10.642498    
  -88.235710      -15.552598       12.878468    
  -85.536316      -15.187751       15.544516    
  -83.225052      -18.168509       14.994967    
  -80.048042      -16.223986       15.832356    
  -81.552490      -14.442470       18.814371    
  -82.577759      -17.799042       20.301882    
  -79.132324      -19.315872       19.727892    
  -77.313118      -16.325754       21.242157    
  -79.633614      -16.320707       24.259483    
  -79.257927      -20.071730       24.850138    
  -75.488838      -20.030834       24.269835    
  -75.258194      -16.898777       26.425892    
  -72.862221      -15.362682       23.913296    
  -72.823540      -13.389036       20.673683    
  -71.904884      -16.109524       18.194433    
  -74.602631      -15.503315       15.576648    
  -71.113297      -25.031378       13.157340    
  -71.962570      -26.641439       16.518438    
  -72.864769      -23.914223       19.011209    
  -72.372246      -25.189863       22.555418    
  -75.020493      -24.563356       25.192577    
  -73.708588      -25.810913       28.520153    
  -72.898842      -29.510969       28.702234    
  -76.327713      -30.712519       27.613390    
  -76.910919      -29.185633       24.196936    
  -75.192482      -28.507557       20.885740    
  -76.907188      -26.442049       18.190361    
  -76.635162      -26.002853       14.429049    
  -77.920319      -22.779152       12.856058    
  -79.445831      -22.512129       9.3781166    
  -80.354950      -19.479792       7.2111959    
  -83.942215      -18.270702       6.9467244    
  -85.814720      -20.112175       4.2148461    
  -89.138588      -19.631474       2.4364643    
  -90.874260      -21.906431     -9.50364396E-02
  -91.884056      -21.916716      -3.8178031    
  -95.672142      -22.260696      -3.8494332    
  -96.786774      -19.943171      -1.0482360    
  -99.110092      -18.709211      -3.7878468    
  -101.91241      -18.117971      -1.2764001    
  -101.93147      -14.309484      -1.3374031    
  -103.17125      -14.263404       2.2655985    
  -100.14795      -16.232382       3.4560463    
  -97.918396      -13.843896       1.5146875    
  -99.524330      -10.769429       3.0753360    
  -99.158569      -12.191211       6.5961642    
  -95.491287      -12.949311       5.9800482    
  -94.889816      -9.5070143       4.5192304    
  -96.601494      -7.5856643       7.3022704    
  -94.714714      -9.5109720       10.002113    
  -91.329681      -8.8747158       8.3769007    
  -90.423798      -12.293617       6.9434156    
  -89.846924      -10.689577       3.5163288    
  -87.478592      -7.8335004       2.6121819    
  -89.646126      -4.7342167       2.1805630    
  -87.476280      -3.6632020     -0.76269996    
  -88.862350      -6.1543493      -3.2876019    
  -92.551704      -5.6923537      -2.4621239    
  -95.335152      -3.1185498      -2.6890924    
  -95.394600      -2.0204720      0.94089776    
  -98.614784     -3.73671502E-02  0.58475769    
  -100.58019      -3.1690261     -0.33271545    
  -99.254959      -4.6987162       2.8786993    
  -100.26842      -1.5878986       4.8268375    
  -103.74018      -1.7747893       3.2761602    
  -103.93353      -5.4120946       4.3850079    
  -102.73730      -4.4039693       7.8442674    
  -105.32496      -1.6563464       8.2587709    
  -108.21622      -3.8269477       7.0778413    
  -107.06882      -6.5239444       9.4790840    
  -106.96777      -4.0386872       12.365952    
  -110.38180      -2.6267807       11.449943    
  -111.86934      -6.1190543       11.490938    
  -110.11412      -7.5733509       14.542013    
  -108.74252      -4.7000017       16.629839    
  -110.74690      -1.5560865       15.754746    
  -110.46387      2.34586373E-03   19.214151    
  -106.66295     -0.10499483       19.057356    
  -106.63451       1.4717833       15.614264    
  -108.81876       4.3214045       16.845545    
  -106.84721       5.0152426       20.015566    
  -103.51418       4.7443357       18.213400    
  -104.34773       7.5415621       15.784504    
  -106.87155       9.3011847       18.001621    
  -109.73824       8.4608345       15.662857    
  -113.20382       9.1479492       17.062075    
  -114.49860       6.9944191       14.208619    
  -112.81585       4.8318577       11.584692    
  -113.27930       6.1542149       8.0358267    
  -115.22510       3.7851601       5.7666793    
  -112.85715       4.4338002       2.8538256    
  -109.43217       2.8278933       3.3171332    
  -107.77984       5.6445370       1.3429694    
  -109.42145       8.1661015       3.6635940    
  -107.95494       6.2936406       6.6524696    
  -104.51731       6.6272306       5.0530195    
  -104.97785       10.402338       4.8076138    
  -106.13967       10.614595       8.4224043    
  -102.97762       8.8227997       9.5994616    
  -100.73257       10.839800       7.2962584    
  -101.87430       14.258146       8.5033169    
  -102.06454       12.949751       12.066934    
  -98.366997       12.035316       12.037580    
  -97.333229       14.748731       9.6020174    
  -96.471443       12.606331       6.5905466    
  -96.451469       15.408844       4.0141211    
  -94.407814       15.666403      0.81257159    
  -95.184944       18.568018      -1.5312736    
  -96.042351       21.592833      0.60058969    
  -99.091255       20.019430       2.2108724    
  -99.824524       16.915554      0.13590437    
  -99.885307       13.562061       1.9547943    
  -96.874359       11.284313       1.3990580    
  -98.403755       7.7954793       1.1919093    
  -94.997490       6.1252222       1.0591489    
  -94.045639       7.6005359       4.4590130    
  -97.544533       6.9349813       5.7833915    
  -97.234581       3.3027105       4.6931806    
  -93.950645       2.9733400       6.6026597    
  -95.524078       4.4320226       9.7499723    
  -98.369766       1.8983493       9.6419430    
  -95.999390      -1.0382526       9.0689516    
  -93.650307      0.23994026       11.771346    
  -96.516251      0.65497398       14.248337    
  -97.713219      -2.9097111       13.661317    
  -94.266747      -4.4775610       13.945880    
  -93.235481      -2.4611759       17.005589    
  -96.370651      -3.4177308       18.928574    
  -97.904518      5.19078709E-02   18.715683    
  -101.23374      -1.7534701       18.319189    
  -100.41068      -4.1253572       21.159416    
  -100.31261      -7.9254446       20.864946    
  -101.53345      -9.1897049       17.485376    
  -102.30189      -12.621900       16.049623    
  -103.24076      -12.715923       12.364391    
  -104.77110      -16.195707       12.373231    
  -106.50446      -18.658825       14.718077    
  -106.75573      -22.487503       14.578078    
  -109.70205      -24.579046       13.359447    
 PROTEIN p1.CA                                                                           
  -72.885002      -14.182000       20.297001    
  -73.745003      -17.836000       19.721001    
  -76.448997      -18.641001       22.264000    
  -79.094002      -19.368000       19.632999    
  -77.129997      -22.223000       17.987000    
  -76.607002      -23.802000       21.403000    
  -80.321999      -23.773001       22.219999    
  -80.898003      -25.080999       18.736000    
  -78.766998      -28.181000       19.393999    
  -80.658997      -28.936001       22.594000    
  -83.903999      -28.459999       20.674000    
  -82.817001      -31.009001       18.051001    
  -81.794998      -33.528999       20.715000    
  -84.867996      -33.271999       22.990999    
  -87.803001      -31.188000       21.702999    
  -87.805000      -33.359001       18.587000    
  -89.995003      -36.116001       20.017000    
  -92.768997      -33.568001       20.533001    
  -92.602997      -31.988001       23.990999    
  -90.293999      -29.424000       25.617001    
  -88.510002      -31.287001       28.497999    
  -85.971001      -28.563999       29.322001    
  -88.457001      -25.750000       28.677000    
  -86.069000      -24.097000       26.218000    
  -86.036003      -20.301001       25.709000    
  -87.914001      -19.948000       22.421000    
  -90.182999      -17.698999       20.395000    
  -93.624001      -19.106001       19.562000    
  -95.639000      -17.670000       16.688999    
  -99.402000      -17.968000       16.976999    
  -102.27700      -16.537001       14.969000    
  -105.89600      -17.017000       13.909000    
  -107.04400      -18.391001       10.542000    
  -105.92400      -16.240000       7.5999999    
  -104.00500      -13.619000       9.5730000    
  -100.66300      -13.558000       7.8109999    
  -98.391998      -15.983000       9.6590004    
  -97.171997      -17.905001       6.6269999    
  -96.641998      -14.610000       4.8360000    
  -94.628998      -12.871000       7.5279999    
  -92.584000      -16.037001       8.0600004    
  -91.914001      -16.090000       4.3360000    
  -91.013000      -12.397000       4.4559999    
  -88.470001      -13.076000       7.2129998    
  -87.060997      -15.952000       5.2129998    
  -87.208000      -13.686000       2.1670001    
  -88.439003      -16.410999     -0.17399999    
  -91.716003      -18.368999     -0.34799999    
  -91.572998      -21.999001      0.83899999    
  -94.831001      -22.552999       2.7060001    
  -98.088997      -24.193001       1.5039999    
  -98.100998      -29.796000       12.998000    
  -95.620003      -27.493999       14.835000    
  -92.890999      -25.929001       12.697000    
  -89.446999      -25.326000       14.164000    
  -87.730003      -22.819000       11.884000    
  -84.039001      -22.372000       12.643000    
  -82.574997      -19.579000       10.534000    
  -78.819000      -19.132000       10.271000    
  -77.293999      -16.051001       8.6709995    
  -74.567001      -16.856001       6.1560001    
  -71.761002      -14.230000       6.1020002    
  -70.349998      -12.934000       2.8380001    
  -67.857002      -15.524000       1.5790000    
  -64.127998      -14.943000       2.0899999    
  -64.074997      -14.533000      -1.6980000    
  -66.422997      -11.596000      -1.3030000    
  -68.903000      -13.860000      -3.0690000    
  -72.397003      -14.603000      -1.7680000    
  -73.041000      -18.183001     -0.65399998    
  -76.189003      -19.809000      -2.0200000    
  -79.115997      -20.226000      0.38100001    
  -80.362000      -23.747999       1.1210001    
  -82.558998      -25.613001       3.5929999    
  -82.320000      -28.826000       5.6550002    
  -84.674004      -31.033001       7.6279998    
  -83.852997      -32.964001       10.766000    
  -85.683998      -36.089001       9.5530005    
  -83.605003      -35.935001       6.3490000    
  -80.019997      -36.046001       7.7779999    
  -77.995003      -35.832001       4.5780001    
  -80.391998      -33.993000       2.2760000    
  -79.768997      -30.395000       1.1830000    
  -82.612000      -28.414000     -0.36600000    
  -81.232002      -25.656000      -2.5999999    
  -84.598000      -25.629000      -4.3249998    
  -87.086998      -24.063999      -1.9050000    
  -89.786003      -25.444000      -4.1910000    
  -89.362999      -29.042000      -3.0460000    
  -89.223000      -27.715000      0.51300001    
  -92.823997      -26.473000      0.36600000    
  -93.579002      -29.922001     -0.98600000    
  -91.421997      -31.863001       1.4620000    
  -93.477997      -30.214001       4.2030001    
  -96.716003      -31.388000       2.6010001    
  -94.957001      -34.752998       2.3650000    
  -93.804001      -35.488998       5.9039998    
  -97.129997      -34.151001       7.1840000    
  -98.533997      -37.694000       6.9879999    
  -103.00000      -33.179001       13.405000    
  -99.845001      -34.356998       15.201000    
  -97.773003      -32.905998       18.045000    
  -94.459000      -34.036999       16.561001    
  -92.550003      -30.950001       15.312000    
  -90.925003      -30.697001       11.892000    
  -87.378998      -29.356001       12.272000    
  -86.489998      -27.141001       9.3100004    
  -83.164001      -25.325001       9.1890001    
  -82.469002      -22.569000       6.6469998    
  -79.060997      -21.122000       5.8940001    
  -79.207001      -17.858000       3.9549999    
  -77.161003      -14.674000       3.6580000    
  -80.466003      -12.817000       3.3910000    
  -81.783997      -13.805000       6.8260002    
  -80.875000      -12.968000       10.422000    
  -79.991997      -15.550000       13.103000    
  -83.343002      -16.534000       14.596000    
  -85.418999      -19.566999       15.574000    
  -89.216003      -19.599001       15.597000    
  -91.875000      -22.125000       16.509001    
  -94.796997      -21.778999       14.080000    
  -97.980003      -23.367001       15.434000    
  -101.09100      -24.150999       13.317000    
  -103.72800      -21.408001       13.282000    
  -106.61800      -21.645000       15.755000    
  -114.62200      -27.275000       18.566000    
  -113.58300      -30.466000       16.770000    
  -109.93500      -30.778999       15.817000    
  -109.18000      -27.129000       16.525000    
  -110.13000      -28.148001       20.045000    
  -106.86400      -30.082001       20.034000    
  -105.07300      -27.222000       18.290001    
  -106.05300      -24.809999       21.068001    
  -104.51800      -27.274000       23.524000    
  -101.46700      -27.761000       21.340000    
  -101.08100      -23.971001       21.169001    
  -101.75200      -23.466000       24.875999    
  -99.148003      -26.162001       25.503000    
  -96.429001      -24.014999       23.931999    
  -97.514999      -20.521999       25.032000    
  -97.974998      -21.853001       28.566000    
  -94.216003      -22.228001       29.115999    
  -92.759003      -19.233999       30.933001    
  -89.559998      -19.492001       28.893000    
  -91.553001      -18.832001       25.736000    
  -92.021004      -15.475000       23.979000    
  -95.334000      -15.128000       22.158001    
  -95.594002      -13.434000       18.766001    
  -99.315002      -12.662000       18.351000    
  -100.16800      -12.267000       14.667000    
  -103.40000      -10.404000       13.933000    
  -104.67900      -8.5260000       10.816000    
  -105.41800      -4.7880001       10.896000    
  -108.77500      -5.3540001       9.1980000    
  -110.49700      -7.0949998       12.111000    
  -110.34400      -4.4120002       14.817000    
  -109.17400      -5.2740002       18.329000    
  -112.55600      -5.6360002       20.032000    
  -112.93900      -9.3680000       20.670000    
  -109.77400      -10.300000       18.768000    
  -108.42700      -13.839000       19.093000    
  -104.69800      -14.519000       19.287001    
  -103.86600      -11.387000       21.257999    
  -106.56500      -12.339000       23.771000    
  -105.49200      -15.994000       23.802000    
  -102.04100      -14.797000       24.823000    
  -103.50700      -12.543000       27.521000    
  -104.72000      -15.723000       29.236000    
  -101.28800      -17.301001       29.649000    
  -99.657997      -13.868000       29.851999    
  -101.84000      -11.468000       31.938999    
  -99.296997      -8.7080002       32.548000    
  -98.307999      -9.0270004       28.902000    
  -94.572998      -9.0279999       29.603001    
  -93.629997      -11.736000       27.098000    
  -95.952003      -11.034000       24.158001    
  -95.156998      -8.9740000       21.041000    
  -97.920998      -8.1059999       18.577999    
  -97.547997      -8.2849998       14.778000    
  -100.09200      -6.2360001       12.846000    
  -100.52000      -7.1459999       9.1859999    
  -102.88800      -5.9619999       6.4460001    
  -102.25800      -2.3880000       7.5960002    
  -102.92200      -1.6580000       3.9360001    
  -106.27100      -3.4470000       3.8729999    
  -108.09300      -1.4960001       6.5900002    
  -110.49100       1.1120000       5.1770000    
  -110.89800       4.6529999       3.8469999    
  -109.54200       6.5180001       6.8499999    
  -109.15900       3.5309999       9.1759996    
  -105.83300       3.9200001       10.964000    
  -104.10800       1.6450000       13.483000    
  -101.41800       3.9840000       14.826000    
  -103.28500       3.6949999       18.110001    
  -101.98500      0.15000001       18.591999    
  -98.587997      0.47799999       16.921000    
  -97.829002       3.1889999       19.493999    
  -98.889999      0.88599998       22.316000    
  -101.96700       2.4310000       23.914000    
  -104.94800      0.27700001       22.958000    
  -103.63900      -3.1210001       24.052999    
  -100.35400      -2.1589999       25.818001    
  -97.543999      -4.7430000       25.740000    
  -94.037003      -4.6059999       27.193001    
  -92.561996      -5.8060002       23.881001    
  -94.892998      -3.5020001       21.950001    
  -96.297997      -3.9030001       18.440001    
  -94.779999      -4.0669999       14.958000    
  -96.680000      -3.4449999       11.735000    
  -96.123001      -5.2919998       8.4750004    
  -97.695999      -5.8299999       5.0539999    
  -97.244003      -8.9610004       2.9570000    
  -98.116997      -9.9989996     -0.59600002    
  -101.83500      -10.104000      -1.4110000    
  -103.52400      -13.100000      -3.0270000    
  -103.28500      -11.327000      -6.3790002    
  -99.630997      -10.516000      -5.7059999    
  -98.859001      -14.203000      -5.2010002    
  -100.23400      -14.543000      -8.7340002    
  -97.620003      -13.902000      -11.424000    
  -94.077003      -13.124000      -10.257000    
  -94.031998      -10.643000      -7.3660002    
  -91.300003      -12.184000      -5.2170000    
  -90.931000      -11.792000      -1.4570000    
  -87.988998      -9.4790001      -1.9730000    
  -90.021004      -7.2690001      -4.3080001    
  -92.834000      -7.2700000      -1.7660000    
  -90.308998      -6.2150002      0.87599999    
  -88.976997      -3.3550000      -1.2490000    
  -92.633003      -2.3559999      -1.5570000    
  -93.348000      -2.6329999       2.1780000    
  -90.581001     -0.13000000       2.9440000    
  -92.099998       2.4619999      0.61100000    
  -95.553001       1.8500000       2.0869999    
  -94.399002       2.7830000       5.5949998    
  -91.834000       5.3850002       4.4549999    
  -94.446999       7.1650000       2.3610001    
  -97.536003       6.8750000       4.5300002    
  -99.453003       9.9490004       5.8390002    
  -99.228996       8.6049995       9.3999996    
  -96.958000       5.5700002       9.7550001    
  -94.078003       7.5289998       8.2279997    
  -93.018997       8.6680002       11.717000    
  -92.564003       5.0850000       12.960000    
  -91.351997       3.6770000       9.6450005    
  -87.987000       2.6930001       11.130000    
  -89.793999      0.64700001       13.815000    
  -91.877998      -1.2040000       11.209000    
  -91.285004      -3.6389999       8.3909998    
  -89.986000      -7.1589999       8.1459999    
  -86.361000      -6.0619998       8.5489998    
  -87.210999      -4.3559999       11.837000    
  -89.276001      -7.3390002       12.990000    
  -86.413002      -9.7349997       12.241000    
  -83.855003      -7.6199999       14.101000    
  -86.161003      -7.2750001       17.076000    
  -87.005997      -10.982000       17.285000    
  -83.285004      -11.824000       17.063000    
  -82.593002      -9.3979998       19.900000    
  -85.434998      -10.622000       22.108999    
  -84.341003      -14.230000       21.611000    
  -80.672997      -13.467000       22.165001    
  -81.361000      -11.740000       25.485001    
  -84.153000      -14.115000       26.521000    
  -81.745003      -17.042000       26.236000    
  -79.108002      -15.008000       28.080000    
  -81.670998      -14.377000       30.811001    
  -82.823997      -18.014000       31.052999    
  -79.250000      -19.309000       30.760000    
  -78.800003      -19.712000       34.551998    
  -82.068001      -21.576000       35.118999    
  -81.688004      -23.747000       32.011002    
  -78.292999      -24.955999       33.269001    
  -79.928001      -26.230000       36.449001    
  -82.472000      -28.183001       34.444000    
  -80.014000      -29.691000       31.959000    
  -77.788002      -30.938999       34.762001    
  -80.759003      -32.577999       36.511002    
  -82.075996      -34.216000       33.369999    
  -78.723999      -35.903999       32.744999    
  -78.772003      -37.573002       36.167999    
