# Supplementary material for: SAS-Pro: Simultaneous Residue Assignment and Structure Superposition for Protein Structure Alignment
Source: PLoS One. 2012 May 25;7(5):e37493. doi: 10.1371/journal.pone.0037493 (PMC3360771; doi:10.1371/journal.pone.0037493)
Supplement: File S2. — Results with the RIPC dataset. (ZIP) [file pone.0037493.s002.zip › RIPC results/d1jwyb_.pdb_d1u0la2.pdb_dir/ALIGN]

           2         175
           3         174
           4         171
           5         167
           6         169
           7         141
          20          55
          21          92
          22          94
          23          98
          24          99
          25          95
          26          51
          27          39
          28          43
          29          40
          30          38
          31          42
          32          41
          51          77
          52          75
          53          83
          54          80
          55          84
          56          85
          57          87
          58          90
          59          91
          60          86
          86          60
          87           9
          88           7
          89           6
          90           5
          91           8
          92           3
         109         105
         110          18
         111          17
         112          13
         113          12
         114          15
         115          14
         116          10
         117          11
         123          20
         124         135
         125         139
         126         138
         127         142
         128         143
         129          24
         130         272
         131         276
         132         275
         133         277
         134         278
         135         274
         132         275
         133         277
         134         278
         135         274
         136         271
         137         270
         162         211
         163         253
         164         250
         165         249
         166         248
         167         247
         168         246
         169         244
         170         243
         171         240
         172         241
         173         242
         175         192
         176         184
         177         185
         178         186
         179         188
         180         190
         181         189
         181         189
         182         239
         183         238
         184         237
         185         236
         186         235
         187         234
         188         233
         189         232
         190         231
         191         227
         192         226
         193         230
         194         229
         195         225
         196         228
         204          36
         205         152
         206         154
         207         155
         208         153
         209         161
         207         155
         208         153
         209         161
         210         157
         211         156
         212         160
         213         159
RMSD =     5.02
 Nfrag =           99
SASnseq =     5.07
