# Supplementary material for: SAS-Pro: Simultaneous Residue Assignment and Structure Superposition for Protein Structure Alignment
Source: PLoS One. 2012 May 25;7(5):e37493. doi: 10.1371/journal.pone.0037493 (PMC3360771; doi:10.1371/journal.pone.0037493)
Supplement: File S2. — Results with the RIPC dataset. (ZIP) [file pone.0037493.s002.zip › RIPC results/d1jwyb_.pdb_d1u0la2.pdb_dir/ALIGN_SEQ]

         173         242
         172         241
         171         240
         162         211
         161         209
         160         208
         157         197
         154         196
         152         165
         150         164
         149         163
         140         145
         128         143
         127         142
         125         139
         124         135
         104         123
         103         122
         102         121
          76         117
          75         116
          71         115
          67         112
          59          91
          58          90
          57          87
          56          85
          55          84
          53          83
          51          77
          48          58
          31          42
          29          40
          27          39
          15          28
 Nalign =           35
RMSD =     4.70
SAS =    13.44
