# Supplementary material for: SAS-Pro: Simultaneous Residue Assignment and Structure Superposition for Protein Structure Alignment
Source: PLoS One. 2012 May 25;7(5):e37493. doi: 10.1371/journal.pone.0037493 (PMC3360771; doi:10.1371/journal.pone.0037493)
Supplement: File S2. — Results with the RIPC dataset. (ZIP) [file pone.0037493.s002.zip › RIPC results/d1jwyb_.pdb_d1u0la2.pdb_dir/PROTEIN-CORDS]

 PROTEIN p2.CA                                                                           
  -92.592987      -9.5689840       30.457075    
  -94.953026      -12.513168       30.848471    
  -95.697792      -14.979472       28.045519    
  -99.196236      -16.255697       28.387106    
  -100.83821      -19.700266       28.016541    
  -97.816292      -21.552664       29.195278    
  -97.173859      -18.823555       31.798365    
  -93.518860      -17.777201       31.669275    
  -91.779861      -14.674354       32.951935    
  -88.641556      -12.877612       31.763456    
  -88.356339      -14.641333       28.442789    
  -85.630165      -13.217021       26.175270    
  -85.822830      -15.422425       23.092941    
  -88.222420      -17.133600       20.793192    
  -86.668007      -19.921066       18.762688    
  -88.928726      -20.095539       15.755722    
  -88.576218      -23.496538       14.177844    
  -89.820107      -23.480898       10.622891    
  -90.375816      -26.189966       8.0360460    
  -90.660637      -25.831858       4.2473330    
  -91.451088      -29.468863       3.5140314    
  -93.060280      -32.007462       5.8420587    
  -94.954468      -29.806929       8.2581825    
  -95.096786      -27.046164       5.5772400    
  -95.003258      -23.630150       7.2445335    
  -96.767120      -20.755171       5.5362606    
  -95.220032      -17.297913       5.7153249    
  -98.539909      -16.243004       7.2345805    
  -98.072929      -18.521204       10.254639    
  -94.445503      -17.399986       10.436880    
  -95.397812      -13.712462       10.536010    
  -98.086632      -14.294076       13.139744    
  -95.413994      -15.919847       15.287868    
  -93.024734      -13.015820       14.732227    
  -95.816528      -10.524208       15.462767    
  -96.336845      -12.315790       18.792307    
  -92.613594      -12.422842       19.600920    
  -92.309647      -8.7326431       18.815435    
  -95.396553      -7.8403163       20.817005    
  -93.871506      -9.4696350       23.908653    
  -90.586662      -7.7441349       23.102901    
  -88.408089      -10.798449       22.530359    
  -85.366806      -11.570702       20.436991    
  -86.325272      -14.084903       17.762259    
  -84.115883      -16.656164       16.092289    
  -85.635933      -18.317348       13.033199    
  -84.607391      -21.927324       12.487665    
  -85.286591      -23.675615       9.1472569    
  -85.202835      -27.308563       10.310711    
  -85.145454      -30.754833       8.6261454    
  -82.600609      -29.648993       6.0284362    
  -81.497543      -33.258076       5.6283092    
  -84.837135      -33.953136       3.9675281    
  -84.775360      -31.208405       1.3430308    
  -84.261803      -31.798893      -2.3668230    
  -83.565491      -29.077524      -4.9344816    
  -87.099060      -27.690336      -5.1082048    
  -87.287262      -27.582857      -1.3262887    
  -83.967598      -25.801117      -1.1305410    
  -85.347321      -23.228132      -3.5095181    
  -88.195816      -22.598429      -1.0636405    
  -85.540939      -22.288317       1.6276484    
  -83.670494      -19.638214     -0.34560859    
  -87.031807      -17.848696     -0.50094765    
  -87.357773      -17.808830       3.2644536    
  -83.867470      -16.429571       3.6584971    
  -84.771828      -14.051186      0.83830512    
  -87.616806      -12.728710       3.0191100    
  -86.369644      -12.956553       6.5653615    
  -82.613197      -12.751115       6.0740027    
  -82.517227      -9.0130091       6.7611489    
  -85.094101      -8.9907503       9.5596895    
  -83.915642      -11.856486       11.781641    
  -81.040123      -14.290828       12.324038    
  -81.604012      -17.544563       10.457679    
  -80.018120      -20.903639       11.249174    
  -80.339149      -23.966232       9.0069265    
  -80.576363      -27.150364       11.054915    
  -81.128387      -30.904463       11.145595    
  -81.999298      -32.463493       14.483269    
  -80.928253      -35.752003       12.869669    
  -77.703033      -34.823425       11.064697    
  -76.727425      -32.322128       13.727735    
  -76.338539      -29.603712       11.134563    
  -76.607353      -26.107742       12.556037    
  -76.993843      -27.104813       16.208738    
  -73.610718      -25.928680       17.447859    
  -74.355492      -22.573465       15.818046    
  -77.769257      -22.571451       17.478859    
  -76.266029      -23.382362       20.864563    
  -74.567604      -20.051163       20.412838    
  -77.851097      -18.120966       20.719961    
  -79.302132      -20.150322       23.555248    
  -76.318893      -19.496693       25.817575    
  -77.240196      -17.641466       28.986374    
  -80.713455      -16.563803       27.917305    
  -84.108192      -18.010563       28.835049    
  -85.608421      -19.288481       25.581470    
  -88.967751      -20.475155       24.275055    
  -89.382309      -22.794205       21.296644    
  -92.165443      -21.985483       18.844749    
  -93.514816      -23.509377       15.648755    
  -96.165634      -25.758242       14.097079    
  -96.577126      -29.264999       15.562190    
  -94.158638      -31.668650       13.959257    
  -91.732185      -29.024435       12.744191    
  -89.105209      -30.614479       15.023931    
  -89.081436      -28.512280       18.213148    
  -88.592918      -31.400980       20.644562    
  -86.060783      -33.147564       18.370401    
  -83.852638      -30.051245       18.127350    
  -83.940742      -29.694016       21.902800    
  -82.593887      -33.210144       22.300213    
  -79.967865      -32.542374       19.646410    
  -78.757492      -29.512331       21.635248    
  -78.702385      -31.337831       24.959476    
  -79.223709      -35.120144       24.834824    
  -81.906357      -35.945980       27.386478    
  -83.935188      -32.714722       27.299982    
  -87.368462      -32.726547       25.666004    
  -90.614922      -30.792505       25.276285    
  -93.760429      -31.762770       27.156746    
  -102.35223      -31.745670       37.396488    
  -99.186844      -30.256227       35.826782    
  -100.36254      -27.374994       33.633087    
  -97.417030      -25.088272       34.383614    
  -94.242950      -24.864031       32.313042    
  -90.787415      -25.606928       33.623230    
  -87.385391      -24.231142       32.866413    
  -84.835815      -26.696188       31.596375    
  -81.236427      -25.746834       32.250732    
  -78.846008      -26.035883       29.328255    
  -75.495544      -27.752163       29.641102    
  -73.929390      -24.499737       28.493982    
  -75.889503      -22.184572       30.765055    
  -79.262291      -20.708618       29.967829    
  -82.764847      -22.125591       30.010950    
  -85.470467      -23.245171       27.634817    
  -89.128349      -23.630440       28.516804    
  -90.937798      -26.865479       29.287632    
  -93.678619      -26.466791       26.685278    
  -93.713104      -24.416639       23.413780    
  -94.412064      -20.731646       22.984161    
  -97.600227      -19.266893       21.579941    
  -98.808487      -22.592987       20.212027    
  -102.32223      -21.198164       20.149647    
  -101.28369      -18.365841       17.809973    
  -103.70029      -15.989616       19.544744    
  -103.51344      -12.438334       18.228067    
  -106.41854      -10.624105       19.851925    
  -104.91380      -8.4936342       22.574627    
  -103.74178      -6.4379563       19.616657    
  -105.59830      -3.3773603       18.318455    
  -105.71848      -3.0608864       14.520442    
  -103.78826      0.22581591       14.459088    
  -101.22873      -1.4116772       16.758070    
  -100.25700      -4.3620067       14.542223    
  -98.137108      -2.1941860       12.182334    
  -95.539558      -1.8089024       14.952250    
  -94.927216      -5.5379128       14.870890    
  -93.461784      -5.6403079       11.372225    
  -89.890892      -4.2785559       11.695396    
  -89.881653      -3.1613607       8.0482788    
  -92.738930     -0.76839572       8.8051357    
  -90.888863       2.0080333       10.617880    
  -88.226570       3.8850112       8.6784973    
  -90.952011       4.2412977       6.0391784    
  -92.809196       7.5866184       5.8653030    
  -96.504921       7.8491144       5.0452948    
  -98.503479       11.002556       4.3120131    
  -100.99197       10.685144       7.1747756    
  -100.25748       10.672767       10.907182    
  -100.23556       7.0089021       11.899641    
  -101.19328       5.5523129       8.5334396    
  -102.24379       1.9063824       8.8764391    
  -100.75092       1.2133441       5.4395700    
  -103.95420     -0.35577366       4.0642195    
  -106.24774       2.0427911       2.1741984    
  -104.52374       5.3364639       3.0350037    
  -103.90565       7.6513791     -2.57818494E-02
  -100.13847       7.7888231      0.26613835    
  -98.083771       5.2041402       2.0541520    
  -94.328285       4.8271298       2.2577105    
  -94.957138       1.2329630       3.1899929    
  -97.290398      0.60717905      0.25279313    
  -94.751236       2.4433415      -1.9099033    
  -91.927994      0.21590433     -0.62651902    
  -93.856537      -2.9282413      -1.5726260    
  -94.313965      -1.7736808      -5.1816149    
  -90.526924      -1.3658929      -5.1671610    
  -89.462273      -4.5968828      -3.5511444    
  -87.919449      -3.0636573     -0.42554983    
  -90.663765      -4.8976727       1.4602035    
  -91.499062      -8.5261602      0.63880152    
  -95.024437      -8.8290930     -0.76767588    
  -95.763702      -11.724336       1.6038256    
  -95.014236      -9.4673901       4.5344214    
  -97.388412      -6.7365131       3.4278986    
  -99.994179      -9.3234711       2.4109907    
  -100.05015      -11.160570       5.7245841    
  -99.993889      -7.8834653       7.6737366    
  -103.10194      -6.6406579       5.8332458    
  -104.82977      -10.024767       6.2986016    
  -104.04835      -9.8439217       10.007405    
  -105.10342      -6.1967230       10.089998    
  -108.60363      -6.9484577       8.8179579    
  -108.77181      -10.040774       11.065306    
  -108.33122      -7.8035884       14.099557    
  -111.04411      -5.3734288       12.932500    
  -113.73356      -8.0131598       13.321811    
  -114.50755      -7.2797003       16.976341    
  -117.38114      -4.9245596       17.834436    
 PROTEIN p1.CA                                                                           
  -72.885002      -14.182000       20.297001    
  -73.745003      -17.836000       19.721001    
  -76.448997      -18.641001       22.264000    
  -79.094002      -19.368000       19.632999    
  -77.129997      -22.223000       17.987000    
  -76.607002      -23.802000       21.403000    
  -80.321999      -23.773001       22.219999    
  -80.898003      -25.080999       18.736000    
  -78.766998      -28.181000       19.393999    
  -80.658997      -28.936001       22.594000    
  -83.903999      -28.459999       20.674000    
  -82.817001      -31.009001       18.051001    
  -81.794998      -33.528999       20.715000    
  -84.867996      -33.271999       22.990999    
  -87.803001      -31.188000       21.702999    
  -87.805000      -33.359001       18.587000    
  -89.995003      -36.116001       20.017000    
  -92.768997      -33.568001       20.533001    
  -92.602997      -31.988001       23.990999    
  -90.293999      -29.424000       25.617001    
  -88.510002      -31.287001       28.497999    
  -85.971001      -28.563999       29.322001    
  -88.457001      -25.750000       28.677000    
  -86.069000      -24.097000       26.218000    
  -86.036003      -20.301001       25.709000    
  -87.914001      -19.948000       22.421000    
  -90.182999      -17.698999       20.395000    
  -93.624001      -19.106001       19.562000    
  -95.639000      -17.670000       16.688999    
  -99.402000      -17.968000       16.976999    
  -102.27700      -16.537001       14.969000    
  -105.89600      -17.017000       13.909000    
  -107.04400      -18.391001       10.542000    
  -105.92400      -16.240000       7.5999999    
  -104.00500      -13.619000       9.5730000    
  -100.66300      -13.558000       7.8109999    
  -98.391998      -15.983000       9.6590004    
  -97.171997      -17.905001       6.6269999    
  -96.641998      -14.610000       4.8360000    
  -94.628998      -12.871000       7.5279999    
  -92.584000      -16.037001       8.0600004    
  -91.914001      -16.090000       4.3360000    
  -91.013000      -12.397000       4.4559999    
  -88.470001      -13.076000       7.2129998    
  -87.060997      -15.952000       5.2129998    
  -87.208000      -13.686000       2.1670001    
  -88.439003      -16.410999     -0.17399999    
  -91.716003      -18.368999     -0.34799999    
  -91.572998      -21.999001      0.83899999    
  -94.831001      -22.552999       2.7060001    
  -98.088997      -24.193001       1.5039999    
  -98.100998      -29.796000       12.998000    
  -95.620003      -27.493999       14.835000    
  -92.890999      -25.929001       12.697000    
  -89.446999      -25.326000       14.164000    
  -87.730003      -22.819000       11.884000    
  -84.039001      -22.372000       12.643000    
  -82.574997      -19.579000       10.534000    
  -78.819000      -19.132000       10.271000    
  -77.293999      -16.051001       8.6709995    
  -74.567001      -16.856001       6.1560001    
  -71.761002      -14.230000       6.1020002    
  -70.349998      -12.934000       2.8380001    
  -67.857002      -15.524000       1.5790000    
  -64.127998      -14.943000       2.0899999    
  -64.074997      -14.533000      -1.6980000    
  -66.422997      -11.596000      -1.3030000    
  -68.903000      -13.860000      -3.0690000    
  -72.397003      -14.603000      -1.7680000    
  -73.041000      -18.183001     -0.65399998    
  -76.189003      -19.809000      -2.0200000    
  -79.115997      -20.226000      0.38100001    
  -80.362000      -23.747999       1.1210001    
  -82.558998      -25.613001       3.5929999    
  -82.320000      -28.826000       5.6550002    
  -84.674004      -31.033001       7.6279998    
  -83.852997      -32.964001       10.766000    
  -85.683998      -36.089001       9.5530005    
  -83.605003      -35.935001       6.3490000    
  -80.019997      -36.046001       7.7779999    
  -77.995003      -35.832001       4.5780001    
  -80.391998      -33.993000       2.2760000    
  -79.768997      -30.395000       1.1830000    
  -82.612000      -28.414000     -0.36600000    
  -81.232002      -25.656000      -2.5999999    
  -84.598000      -25.629000      -4.3249998    
  -87.086998      -24.063999      -1.9050000    
  -89.786003      -25.444000      -4.1910000    
  -89.362999      -29.042000      -3.0460000    
  -89.223000      -27.715000      0.51300001    
  -92.823997      -26.473000      0.36600000    
  -93.579002      -29.922001     -0.98600000    
  -91.421997      -31.863001       1.4620000    
  -93.477997      -30.214001       4.2030001    
  -96.716003      -31.388000       2.6010001    
  -94.957001      -34.752998       2.3650000    
  -93.804001      -35.488998       5.9039998    
  -97.129997      -34.151001       7.1840000    
  -98.533997      -37.694000       6.9879999    
  -103.00000      -33.179001       13.405000    
  -99.845001      -34.356998       15.201000    
  -97.773003      -32.905998       18.045000    
  -94.459000      -34.036999       16.561001    
  -92.550003      -30.950001       15.312000    
  -90.925003      -30.697001       11.892000    
  -87.378998      -29.356001       12.272000    
  -86.489998      -27.141001       9.3100004    
  -83.164001      -25.325001       9.1890001    
  -82.469002      -22.569000       6.6469998    
  -79.060997      -21.122000       5.8940001    
  -79.207001      -17.858000       3.9549999    
  -77.161003      -14.674000       3.6580000    
  -80.466003      -12.817000       3.3910000    
  -81.783997      -13.805000       6.8260002    
  -80.875000      -12.968000       10.422000    
  -79.991997      -15.550000       13.103000    
  -83.343002      -16.534000       14.596000    
  -85.418999      -19.566999       15.574000    
  -89.216003      -19.599001       15.597000    
  -91.875000      -22.125000       16.509001    
  -94.796997      -21.778999       14.080000    
  -97.980003      -23.367001       15.434000    
  -101.09100      -24.150999       13.317000    
  -103.72800      -21.408001       13.282000    
  -106.61800      -21.645000       15.755000    
  -114.62200      -27.275000       18.566000    
  -113.58300      -30.466000       16.770000    
  -109.93500      -30.778999       15.817000    
  -109.18000      -27.129000       16.525000    
  -110.13000      -28.148001       20.045000    
  -106.86400      -30.082001       20.034000    
  -105.07300      -27.222000       18.290001    
  -106.05300      -24.809999       21.068001    
  -104.51800      -27.274000       23.524000    
  -101.46700      -27.761000       21.340000    
  -101.08100      -23.971001       21.169001    
  -101.75200      -23.466000       24.875999    
  -99.148003      -26.162001       25.503000    
  -96.429001      -24.014999       23.931999    
  -97.514999      -20.521999       25.032000    
  -97.974998      -21.853001       28.566000    
  -94.216003      -22.228001       29.115999    
  -92.759003      -19.233999       30.933001    
  -89.559998      -19.492001       28.893000    
  -91.553001      -18.832001       25.736000    
  -92.021004      -15.475000       23.979000    
  -95.334000      -15.128000       22.158001    
  -95.594002      -13.434000       18.766001    
  -99.315002      -12.662000       18.351000    
  -100.16800      -12.267000       14.667000    
  -103.40000      -10.404000       13.933000    
  -104.67900      -8.5260000       10.816000    
  -105.41800      -4.7880001       10.896000    
  -108.77500      -5.3540001       9.1980000    
  -110.49700      -7.0949998       12.111000    
  -110.34400      -4.4120002       14.817000    
  -109.17400      -5.2740002       18.329000    
  -112.55600      -5.6360002       20.032000    
  -112.93900      -9.3680000       20.670000    
  -109.77400      -10.300000       18.768000    
  -108.42700      -13.839000       19.093000    
  -104.69800      -14.519000       19.287001    
  -103.86600      -11.387000       21.257999    
  -106.56500      -12.339000       23.771000    
  -105.49200      -15.994000       23.802000    
  -102.04100      -14.797000       24.823000    
  -103.50700      -12.543000       27.521000    
  -104.72000      -15.723000       29.236000    
  -101.28800      -17.301001       29.649000    
  -99.657997      -13.868000       29.851999    
  -101.84000      -11.468000       31.938999    
  -99.296997      -8.7080002       32.548000    
  -98.307999      -9.0270004       28.902000    
  -94.572998      -9.0279999       29.603001    
  -93.629997      -11.736000       27.098000    
  -95.952003      -11.034000       24.158001    
  -95.156998      -8.9740000       21.041000    
  -97.920998      -8.1059999       18.577999    
  -97.547997      -8.2849998       14.778000    
  -100.09200      -6.2360001       12.846000    
  -100.52000      -7.1459999       9.1859999    
  -102.88800      -5.9619999       6.4460001    
  -102.25800      -2.3880000       7.5960002    
  -102.92200      -1.6580000       3.9360001    
  -106.27100      -3.4470000       3.8729999    
  -108.09300      -1.4960001       6.5900002    
  -110.49100       1.1120000       5.1770000    
  -110.89800       4.6529999       3.8469999    
  -109.54200       6.5180001       6.8499999    
  -109.15900       3.5309999       9.1759996    
  -105.83300       3.9200001       10.964000    
  -104.10800       1.6450000       13.483000    
  -101.41800       3.9840000       14.826000    
  -103.28500       3.6949999       18.110001    
  -101.98500      0.15000001       18.591999    
  -98.587997      0.47799999       16.921000    
  -97.829002       3.1889999       19.493999    
  -98.889999      0.88599998       22.316000    
  -101.96700       2.4310000       23.914000    
  -104.94800      0.27700001       22.958000    
  -103.63900      -3.1210001       24.052999    
  -100.35400      -2.1589999       25.818001    
  -97.543999      -4.7430000       25.740000    
  -94.037003      -4.6059999       27.193001    
  -92.561996      -5.8060002       23.881001    
  -94.892998      -3.5020001       21.950001    
  -96.297997      -3.9030001       18.440001    
  -94.779999      -4.0669999       14.958000    
  -96.680000      -3.4449999       11.735000    
  -96.123001      -5.2919998       8.4750004    
  -97.695999      -5.8299999       5.0539999    
  -97.244003      -8.9610004       2.9570000    
  -98.116997      -9.9989996     -0.59600002    
  -101.83500      -10.104000      -1.4110000    
  -103.52400      -13.100000      -3.0270000    
  -103.28500      -11.327000      -6.3790002    
  -99.630997      -10.516000      -5.7059999    
  -98.859001      -14.203000      -5.2010002    
  -100.23400      -14.543000      -8.7340002    
  -97.620003      -13.902000      -11.424000    
  -94.077003      -13.124000      -10.257000    
  -94.031998      -10.643000      -7.3660002    
  -91.300003      -12.184000      -5.2170000    
  -90.931000      -11.792000      -1.4570000    
  -87.988998      -9.4790001      -1.9730000    
  -90.021004      -7.2690001      -4.3080001    
  -92.834000      -7.2700000      -1.7660000    
  -90.308998      -6.2150002      0.87599999    
  -88.976997      -3.3550000      -1.2490000    
  -92.633003      -2.3559999      -1.5570000    
  -93.348000      -2.6329999       2.1780000    
  -90.581001     -0.13000000       2.9440000    
  -92.099998       2.4619999      0.61100000    
  -95.553001       1.8500000       2.0869999    
  -94.399002       2.7830000       5.5949998    
  -91.834000       5.3850002       4.4549999    
  -94.446999       7.1650000       2.3610001    
  -97.536003       6.8750000       4.5300002    
  -99.453003       9.9490004       5.8390002    
  -99.228996       8.6049995       9.3999996    
  -96.958000       5.5700002       9.7550001    
  -94.078003       7.5289998       8.2279997    
  -93.018997       8.6680002       11.717000    
  -92.564003       5.0850000       12.960000    
  -91.351997       3.6770000       9.6450005    
  -87.987000       2.6930001       11.130000    
  -89.793999      0.64700001       13.815000    
  -91.877998      -1.2040000       11.209000    
  -91.285004      -3.6389999       8.3909998    
  -89.986000      -7.1589999       8.1459999    
  -86.361000      -6.0619998       8.5489998    
  -87.210999      -4.3559999       11.837000    
  -89.276001      -7.3390002       12.990000    
  -86.413002      -9.7349997       12.241000    
  -83.855003      -7.6199999       14.101000    
  -86.161003      -7.2750001       17.076000    
  -87.005997      -10.982000       17.285000    
  -83.285004      -11.824000       17.063000    
  -82.593002      -9.3979998       19.900000    
  -85.434998      -10.622000       22.108999    
  -84.341003      -14.230000       21.611000    
  -80.672997      -13.467000       22.165001    
  -81.361000      -11.740000       25.485001    
  -84.153000      -14.115000       26.521000    
  -81.745003      -17.042000       26.236000    
  -79.108002      -15.008000       28.080000    
  -81.670998      -14.377000       30.811001    
  -82.823997      -18.014000       31.052999    
  -79.250000      -19.309000       30.760000    
  -78.800003      -19.712000       34.551998    
  -82.068001      -21.576000       35.118999    
  -81.688004      -23.747000       32.011002    
  -78.292999      -24.955999       33.269001    
  -79.928001      -26.230000       36.449001    
  -82.472000      -28.183001       34.444000    
  -80.014000      -29.691000       31.959000    
  -77.788002      -30.938999       34.762001    
  -80.759003      -32.577999       36.511002    
  -82.075996      -34.216000       33.369999    
  -78.723999      -35.903999       32.744999    
  -78.772003      -37.573002       36.167999    
