# Supplementary material for: SAS-Pro: Simultaneous Residue Assignment and Structure Superposition for Protein Structure Alignment
Source: PLoS One. 2012 May 25;7(5):e37493. doi: 10.1371/journal.pone.0037493 (PMC3360771; doi:10.1371/journal.pone.0037493)
Supplement: File S2. — Results with the RIPC dataset. (ZIP) [file pone.0037493.s002.zip › RIPC results/d1kiaa_.pdb_d1nw5a_.pdb_dir/ALIGN]

          10         113
          11         149
          12         150
          13         153
          14         152
          15         151
          33         138
          34         238
          35         241
          36         240
          37         242
          38         243
          59          31
          60          34
          61          36
          62          32
          63          29
          64          26
          61          36
          62          32
          63          29
          64          26
          65          22
          66          25
          76         162
          77         230
          78         232
          79         233
          80         236
          81         239
          82         237
          83         234
          84         231
          86         163
          87         259
          88         268
          89         264
          90         260
          91         258
          92         252
          93         262
          94         261
          95         257
          96         256
          97         255
          98         254
         112         132
         113         198
         114         193
         115         194
         116         195
         117         196
         118         192
         119         191
         120         197
         150         219
         151         212
         152         218
         153         217
         154         213
         155         216
         156         215
         157         214
         242         143
         243         109
         244         106
         245         104
         246         108
         247         107
RMSD =     5.64
 Nfrag =           60
SASnseq =     9.39
