# Supplementary material for: SAS-Pro: Simultaneous Residue Assignment and Structure Superposition for Protein Structure Alignment
Source: PLoS One. 2012 May 25;7(5):e37493. doi: 10.1371/journal.pone.0037493 (PMC3360771; doi:10.1371/journal.pone.0037493)
Supplement: File S2. — Results with the RIPC dataset. (ZIP) [file pone.0037493.s002.zip › RIPC results/d1kiaa_.pdb_d1nw5a_.pdb_dir/ALIGN_SEQ]

         177         224
         176         223
         155         216
         154         213
         151         212
         147         211
         143         204
         122         200
         120         197
         117         196
         116         195
         115         194
         114         193
         107         189
         104         170
         103         164
          86         163
          76         162
          70         158
          68         157
          58         155
          32         141
          31         124
          28         120
          17         116
          16         115
          10         113
           9         110
           6          96
           5          94
           3          87
           2          84
 Nalign =           32
RMSD =     5.30
SAS =    16.56
