# Supplementary material for: SAS-Pro: Simultaneous Residue Assignment and Structure Superposition for Protein Structure Alignment
Source: PLoS One. 2012 May 25;7(5):e37493. doi: 10.1371/journal.pone.0037493 (PMC3360771; doi:10.1371/journal.pone.0037493)
Supplement: File S2. — Results with the RIPC dataset. (ZIP) [file pone.0037493.s002.zip › RIPC results/d1kiaa_.pdb_d1nw5a_.pdb_dir/PROTEIN-CORDS]

 PROTEIN p2.CA                                                                           
   50.441936       98.396408       96.473671    
   47.846516       100.88617       95.252663    
   44.469860       100.26004       96.882118    
   41.062698       101.15155       95.506645    
   38.037861       102.52919       97.316246    
   34.517826       102.84756       95.975731    
   31.738777       104.75362       97.681633    
   28.139122       105.63246       96.963524    
   24.779411       106.48014       98.458656    
   22.274929       103.66718       98.383774    
   20.367590       101.06554       100.33397    
   22.394346       98.204811       101.81934    
   20.491802       95.546715       99.864876    
   21.128059       97.369568       96.581284    
   24.846901       97.395279       97.386360    
   24.992296       93.745872       98.413765    
   22.950310       92.643120       95.404274    
   25.659445       94.033157       93.106308    
   28.423979       92.089470       94.870552    
   29.353731       88.530128       93.761162    
   29.609077       85.512665       96.093346    
   32.733212       85.135162       98.257607    
   34.215927       88.414993       96.979424    
   34.678490       90.235565       100.29484    
   37.189358       89.519814       103.07732    
   35.772831       91.683945       105.89554    
   32.516865       93.452171       106.61676    
   32.320545       96.289391       109.15353    
   28.720339       96.411087       110.30083    
   27.259634       99.115143       112.56316    
   23.542717       98.947746       111.52724    
   20.562397       100.99159       112.60814    
   18.586855       99.077736       115.22516    
   15.115374       100.08395       114.13369    
   13.190222       99.715446       110.88348    
   11.568680       102.54696       108.90021    
   7.8817067       103.43711       108.94041    
   7.5507860       102.13194       105.37117    
   9.2980433       98.887558       106.35197    
   6.0632277       97.911354       108.08067    
   4.6380129       97.080940       104.65387    
   6.7304816       93.905220       104.48283    
   7.9936285       93.214363       108.00771    
   6.6035075       92.513138       111.46677    
   9.8676157       93.127457       113.33511    
   13.476497       94.263313       113.15369    
   14.948340       90.852997       112.31988    
   12.475808       90.354797       109.49269    
   14.369187       93.199341       107.82893    
   17.864071       92.589073       109.21846    
   17.900217       88.926559       108.20362    
   17.899143       90.022659       104.54485    
   21.213737       91.869263       104.70681    
   22.652678       89.358253       107.18516    
   22.070316       86.535065       104.69192    
   23.463385       88.680893       101.87164    
   26.509924       89.634079       103.94017    
   27.306894       85.973961       104.53709    
   26.948378       85.331154       100.80093    
   29.454041       87.977264       99.669785    
   31.982496       86.959641       102.33652    
   34.786541       84.656227       101.19659    
   35.403378       81.293648       102.94160    
   38.107922       83.025726       104.97014    
   35.989853       86.116821       105.61391    
   34.440289       87.646439       108.72589    
   31.874876       90.229683       109.76142    
   32.047653       92.449142       112.82990    
   28.653790       93.667252       114.03600    
   28.363380       96.579353       116.48533    
   25.391489       96.602577       118.82667    
   24.129580       96.900070       122.37341    
   22.310133       94.580605       124.76148    
   19.792358       97.132751       126.06709    
   16.882143       96.507065       123.66437    
   13.650328       97.545158       125.42772    
   11.145511       95.495094       123.43588    
   9.8142748       98.251854       121.14781    
   8.1328688       96.904915       118.01564    
   10.344248       97.358749       114.96901    
   13.544244       97.683296       116.98885    
   16.103916       95.289246       118.42576    
   19.735178       94.926079       119.45940    
   22.797857       92.730751       118.98136    
   21.086824       89.910828       120.87862    
   18.190836       90.004372       118.40173    
   20.782888       89.484116       115.68980    
   22.783255       86.816223       117.53528    
   19.730299       84.671455       118.34663    
   18.669058       84.864525       114.70735    
   22.160637       83.828110       113.56254    
   22.263508       80.836502       115.93922    
   19.017162       79.587105       114.45190    
   19.522879       80.325966       110.75452    
   23.214025       80.775383       109.96358    
   26.211645       78.461220       109.86219    
   28.593233       81.300522       110.61935    
   30.682323       80.869690       113.75637    
   30.619133       83.420723       116.54545    
   34.392265       83.650002       116.98183    
   34.125298       86.330406       119.67647    
   31.730116       88.586632       121.51657    
   33.883362       91.653069       122.02466    
   33.161205       94.150253       124.76422    
   34.015076       97.749298       123.96147    
   34.401066       99.350471       127.38963    
   34.557186       103.13686       127.09993    
   35.675079       105.45333       130.02048    
   33.056648       108.22286       130.03726    
   29.310040       108.43140       129.67319    
   26.077705       109.57919       131.28078    
   25.388771       109.05465       134.96112    
   22.550228       107.01496       136.46928    
   20.793564       107.02237       139.81918    
   18.579306       103.97923       139.30191    
   21.112673       101.57186       137.79399    
   24.730530       100.97922       136.83871    
   25.927574       103.69189       134.44844    
   26.372847       102.24361       130.96277    
   29.993448       101.99140       129.88025    
   29.954557       99.311852       127.20888    
   28.918945       98.447159       123.68147    
   29.429916       95.074944       121.99241    
   30.972528       93.742706       118.80693    
   29.898159       90.336128       117.54887    
   32.558567       88.807747       115.34052    
   31.124191       86.156021       113.05516    
   33.417698       84.088417       110.83101    
   31.976999       82.442894       107.71526    
   33.949547       79.235054       108.22580    
   36.537231       77.709404       110.54242    
   39.236320       78.740318       108.05069    
   38.663551       82.426125       108.77255    
   41.710945       84.651192       108.57617    
   43.172386       86.014595       111.80566    
   46.285477       88.093719       112.33393    
   46.741970       88.232979       116.10441    
   50.332954       89.503983       115.87267    
   49.061779       92.572922       114.00534    
   47.019398       93.626015       117.06986    
   49.051540       92.319664       120.01068    
   49.898682       94.919197       122.64899    
   53.658360       95.150215       123.36999    
   55.006180       95.038208       126.91782    
   57.269844       97.817268       128.16841    
   61.013935       97.106468       128.18225    
   61.047169       96.616882       131.95135    
   58.158432       94.128693       132.03191    
   59.361771       92.502167       128.81796    
   62.772511       92.016594       130.45950    
   61.223610       90.429382       133.53319    
   59.279949       87.933365       131.41489    
   62.376781       87.193390       129.35237    
   64.135071       86.066376       132.53316    
   61.250443       83.706726       133.30989    
   62.240021       80.581772       131.38152    
   58.785599       79.116745       132.06374    
   57.543079       81.624817       129.47154    
   57.951447       81.379578       125.69859    
   60.273727       84.270676       124.69032    
   58.541149       84.535545       121.29789    
   55.156940       85.264832       122.87438    
   56.831539       87.885056       125.04032    
   58.477924       89.873940       122.25242    
   55.326107       89.673805       120.12066    
   53.203350       91.167931       122.90282    
   49.944942       90.148880       124.52192    
   46.594601       89.193802       123.07796    
   44.441856       92.303085       123.43636    
   41.666046       90.010841       124.77866    
   37.942844       90.352257       123.95509    
   37.512829       93.383568       126.22439    
   38.798515       96.582291       124.66776    
   39.145210       99.659859       126.81152    
   38.968273       102.43204       124.23309    
   37.465946       105.89968       124.21763    
   34.563980       107.00792       122.08225    
   34.819050       110.21861       120.09318    
   34.036423       113.45440       121.90042    
   32.416256       116.57560       120.47214    
   35.837212       118.17216       120.00243    
   37.526787       115.13994       118.44476    
   39.778206       115.77821       115.44257    
   38.331169       112.99554       113.30367    
   34.711739       114.14432       113.86514    
   32.764664       114.77930       110.63387    
   29.308969       115.46767       112.03644    
   27.698534       112.00938       112.10828    
   25.840347       111.37330       115.42341    
   27.134100       107.80042       115.80994    
   30.627041       108.19286       114.34666    
   32.911140       105.38226       115.51041    
   36.609875       106.00040       116.32913    
   39.246521       104.88916       113.82487    
   41.022381       103.09775       116.68796    
   38.270149       100.48297       117.06863    
   37.831322       99.916512       113.31255    
   41.623249       99.691971       112.88205    
   41.863262       96.787849       115.29927    
   39.111084       94.979805       113.43463    
   40.677441       95.638237       110.03707    
   44.203999       94.613144       111.08030    
   43.120983       91.391808       112.76933    
   40.307632       90.247169       110.47713    
   41.601276       91.026573       106.97083    
   44.833115       90.689026       105.03950    
   46.604137       93.451256       103.04752    
   45.091309       94.125526       99.646278    
   41.823463       92.418518       100.63351    
   38.384689       94.031052       100.38152    
   36.656040       95.616119       103.37884    
   32.906651       96.282936       102.97552    
   30.664738       98.618347       104.98187    
   27.031439       99.051880       103.82540    
   26.023520       101.31104       106.74987    
   29.217409       103.39644       106.36742    
   27.862686       106.45193       108.20413    
   30.898760       108.71187       108.67328    
   32.955959       106.68377       106.21514    
   35.594551       105.93145       108.85348    
   35.997169       102.45152       107.36890    
   37.378643       103.74696       104.06399    
   39.803017       105.99798       105.91650    
   41.070545       103.05608       107.95358    
   41.183739       100.76138       104.91859    
   43.301754       103.28356       103.02709    
   45.681057       103.76822       105.98133    
   45.970612       99.994827       106.44312    
   46.530785       98.985390       102.81087    
   43.162659       97.339958       102.18442    
   40.615437       97.963608       99.446823    
   37.151489       99.111870       100.42071    
   33.535618       99.601341       99.471634    
   31.514025       102.02177       101.61352    
   27.850822       102.87656       101.11459    
   25.120378       104.51512       103.18565    
   21.497816       105.42764       102.41457    
   21.885386       109.02014       103.65488    
   22.941723       111.54334       100.95618    
   25.024523       113.40602       103.53812    
   27.293440       110.33411       103.53175    
   29.113491       111.74879       100.49824    
   30.099102       114.85326       102.49552    
   31.444939       112.73813       105.35249    
   33.396439       110.42723       103.06434    
   35.019970       113.42752       101.41140    
   35.820671       114.75666       104.87238    
   37.384312       111.45315       105.89245    
   39.731705       111.84489       102.93340    
   40.966457       115.26106       104.08887    
   42.138115       113.55627       107.28797    
   44.485626       111.52914       105.08037    
   50.712917       105.82432       100.13548    
   48.980087       104.79090       96.915688    
   45.196342       104.60468       96.652390    
   42.420132       105.48273       94.250412    
   38.991268       106.84054       95.173592    
   36.079460       105.98529       92.870476    
   32.463287       107.08952       93.176460    
   29.554665       104.95964       91.985741    
   28.113174       101.53781       92.741074    
   28.761024       100.68220       89.090981    
   32.456490       100.65388       89.988007    
   32.368553       98.222740       92.924561    
   34.591534       95.870285       90.942291    
   37.499424       98.299744       91.196281    
   37.711918       97.461433       94.907082    
   37.025822       93.729950       94.520699    
   40.142315       93.171051       92.423004    
   43.015717       91.814285       94.517944    
 PROTEIN p1.CA                                                                           
   37.937000       111.39800       119.82200    
   39.528999       109.17900       117.16700    
   40.248001       106.58700       119.83500    
   42.852001       105.44500       117.29200    
   44.734001       108.72200       117.17100    
   47.498001       107.36500       119.40900    
   48.167999       104.75500       116.73000    
   49.082001       101.96300       119.13000    
   46.073002       99.912003       118.07800    
   46.727001       100.46900       114.36300    
   50.368000       99.500000       114.73700    
   49.395000       96.056000       116.04400    
   45.990002       95.596001       114.43300    
   47.566002       93.037003       112.12100    
   48.667999       91.098999       115.19800    
   45.195000       91.471001       116.68500    
   43.368999       90.116997       113.60900    
   45.945999       87.376999       113.23400    
   45.705002       85.507004       109.94500    
   43.493999       87.778000       107.85600    
   43.103001       85.004997       105.31200    
   42.001999       82.646004       108.08100    
   39.653000       85.306999       109.36900    
   38.242001       86.178001       105.95300    
   37.828999       82.457001       105.20600    
   34.799999       82.689003       107.45800    
   31.834000       84.620003       106.03200    
   33.686001       85.274002       102.76500    
   31.382000       82.688004       101.21600    
   28.349001       84.353996       102.73900    
   29.285999       87.991997       102.17600    
   30.212999       87.265999       98.567001    
   27.139999       85.096001       98.102997    
   24.867001       87.778000       99.470001    
   26.532000       90.496002       97.405998    
   26.263000       88.526001       94.150002    
   22.737000       87.359001       94.902000    
   21.681999       91.029999       94.818001    
   23.882000       91.944000       91.862999    
   26.083000       94.344002       93.818001    
   29.153999       95.796997       92.120003    
   29.628000       99.169998       93.815002    
   30.591999       98.639000       97.459000    
   31.318001       101.26400       100.11600    
   33.201000       100.25200       103.24400    
   32.617001       102.76200       106.06000    
   34.734001       100.79900       108.59500    
   37.769001       100.33400       106.31900    
   40.243999       100.01700       109.16800    
   43.445999       98.551003       107.74900    
   41.498001       97.306999       104.73500    
   40.820000       93.644997       105.63100    
   37.398998       93.307999       104.02500    
   37.881001       96.037003       101.43300    
   40.943001       94.242996       100.11100    
   38.942001       91.024002       99.930000    
   36.151001       92.662003       97.954002    
   38.702999       94.320999       95.681000    
   40.359001       91.011002       94.878998    
   36.907001       89.540001       94.272003    
   36.317001       91.975998       91.427002    
   34.042999       94.446999       93.193001    
   34.382999       98.192001       92.714996    
   35.049999       99.348000       96.265999    
   35.710999       102.67800       97.915001    
   36.771999       102.62300       101.55900    
   36.443001       105.37500       104.14100    
   37.403000       105.57500       107.81000    
   37.894001       108.31800       110.40500    
   41.304001       107.15700       111.58700    
   44.126999       108.10400       109.27000    
   46.318001       105.92500       111.49300    
   44.424999       102.82900       110.42700    
   43.721001       103.95100       106.89300    
   47.459999       104.56400       106.50100    
   47.970001       100.80200       106.40900    
   45.237999       100.08700       103.86500    
   46.844002       102.76400       101.65700    
   50.209000       101.07600       102.18500    
   48.687000       97.829002       100.96400    
   47.120998       99.432999       97.911003    
   50.443001       100.95600       96.906998    
   52.258999       97.661003       97.267998    
   49.779999       96.054001       94.884003    
   49.390999       99.182999       92.766998    
   50.480999       97.125999       89.746002    
   47.273998       95.101997       90.014000    
   44.543999       96.718002       87.896004    
   41.990002       95.884003       90.566002    
   43.905998       97.802002       93.209999    
   44.652000       100.65800       90.842003    
   40.929001       101.38700       90.996002    
   40.539001       101.04600       94.758003    
   39.460999       104.27800       96.444000    
   40.561001       104.98700       100.00900    
   39.553001       108.20700       101.73900    
   38.981998       109.60000       105.23700    
   35.410000       110.12600       106.43600    
   33.207001       110.10600       109.53900    
   29.799000       108.45900       109.87200    
   28.620001       111.60400       111.64100    
   29.385000       113.65300       108.51300    
   29.370001       110.90100       105.88100    
   26.698000       112.64300       103.82500    
   29.195000       115.41400       103.09000    
   32.353001       113.27600       103.25700    
   31.350000       110.69000       100.65900    
   29.129999       111.97700       97.851997    
   26.914000       108.92200       97.461998    
   25.066000       110.54900       94.613998    
   23.289000       107.61600       93.016998    
   24.413000       105.51500       95.985001    
   26.252001       102.22200       96.355003    
   24.976999       98.713997       95.680000    
   26.129999       97.637001       99.137001    
   27.559999       99.218002       102.27100    
   29.497999       97.352997       104.94800    
   30.434000       98.167999       108.55100    
   32.060001       95.067001       110.04400    
   34.250000       94.082001       112.96800    
   32.283001       95.834000       115.69900    
   33.101002       99.286003       114.36800    
   29.834000       101.13600       114.96500    
   29.681999       100.33200       118.69200    
   32.557999       102.80700       119.02300    
   30.122999       105.68900       118.64100    
   29.326000       107.15300       122.09300    
   26.011000       108.43200       123.43900    
   27.535999       111.55900       125.00900    
   24.591999       113.73800       123.93100    
   22.464001       111.87500       126.47800    
   20.121000       110.71700       123.71000    
   21.198000       108.30000       120.99500    
   20.957001       111.20700       118.55300    
   24.518999       110.67100       117.32100    
   23.695000       106.99400       116.86700    
   20.603001       107.86500       114.85100    
   22.400999       110.46500       112.73700    
   25.392000       108.26400       111.91000    
   23.122000       105.27900       111.29100    
   21.101000       107.55400       109.01000    
   23.996000       108.76000       106.88300    
   25.343000       105.22800       106.49200    
   21.941000       104.00700       105.32900    
   21.698999       107.08500       103.10100    
   24.593000       105.62500       101.09100    
   22.555000       102.55900       100.13800    
   21.016001       102.64500       96.657997    
   17.410999       101.42500       96.677002    
   17.448999       97.647003       96.450996    
   20.943001       97.956001       97.844002    
   22.382999       96.248001       100.90100    
   23.740000       97.305000       104.28200    
   25.719000       94.872002       106.38300    
   26.407000       96.309998       109.82100    
   27.403000       94.211998       112.83000    
   28.181000       94.485001       116.54000    
   29.540001       92.360001       119.38300    
   26.936001       90.408997       121.31700    
   26.599001       92.848999       124.24400    
   23.503000       91.128998       125.53200    
   26.004999       88.555000       126.75800    
   28.875999       90.857002       127.73600    
   26.549999       92.957001       129.85201    
   25.127001       89.791000       131.37199    
   28.396999       88.027000       132.25500    
   30.355000       91.264000       132.61800    
   33.091000       89.663002       130.52800    
   33.798000       89.569000       126.78900    
   34.129002       86.083000       125.23400    
   37.761002       84.851997       125.25700    
   39.960999       83.303001       122.58900    
   38.884998       82.428001       119.05500    
   36.877998       85.085999       117.27800    
   35.660999       85.214996       113.66300    
   37.042000       88.749001       113.23900    
   40.078999       88.612000       115.50700    
   41.734001       85.216003       115.81300    
   45.361000       85.529999       116.86800    
   47.382999       83.608002       119.43300    
   49.244999       86.898003       119.88100    
   46.381001       88.459000       121.84300    
   47.226002       87.403999       125.38500    
   44.502998       89.285004       127.24600    
   41.298000       91.317001       126.93100    
   39.890999       92.886002       130.10001    
   36.257000       93.973999       129.89900    
   35.139999       97.047997       131.85899    
   31.403999       97.716003       132.12199    
   30.246000       101.17100       133.21899    
   26.615999       101.54000       134.23399    
   25.410000       105.07800       134.85201    
   22.424999       104.95600       137.17900    
   21.087999       101.53600       136.27901    
   21.612000       101.58300       132.50200    
   24.691999       100.17300       130.76900    
   26.540001       103.17700       129.40199    
   29.878000       101.91100       128.15800    
   32.026001       98.794998       127.75300    
   35.772999       99.389999       127.71500    
   38.113998       96.652000       126.56500    
   41.828999       96.643997       127.36800    
   43.840000       94.525002       124.94100    
   47.224998       92.934998       125.51500    
   48.710999       91.810997       122.20800    
   52.147999       90.245003       122.16600    
   54.320000       91.958000       119.58700    
   56.365002       89.136002       117.99900    
   59.573002       88.949997       119.99300    
   59.933998       92.344002       121.66400    
   62.914001       90.787003       123.40800    
   65.602997       88.127998       122.97500    
   65.342003       84.584000       124.35200    
   63.841000       84.822998       127.83100    
   62.115002       88.186996       127.42700    
   58.778000       88.514999       125.56800    
   57.158001       91.844002       124.71200    
   53.594002       93.124001       124.54800    
   51.556999       96.100998       123.35800    
   48.634998       97.463997       125.33100    
   45.743000       99.568001       124.04100    
   42.143002       100.35000       124.99800    
   38.916000       100.74700       123.01000    
   35.465000       101.75700       124.25200    
   32.098999       100.74600       122.85800    
   28.465000       101.56100       123.51100    
   26.820999       98.286003       124.46500    
   24.021999       98.049004       121.91700    
   21.622000       95.327003       122.96200    
   20.372999       93.313004       119.98100    
   16.718000       94.352997       120.18000    
   17.688000       98.022003       120.41600    
   20.052999       97.967003       117.43100    
   17.504999       96.137001       115.26800    
   15.091000       98.942001       116.06900    
   17.705000       101.67200       115.61400    
   19.070000       100.43100       112.29000    
   15.645000       99.760002       110.80900    
   14.607000       103.27600       111.79100    
   17.613001       104.60900       109.86300    
   15.873000       103.41800       106.71000    
   12.575000       104.95000       107.73900    
   11.167000       101.45600       107.53900    
   11.735000       101.13900       103.80900    
   13.946000       98.098000       104.21000    
   13.997000       94.346001       104.71100    
   15.751000       93.421997       107.95400    
   17.372999       90.216003       109.18100    
   20.171000       89.233002       111.56200    
   22.537001       86.271004       111.79300    
   24.530001       84.846001       114.68700    
   28.112000       84.593002       113.54000    
   27.056999       84.625000       109.88500    
   24.809000       81.666000       110.52900    
   21.034000       81.732002       111.06800    
   20.056000       83.097000       114.45400    
   17.011999       82.249001       116.56000    
   16.750000       83.675003       120.08000    
   17.246000       80.985001       122.69400    
   19.389000       78.847000       120.41600    
   22.214001       76.875000       122.02900    
   25.096001       78.574997       120.22600    
   25.856001       82.037003       121.57300    
   27.174000       84.336998       118.81700    
   30.096001       86.647003       119.52700    
   28.861000       89.107002       116.92100    
   25.443001       89.963997       115.53000    
   25.363001       90.699997       111.78900    
   22.493999       92.904999       110.64200    
   21.509001       92.557999       106.98200    
   19.280001       95.319000       105.65800    
   18.020000       95.655998       102.10500    
   16.688999       99.107002       101.24000    
   13.571000       99.172997       99.014999    
   13.346000       102.78800       97.848999    
