# Supplementary material for: SAS-Pro: Simultaneous Residue Assignment and Structure Superposition for Protein Structure Alignment
Source: PLoS One. 2012 May 25;7(5):e37493. doi: 10.1371/journal.pone.0037493 (PMC3360771; doi:10.1371/journal.pone.0037493)
Supplement: File S2. — Results with the RIPC dataset. (ZIP) [file pone.0037493.s002.zip › RIPC results/d1l5ba_.pdb_d1l5ea_.pdb_dir/ALIGN]

           2           2
           3           3
           4           4
           5           5
           6           6
           7           7
           8           8
           9           9
          10          10
          11          11
          12          12
          13          13
          14          14
          15          15
          16          16
          17          17
          18          18
          19          19
          20          20
          21          21
          22          22
          23          23
          24          24
          25          25
          26          26
          27          27
          28          28
          29          29
          30          30
          31          31
          32          32
          33          33
          34          34
          35          35
          36          98
          36          98
          37          36
          38          38
          39          39
          40          37
          41          41
          42          42
          43          43
          44          44
          45          45
          46          46
          47          47
          48          48
          49          49
          50          50
          51          51
          52          52
          53          40
          54          53
          55          54
          56          55
          57          56
          58          57
          59          60
          60          61
          61          62
          62          63
          63          64
          64          69
          62          63
          63          64
          64          69
          65          65
          66          66
          67          67
          68          68
          69          85
          70          70
          71          71
          72          72
          73          73
          74          74
          84          76
          85          83
          86          84
          87          86
          88          88
          89          87
          90          90
          91          91
          92          92
          93          89
          94          93
          95          95
          96          96
          97          94
          98          97
          99          99
         100         100
         101         101
         102         102
RMSD =     6.27
 Nfrag =           91
SASnseq =     6.89
