# Supplementary material for: SAS-Pro: Simultaneous Residue Assignment and Structure Superposition for Protein Structure Alignment
Source: PLoS One. 2012 May 25;7(5):e37493. doi: 10.1371/journal.pone.0037493 (PMC3360771; doi:10.1371/journal.pone.0037493)
Supplement: File S2. — Results with the RIPC dataset. (ZIP) [file pone.0037493.s002.zip › RIPC results/d1l5ba_.pdb_d1l5ea_.pdb_dir/ALIGN_SEQ]

         102         102
         101         101
         100         100
          99          99
          98          97
          96          96
          95          95
          94          93
          92          92
          91          91
          90          90
          88          88
          87          86
          86          84
          85          83
          83          82
          82          81
          80          80
          78          79
          76          78
          74          74
          73          73
          72          72
          71          71
          70          70
          68          68
          67          67
          66          66
          65          65
          63          64
          62          63
          61          62
          60          61
          59          60
          58          57
          57          56
          56          55
          55          54
          54          53
          52          52
          51          51
          50          50
          49          49
          48          48
          47          47
          46          46
          45          45
          44          44
          43          43
          42          42
          41          41
          39          39
          38          38
          37          36
          35          35
          34          34
          33          33
          32          32
          31          31
          30          30
          29          29
          28          28
          27          27
          26          26
          25          25
          24          24
          23          23
          22          22
          21          21
          20          20
          19          19
          18          18
          17          17
          16          16
          15          15
          14          14
          13          13
          12          12
          11          11
          10          10
           9           9
           8           8
           7           7
           6           6
           5           5
           4           4
           3           3
           2           2
 Nalign =           88
RMSD =     6.16
SAS =     7.00
