# Supplementary material for: SAS-Pro: Simultaneous Residue Assignment and Structure Superposition for Protein Structure Alignment
Source: PLoS One. 2012 May 25;7(5):e37493. doi: 10.1371/journal.pone.0037493 (PMC3360771; doi:10.1371/journal.pone.0037493)
Supplement: File S2. — Results with the RIPC dataset. (ZIP) [file pone.0037493.s002.zip › RIPC results/d1l5ba_.pdb_d1l5ea_.pdb_dir/PROTEIN-CORDS]

 PROTEIN p2.CA                                                                           
   23.962599       53.055832       120.92196    
   26.589575       52.381371       123.59148    
   29.141357       55.114738       124.33208    
   29.641813       54.122707       127.98273    
   33.287487       55.250809       127.97497    
   32.301479       58.917030       127.75398    
   30.789501       58.964653       131.24529    
   32.692039       56.229362       133.07539    
   36.240517       55.735050       134.37332    
   38.462406       53.048470       135.92056    
   37.259865       50.566395       133.31740    
   38.857265       47.147243       133.18988    
   38.478397       43.785748       131.50346    
   39.115005       40.492550       133.26675    
   38.347137       37.413944       131.22537    
   35.025177       38.213181       129.57257    
   33.873138       40.698875       132.21397    
   33.969078       44.478249       131.82217    
   33.828274       46.513939       135.03075    
   33.596630       50.298428       135.18863    
   32.639393       53.181866       137.47798    
   29.968840       55.305405       135.83043    
   28.200056       58.613861       136.39386    
   24.576483       58.560413       137.49925    
   22.050505       61.124836       136.25397    
   21.522047       62.736065       139.67328    
   25.279873       62.884113       140.06778    
   27.472809       60.464691       141.95424    
   28.797167       57.159657       140.66158    
   28.136282       53.444504       140.58261    
   30.467371       50.576645       139.78752    
   29.034784       47.700653       137.77837    
   30.060553       44.765587       135.62779    
   28.826756       43.066494       132.48959    
   29.748510       39.636143       131.13641    
   30.451660       40.010307       127.41941    
   30.903135       36.268440       126.70530    
   27.196148       36.374146       125.92803    
   27.576160       39.403500       123.54516    
   30.702847       38.945911       121.59493    
   31.537474       35.941860       119.61272    
   34.608559       34.708237       117.78591    
   33.907669       34.337906       114.07313    
   36.955048       32.866417       112.32287    
   39.382381       34.777081       114.53146    
   37.489357       38.069382       114.61578    
   35.443520       39.324383       117.55938    
   31.938696       40.228519       116.39431    
   28.771036       41.577206       117.97707    
   25.903250       39.205166       118.60274    
   23.314623       39.973869       121.41350    
   24.807491       40.177563       125.01071    
   22.595198       37.385963       126.29057    
   19.178513       36.047947       125.46568    
   17.768766       36.547863       128.97134    
   17.232002       40.245388       128.20108    
   14.674672       39.422539       125.50219    
   13.394169       36.030785       126.67978    
   11.494205       35.109241       129.82726    
   10.244889       32.047050       131.68973    
   13.217608       29.855217       130.80865    
   12.633975       26.234207       131.79114    
   14.194366       22.813000       131.33847    
   11.677496       20.746973       129.37199    
   12.260709       17.030689       129.69316    
   15.888433       16.032459       130.16219    
   17.646090       18.364826       127.71830    
   15.281415       20.929398       126.19705    
   15.618034       24.635359       126.98988    
   12.202719       26.268681       126.64429    
   11.329817       29.945925       126.87165    
   9.1428833       32.777180       125.61417    
   11.202420       35.121532       123.44375    
   10.542793       38.491806       121.82337    
   10.401367       38.730839       118.03307    
   11.658021       41.683094       115.98817    
   8.0705414       42.932919       116.25838    
   8.4601974       42.998074       120.05357    
   5.9514089       40.201080       120.67498    
   6.6173015       37.077087       122.75140    
   6.4271984       33.662380       121.09373    
   7.1818886       30.144060       122.33304    
   10.545196       28.618223       121.42873    
   12.848623       25.791700       122.46051    
   16.284245       24.400530       121.70878    
   17.819677       20.990345       122.40367    
   20.779036       21.458031       124.72765    
   22.015612       17.976433       123.78073    
   23.047104       19.571316       120.46400    
   26.143082       21.194794       121.98450    
   26.319857       20.577744       125.73869    
   28.424063       17.568514       126.62926    
   29.449570       15.760051       129.78801    
   33.247997       15.831623       129.75887    
   34.318390       13.569140       132.62839    
   31.647747       14.913209       134.96686    
   31.681202       18.564150       133.89221    
   29.234226       20.309673       131.55945    
   31.014795       21.866751       128.59521    
   29.965487       23.526640       125.35735    
   31.360760       22.172159       122.09441    
 PROTEIN p1.CA                                                                           
   23.009001       53.362999       124.12700    
   26.073000       51.743999       125.86900    
   28.400999       54.347000       127.42900    
   29.639000       52.213001       130.38300    
   33.098000       53.910999       130.55299    
   31.378000       57.138000       131.56000    
   30.400999       55.778999       134.94800    
   33.056999       53.119999       135.42000    
   36.817001       52.895000       136.08501    
   39.695999       50.452000       136.42599    
   38.556000       48.415001       133.45599    
   40.506001       45.477001       132.04300    
   40.242001       42.824001       129.31300    
   41.722000       39.276001       129.76199    
   41.208000       37.004002       126.81700    
   37.694000       37.881001       125.66600    
   36.666000       38.952000       129.19600    
   35.890999       42.459000       130.22200    
   35.785000       43.523998       133.87900    
   35.166000       46.953999       135.40601    
   34.183998       48.733002       138.60001    
   30.922001       50.502998       137.99500    
   28.813999       53.005001       139.97200    
   25.406000       52.039001       141.45100    
   22.260000       54.185001       141.11501    
   22.701000       55.092999       144.75800    
   26.336000       56.104000       145.48500    
   28.358999       52.883999       145.97800    
   30.226999       50.780998       143.38100    
   30.249001       47.213001       142.07201    
   32.743999       45.222000       140.04500    
   31.070999       43.110001       137.34200    
   32.095001       41.389000       134.18500    
   31.105000       40.289001       130.77800    
   32.313999       37.686001       128.37601    
   32.687000       39.319000       124.92500    
   32.998001       35.972000       123.08500    
   29.232000       35.929001       122.44800    
   28.801001       39.676998       121.75500    
   31.350000       40.560001       119.04700    
   32.445000       38.580002       115.97400    
   35.129002       38.525002       113.28400    
   34.196999       39.105999       109.60600    
   37.310001       38.923000       107.40100    
   39.598999       40.500000       110.08100    
   37.230999       43.161999       111.34300    
   35.209999       42.966999       114.58500    
   31.566999       43.640999       114.65000    
   28.660999       43.509998       116.96100    
   26.548000       40.407001       116.91300    
   22.766001       40.636002       116.32900    
   20.447001       38.580002       118.54600    
   16.674000       38.084000       118.59900    
   15.862000       36.094002       121.75400    
   14.653000       38.965000       123.98000    
   12.776000       40.548000       121.03000    
   10.888000       37.610001       119.51100    
   10.491000       35.112999       122.37400    
   8.4820004       35.351002       125.64800    
   7.6370001       33.905998       129.03900    
   10.989000       32.353001       129.80901    
   11.332000       29.596001       132.31300    
   13.606000       26.985001       133.75500    
   12.242000       23.426001       133.94901    
   14.236000       20.908001       136.01300    
   17.929001       21.589001       136.41000    
   19.049999       22.799000       132.98500    
   16.122000       23.134001       130.72501    
   15.225000       26.513000       129.36301    
   11.555000       26.920000       128.26401    
   9.8109999       29.738001       126.37900    
   7.4899998       30.430000       123.49000    
   8.8120003       31.964001       120.30300    
   7.6050000       33.603001       117.12600    
   7.8520002       31.632000       113.88800    
   8.3039999       32.714001       110.25000    
   4.5209999       32.368000       109.79500    
   4.3759999       34.813000       112.73000    
   2.7279999       32.658001       115.44500    
   4.0920000       31.695000       118.92100    
   4.9980001       27.972000       119.52700    
   6.4720001       26.252001       122.57800    
   10.197000       25.448999       122.42100    
   12.885000       24.072001       124.83200    
   16.698000       23.664000       125.03400    
   19.118999       21.941000       127.40900    
   21.382000       24.618000       128.89000    
   23.731001       21.808001       130.05800    
   24.434000       21.362000       126.40500    
   26.870001       24.377001       126.25700    
   26.653000       26.098000       129.65401    
   29.606001       24.945999       131.88699    
   30.829000       25.877001       135.43500    
   34.451000       27.162001       135.18700    
   35.557999       27.485001       138.84100    
   32.266998       28.886999       140.20000    
   31.615999       31.042000       137.06700    
   29.009001       30.191000       134.33600    
   30.608999       30.212000       130.82401    
   29.299000       29.690001       127.25200    
   31.472000       27.441999       125.09100    
