# Supplementary material for: SAS-Pro: Simultaneous Residue Assignment and Structure Superposition for Protein Structure Alignment
Source: PLoS One. 2012 May 25;7(5):e37493. doi: 10.1371/journal.pone.0037493 (PMC3360771; doi:10.1371/journal.pone.0037493)
Supplement: File S2. — Results with the RIPC dataset. (ZIP) [file pone.0037493.s002.zip › RIPC results/d1nkla_.pdb_d1qdma1.pdb_dir/ALIGN]

           7         710
           8         789
           9         790
          10         791
          11         792
          12         793
RMSD =     2.21
 Nfrag =            6
SASnseq =    36.85
