# Supplementary material for: SAS-Pro: Simultaneous Residue Assignment and Structure Superposition for Protein Structure Alignment
Source: PLoS One. 2012 May 25;7(5):e37493. doi: 10.1371/journal.pone.0037493 (PMC3360771; doi:10.1371/journal.pone.0037493)
Supplement: File S2. — Results with the RIPC dataset. (ZIP) [file pone.0037493.s002.zip › RIPC results/d1nkla_.pdb_d1qdma1.pdb_dir/ALIGN_SEQ]

          55        1385
          54        1384
          52        1382
          40        1370
          35        1361
          30        1044
          29        1043
          20         956
          17         798
          12         793
          11         792
          10         791
           9         790
           8         789
           7         710
           6         163
 Nalign =           16
RMSD =     2.17
SAS =    13.57
