# Supplementary material for: SAS-Pro: Simultaneous Residue Assignment and Structure Superposition for Protein Structure Alignment
Source: PLoS One. 2012 May 25;7(5):e37493. doi: 10.1371/journal.pone.0037493 (PMC3360771; doi:10.1371/journal.pone.0037493)
Supplement: File S2. — Results with the RIPC dataset. (ZIP) [file pone.0037493.s002.zip › RIPC results/d1nkla_.pdb_d1qdma1.pdb_dir/PROTEIN-CORDS]

 PROTEIN p2.CA                                                                           
  -17.792969     -0.40274283      -2.0023375    
  -15.644178       1.3045247      0.65763015    
  -12.773370     -0.78782463       2.0005906    
  -11.327232     -6.48753643E-02   5.4192820    
  -8.1710196      -2.1611090       5.1856813    
  -7.3547544      5.76513074E-03   2.1730645    
  -8.2326164       3.2640545       3.9493527    
  -6.0342164       1.7139347       6.6521544    
  -2.9167175       1.0186768       4.5540032    
  -3.3390858       4.5521951       3.1572132    
  -3.1799934       6.3512592       6.5262280    
 -0.96768147       4.0647483       8.6281576    
   1.3710139       2.9892149       5.8128276    
  0.67115033       5.4044657       2.9752741    
   3.7578478       7.5113401       3.1382344    
   5.9894505       4.5900507       4.0601177    
   5.0421467       2.6634333      0.92885274    
   5.2223144       5.7722440      -1.3172305    
   8.6348085       6.8067594     -4.94573116E-02
   9.8642397       3.2739661     -0.54406160    
   8.6104622       3.5338454      -4.1276135    
   10.122025       6.9915066      -4.5675373    
   13.340909       5.6064353      -3.1428831    
   13.005127       2.9794059      -5.8981552    
   12.799533      4.98339720E-02  -3.5034356    
   11.662152      -3.2463174      -5.0366817    
   7.8116002      -3.2648020      -4.9397969    
   7.6199946      -6.9303274      -4.0191641    
   9.8970032      -6.2626600      -1.0744436    
   7.8511968      -3.2528470      0.12318072    
   4.9068298      -4.9663153       1.8681698    
   7.3993182      -7.3415627       3.4722114    
   9.7611341      -4.5995302       4.7004333    
   6.8853722      -2.4351544       5.8456655    
   5.9584432      -5.5838103       7.7943687    
   2.5679238      -6.4747057       6.3186746    
   3.4392302      -9.6341190       4.3940434    
  -2.4282269      -10.790825       8.7776823    
  -2.9690504      -11.673775       5.0947442    
  -6.2212172      -9.6693859       4.4957752    
  -4.1810651      -6.5366292       5.2472553    
  -1.2225429      -7.7909870       3.2000356    
  -3.5185156      -7.9588079      0.15256466    
  -4.6839042      -4.3390903      0.58661228    
  -1.0133545      -3.3715897      0.72414345    
  0.14085253      -5.3233509      -2.3394570    
  -2.6211126      -3.6241496      -4.2403975    
  -1.8248267     -0.23371506      -2.7396846    
   1.7577858     -0.64050925      -3.9760048    
  0.53357065      -1.4679819      -7.4985561    
  -1.7772994       1.5198979      -7.7951331    
   1.1189910       3.6903539      -6.5680833    
   3.7080641       2.3865099      -9.0523987    
   1.3363963       3.1859505      -11.852882    
  0.68393862       6.7012219      -10.503949    
   4.4404659       7.2194242      -10.518392    
   4.6234818       5.3875904      -13.837986    
   2.0717456       7.8171487      -15.256096    
   4.4039483       10.520286      -13.897227    
   1.6638483       11.785862      -11.562016    
   2.7111092       14.263496      -8.8529902    
   3.5520945       12.579274      -5.5146961    
   1.5874411       14.954887      -3.2890830    
  -1.6099617       13.620166      -4.9104195    
 -0.79844743       9.9296236      -5.1553774    
  -1.7926269       9.2334709      -1.5417284    
  -5.0766311       11.096745      -1.8238988    
  -5.6875048       9.2819710      -5.1333852    
  -4.9906812       5.8118839      -3.7723241    
  -7.2486482       6.9204302     -0.90680885    
  -10.103071       7.4739585      -3.3851390    
  -9.7153845       4.0823164      -5.0461640    
  -10.087046       2.6836638      -1.5207118    
  -13.639827       3.9574914      -1.8825217    
  -14.212986       2.1588540      -5.2310123    
  -13.391112      -1.4022511      -4.2578797    
  -15.382974      -3.8495610      -6.4195571    
 PROTEIN p1.CA                                                                           
  -16.539000      -2.2509999       4.3699999    
  -14.022000      -2.2440000       7.3369999    
  -11.405000      -2.4130001       4.5400000    
  -11.443000       1.4119999       4.0530000    
  -9.8500004       1.8360000       7.5440001    
  -7.5890002      -1.1339999       6.8889999    
  -6.5000000      7.10000023E-02   3.4180000    
  -5.9530001       3.6659999       4.6589999    
  -3.8000000       2.4010000       7.5850000    
  -1.9290000     -3.70000005E-02   5.2680001    
  -1.2150000       2.5669999       2.5420001    
 -0.31900001       5.3590002       4.9910002    
   2.3030000       3.2149999       6.7849998    
   3.6619999       2.2909999       3.2980001    
   3.7030001       5.9499998       2.1520000    
   5.4499998       6.9499998       5.4320002    
   7.9749999       4.0739999       5.0320001    
   8.9490004       4.4359999       1.3570000    
   9.0400000       8.2559996       1.7530000    
   8.8230000       10.792000      -1.1300000    
   9.2690001       10.115000      -4.8769999    
   9.9099998       6.3160000      -4.6209998    
   10.440000       3.8039999      -7.5089998    
   8.7559996      0.53100002      -8.6359997    
   11.176000      -1.8110000      -6.7690001    
   11.409000      0.13100000      -3.4920001    
   7.5780001      0.37000000      -3.4219999    
   7.2940001      -3.4070001      -4.1960001    
   9.7229996      -4.3709998      -1.3690000    
   8.5640001      -1.6450000       1.0779999    
   4.8880000      -2.7079999      0.53399998    
   5.2989998      -6.5209999      0.55800003    
   7.1320000      -5.8280001       3.8360000    
   4.7820001      -2.9189999       4.9320002    
   2.3030000      -5.7490001       5.3920002    
   4.8299999      -8.1650000       6.8610001    
   5.7519999      -5.4710002       9.4779997    
   2.1259999      -4.3499999       10.173000    
   1.2220000      -7.0549998       12.718000    
  -2.4400001      -8.1309996       13.293000    
  -3.4130001      -6.5760002       9.9080000    
 -0.54400003      -8.5459995       8.2170000    
  -2.7869999      -11.042000       6.3969998    
  -5.1459999      -8.3400002       5.0300002    
  -2.2520001      -6.2750001       3.6389999    
 -0.28999999      -9.2950001       2.2130001    
  -3.5439999      -10.372000      0.41900000    
  -4.1500001      -6.8230000      -1.0020000    
 -0.51200002      -6.6830001      -2.1949999    
 -0.74900001      -10.178000      -3.8060000    
  -4.0300002      -9.2209997      -5.5229998    
  -3.0669999      -5.6350002      -6.5999999    
  0.77300000      -5.3790002      -6.3410001    
   1.6900001      -3.2660000      -9.3830004    
  -1.4920000      -1.1780000      -8.7530003    
 -0.30399999     -0.32400000      -5.1750002    
   3.0150001      0.60100001      -6.8460002    
   1.2819999       3.0409999      -9.3219995    
 -0.81000000       4.3969998      -6.4180002    
   2.2520001       5.2820001      -4.2890000    
   4.3239999       6.3569999      -7.3889999    
   1.5610000       8.8990002      -8.2629995    
   1.5590000       9.9200001      -4.5279999    
  -2.2179999       9.4219999      -4.5549998    
  -3.9700000       9.7559996      -1.2079999    
  -5.3060002       6.6719999      0.69000000    
  -9.0299997       7.5790000      0.58999997    
  -8.7089996       7.9780002      -3.1860001    
  -6.6220002       4.7760000      -3.6370001    
  -9.0570002       2.6140001      -1.5980000    
  -12.071000       4.0700002      -3.4600000    
  -10.273000       3.7520001      -6.8959999    
  -9.2550001      7.50000030E-02  -6.7140002    
  -12.624000     -0.56500000      -4.9159999    
  -11.780000      -1.4910001      -1.3240000    
  -13.463000       1.3530000      0.65200001    
  -17.233000       2.0960000      0.24800000    
  -17.268999       4.2150002      -2.9270000    
  -16.743999      -1.3130000       4.8800001    
  -14.075000      -2.0580001       7.5630002    
  -11.839000      -2.3390000       4.4809999    
  -11.749000       1.4980000       4.1209998    
  -10.037000       2.0230000       7.5320001    
  -7.5599999     -0.80299997       7.0799999    
  -6.9039998      0.13000000       3.4040000    
  -6.1450000       3.7409999       4.4850001    
  -3.9040000       2.3320000       7.2729998    
  -2.1240001     -0.11800000       4.8680000    
  -1.4830000       2.6310000       2.2520001    
 -0.44000000       5.2659998       4.8439999    
   1.9299999       2.8510001       6.5679998    
   3.5020001       2.0969999       3.0929999    
   3.7210000       5.8990002       2.5530000    
   5.5609999       5.9619999       5.9970002    
   8.0200005       3.3399999       4.7789998    
   8.9060001       4.2700000       1.2110000    
   8.8100004       7.9670000       2.2140000    
   9.3090000       10.588000     -0.58700001    
   9.5030003       10.249000      -4.4270000    
   9.7919998       6.4210000      -4.7360001    
   10.235000       3.9900000      -7.6880002    
   8.6520004      0.57800001      -8.5480003    
   11.353000      -1.4650000      -6.7119999    
   11.520000      0.66399997      -3.5760000    
   7.6890001      0.59200001      -3.3450000    
   7.6939998      -3.2360001      -3.9130001    
   10.297000      -3.8659999      -1.1450000    
   8.7150002      -1.2690001       1.2130001    
   5.2639999      -2.9040000      0.50000000    
   6.2950001      -6.5790000      0.85299999    
   7.6310000      -5.2900000       4.2110000    
   4.6329999      -2.9010000       4.7690001    
   2.6099999      -5.9829998       5.4819999    
   5.5060000      -7.7119999       7.2989998    
   6.0100002      -4.6550002       9.6750002    
   2.1849999      -4.1869998       10.036000    
   1.5840000      -6.9940000       12.574000    
  -2.0929999      -8.0410004       13.149000    
  -3.0079999      -6.3839998       9.7840004    
 -0.41600001      -8.6820002       8.0780001    
  -3.1570001      -10.926000       6.6170001    
  -5.2670002      -8.3450003       4.7350001    
  -2.1540000      -6.5159998       3.4849999    
 -0.41999999      -9.5889997       1.9000000    
  -3.8360000      -10.697000      0.44000000    
  -4.4219999      -7.2649999      -1.1940000    
 -0.83300000      -7.1880002      -2.5309999    
  -1.2110000      -10.665000      -4.1599998    
  -4.0570002      -9.4180002      -6.3990002    
  -2.9380000      -5.7199998      -6.3629999    
  0.91900003      -5.8850002      -6.3429999    
   1.7840000      -3.3940001      -9.1309996    
  -1.5340000      -1.6770000      -8.3450003    
 -0.38499999     -0.53399998      -4.8779998    
   2.8640001      0.48500001      -6.6360002    
   1.0000000       2.7070000      -9.2180004    
  -1.0650001       4.0560002      -6.2950001    
   2.0560000       5.2129998      -4.3649998    
   4.0120001       6.1780000      -7.5770001    
   1.1860000       8.5679998      -8.6190004    
   1.4690000       9.8979998      -4.9879999    
  -2.2660000       9.3020000      -4.7670002    
  -3.8440001       9.8940001      -1.3830000    
  -5.1209998       6.9480000      0.74400002    
  -8.8160000       7.9190001      0.86000001    
  -8.6700001       8.1949997      -2.9510000    
  -6.6729999       4.9039998      -3.3670001    
  -9.3000002       2.9270000      -1.4260000    
  -12.132000       4.2639999      -3.6840000    
  -9.8129997       4.0539999      -6.8130002    
  -9.2119999      0.23100001      -6.5710001    
  -12.719000     -3.40000018E-02  -5.0330000    
  -12.261000      -1.0760000      -1.3740000    
  -13.804000       1.7810000      0.73199999    
  -17.589001       2.3340001      0.20200001    
  -18.382000       1.9220001      -3.4660001    
  -16.612000      -1.9980000       4.5019999    
  -13.888000      -2.1559999       7.2519999    
  -11.549000      -2.5710001       4.2329998    
  -11.496000       1.2560000       3.8030000    
  -9.7650003       1.7029999       7.1929998    
  -7.6180000      -1.4190000       6.6560001    
  -6.5050001     -9.79999974E-02   3.2430000    
  -5.8820000       3.4470000       4.5349998    
  -3.7440000       2.0300000       7.4089999    
  -1.8660001     -0.27300000       4.9619999    
  -1.1070000       2.4849999       2.4130001    
 -0.33300000       5.1550002       5.0780001    
   2.4579999       3.0720000       6.6550002    
   3.7770000       2.1540000       3.1559999    
   3.6819999       5.8400002       2.1099999    
   5.4289999       6.7789998       5.4070001    
   8.0509996       4.0409999       4.9910002    
   8.9740000       4.3249998       1.2910000    
   8.7460003       8.1440001       1.6880000    
   7.6799998       10.690000     -0.97299999    
   8.4259996       10.327000      -4.6980000    
   9.7299995       6.6970000      -4.4780002    
   10.467000       4.2270002      -7.3330002    
   8.5810003       1.0580000      -8.3739996    
   11.159000      -1.3770000      -6.9029999    
   11.395000      0.20900001      -3.4700000    
   7.5720000      0.50400001      -3.2880001    
   7.1910000      -3.1930001      -4.2760000    
   9.7910004      -4.4740000      -1.7589999    
   8.8789997      -2.0060000       1.0520000    
   5.2110000      -3.0990000      0.66500002    
   6.0530000      -6.8390002      0.87199998    
   7.6079998      -5.9120002       4.2570000    
   4.9829998      -3.1940000       5.1459999    
   2.4930000      -6.0380001       5.3620000    
   4.7509999      -8.4650002       7.2040000    
   5.7199998      -5.6469998       9.6669998    
   2.1540000      -4.3680000       10.327000    
   1.0570000      -6.7210002       13.139000    
  -2.6289999      -7.6770000       13.758000    
  -3.7070000      -6.3810000       10.289000    
 -0.79600000      -8.4020004       8.7089996    
  -2.9760001      -10.873000       6.7560000    
  -5.1320000      -8.2390003       5.0000000    
  -2.0610001      -6.4510002       3.5829999    
 -0.75500000      -9.8479996       2.2520001    
  -4.0190001      -10.116000      0.22100000    
  -3.8710001      -6.4429998     -0.92799997    
 -0.35400000      -6.9580002      -2.3310001    
 -0.82300001      -10.477000      -3.8490000    
  -4.1840000      -9.3479996      -5.3189998    
  -3.1659999      -5.8220000      -6.5640001    
  0.68699998      -5.3909998      -6.4010000    
   1.1580000      -3.6300001      -9.7799997    
  -1.6460000      -1.2130001      -8.7530003    
 -0.11500000     -0.40400001      -5.2960000    
   3.0690000      0.77300000      -7.0960002    
   1.0860000       3.0869999      -9.4930000    
 -0.79100001       4.2979999      -6.3940001    
   2.2839999       5.5019999      -4.4650002    
   4.0830002       6.7090001      -7.6580000    
   1.1460000       8.9480000      -8.7379999    
   1.2840000       10.265000      -5.1059999    
  -2.3810000       9.3750000      -4.7849998    
  -3.6640000       9.8160000      -1.2700000    
  -4.5869999       6.6479998      0.73299998    
  -8.3020000       7.4489999       1.0860000    
  -8.4560003       7.9870000      -2.7090001    
  -6.3270001       4.8509998      -3.4610000    
  -8.8870001       2.6689999      -1.5910000    
  -11.720000       4.3429999      -3.5950000    
  -9.8400002       3.9870000      -7.0040002    
  -8.9799995      0.24600001      -6.5819998    
  -12.464000     -0.12700000      -4.9800000    
  -11.822000      -1.1109999      -1.3700000    
  -13.760000       1.5640000      0.58399999    
  -17.410000       2.6570001      0.11600000    
  -17.379000       4.6810002      -3.0940001    
  -16.827999      -2.5950000       4.3800001    
  -14.091000      -2.3880000       7.1650000    
  -11.696000      -2.5710001       4.1869998    
  -11.600000       1.2500000       3.8120000    
  -10.043000       1.9150000       7.2509999    
  -7.5749998     -0.95099998       7.1550002    
  -6.6560001     -0.27200001       3.4790001    
  -6.0799999       3.4240000       4.3130002    
  -3.9300001       2.3360000       7.3179998    
  -2.0490000     -0.13500001       5.0349998    
  -1.0580000       2.5539999       2.4660001    
 -0.52499998       5.2080002       5.2210002    
   2.3350000       3.2430000       6.8490000    
   3.6099999       2.3230000       3.2869999    
   3.8520000       5.9940000       2.1800001    
   5.5359998       6.6690001       5.5739999    
   8.0740004       3.8060000       5.0019999    
   9.0150003       4.3680000       1.3450000    
   9.1899996       8.1450005       2.0109999    
   9.2749996       10.873000     -0.69700003    
   10.051000       10.371000      -4.4219999    
   10.303000       6.5240002      -4.4039998    
   10.660000       4.1970000      -7.4480000    
   8.2959995       1.4180000      -8.5810003    
   10.456000      -1.4170001      -7.1300001    
   11.114000      0.27500001      -3.7820001    
   7.3200002      0.81099999      -3.3900001    
   6.6459999      -2.8469999      -4.4180002    
   9.1949997      -4.2069998      -1.8620000    
   8.2279997      -1.6200000      0.82300001    
   4.5330000      -2.6940000      0.42699999    
   5.2049999      -6.4850001      0.37900001    
   7.0300002      -5.5159998       3.6340001    
   4.3969998      -2.9940000       4.8990002    
   2.0810001      -5.9679999       5.2680001    
   4.6640000      -8.3610001       6.6739998    
   5.6770000      -5.6890001       9.2589998    
   2.1640000      -4.4099998       10.249000    
   1.3060000      -6.8130002       13.108000    
  -2.2790000      -8.1339998       13.692000    
  -3.4040000      -6.6040001       10.355000    
 -0.62900001      -8.5469999       8.4680004    
  -3.0079999      -11.038000       6.8130002    
  -5.2950001      -8.4029999       5.2179999    
  -2.3940001      -6.4819999       3.6410000    
 -0.61600000      -9.6820002       2.4059999    
  -3.8929999      -10.615000      0.57599998    
  -4.2160001      -6.9970002     -0.73299998    
 -0.71399999      -7.1209998      -2.2430000    
  -1.0599999      -10.713000      -3.6350000    
  -4.2440000      -9.3940001      -5.3000002    
  -3.0120001      -5.8899999      -6.4159999    
  0.72299999      -5.2620001      -5.5120001    
   1.9890000      -3.3940001      -8.5909996    
  -1.2589999      -1.3080000      -8.5710001    
 -0.23199999      3.99999991E-02  -5.1320000    
   3.0829999       1.0850000      -6.7579999    
   1.4030000       3.0690000      -9.6389999    
 -0.48899999       4.8829999      -6.8909998    
   2.4460001       6.1170001      -4.7560000    
   4.3730001       7.1609998      -7.9180002    
   1.3090000       9.1630001      -9.0579996    
   1.1890000       10.536000      -5.4260001    
  -2.3260000       9.2320004      -4.8360000    
  -3.7060001       9.5150003      -1.3240000    
  -4.5060000       6.3080001      0.69599998    
  -8.2629995       6.7350001       1.1630000    
  -8.6160002       7.5120001      -2.5869999    
  -6.3130002       4.6069999      -3.6530001    
  -8.5950003       2.2869999      -1.7430000    
  -11.763000       3.6150000      -3.5020001    
  -10.079000       3.3550000      -6.9959998    
  -9.1859999     -0.33199999      -6.7309999    
  -12.487000     -0.77999997      -4.7259998    
  -11.588000      -1.2970001      -1.0670000    
  -12.770000       2.0980000      0.38999999    
  -16.164000       3.9119999      0.23600000    
  -17.408001      0.35100001      0.38900000    
  -16.436001      -2.2809999       4.9239998    
  -13.593000      -2.5009999       7.5430002    
  -11.426000      -2.7790000       4.3829999    
  -11.623000       1.0620000       4.1339998    
  -9.8669996       1.6420000       7.5009999    
  -7.5590000      -1.3320000       6.8369999    
  -6.5450001      9.99999978E-03   3.3980000    
  -6.1209998       3.5899999       4.6799998    
  -3.8250000       2.3280001       7.5009999    
  -1.9420000     -1.70000009E-02   5.1090002    
  -1.2490000       2.7070000       2.5170000    
 -0.46100000       5.3779998       5.1820002    
   2.2909999       3.1789999       6.7170000    
   3.6410000       2.4900000       3.1630001    
   3.5039999       6.1910000       2.1949999    
   5.3179998       7.0079999       5.4840002    
   7.9050002       4.2370000       4.9520001    
   8.8170004       4.7750001       1.2890000    
   9.0710001       8.5150003       2.0899999    
   9.7200003       10.984000     -0.81300002    
   9.4729996       10.391000      -4.6220002    
   9.9049997       6.5749998      -4.8049998    
   10.484000       4.0890002      -7.6770000    
   8.8179998      0.74500000      -8.5920000    
   11.353000      -1.4520000      -6.7119999    
   11.514000      0.61900002      -3.4990001    
   7.6810002      0.66700000      -3.3829999    
   7.5669999      -3.1420000      -3.9890001    
   10.178000      -3.9380000      -1.2680000    
   8.8020000      -1.3160000       1.1880000    
   5.2389998      -2.7040000      0.63499999    
   6.0260000      -6.4770002      0.70200002    
   7.5079999      -5.4450002       4.0840001    
   4.8200002      -2.8490000       5.0809999    
   2.3269999      -5.6849999       5.2199998    
   4.5409999      -8.2720003       6.8590002    
   5.5580001      -5.6059999       9.4519997    
   1.9840000      -4.3600001       10.116000    
   1.1760000      -7.1420002       12.597000    
  -2.4419999      -8.3889999       13.041000    
  -3.3150001      -6.7100000       9.6960001    
 -0.59600002      -8.7559996       7.8429999    
  -3.3030000      -11.226000       6.7480001    
  -5.2379999      -8.3649998       5.0570002    
  -2.3039999      -6.3779998       3.5420001    
 -0.43000001      -9.4209995       2.0710001    
  -3.7980001      -10.544000      0.54699999    
  -4.3940001      -7.0300002     -0.96899998    
 -0.96600002      -7.3369999      -2.6670001    
  -1.7079999      -10.926000      -3.9000001    
  -4.6329999      -9.4440002      -5.8590002    
  -3.2900000      -5.9050002      -6.6430001    
  0.53399998      -5.6680002      -5.9840002    
   1.6220000      -3.5170000      -8.9689999    
  -1.5300000      -1.4060000      -8.4440002    
 -0.21799999     -0.52700001      -4.9270000    
   2.9860001      0.44200000      -6.8099999    
   1.0270000       2.7130001      -9.2720003    
 -0.90100002       4.1329999      -6.2670002    
   2.2270000       5.3520002      -4.4439998    
   4.1120000       6.2210002      -7.7090001    
   1.2880000       8.5740004      -8.8640003    
   1.4069999       9.9759998      -5.2610002    
  -2.3540001       9.4960003      -4.9320002    
  -3.5769999       9.8859997      -1.3630000    
  -4.6450000       6.7729998      0.68099999    
  -8.3339996       7.6240001      0.99100000    
  -8.4549999       8.0439997      -2.8239999    
  -6.3270001       4.8839998      -3.4719999    
  -8.8109999       2.6250000      -1.6289999    
  -11.812000       4.1230001      -3.4949999    
  -9.9820004       3.8599999      -6.9239998    
  -9.2159996      9.20000002E-02  -6.7010002    
  -12.526000     -0.33199999      -4.8030000    
  -11.817000      -1.1410000      -1.1370000    
  -13.832000       1.3960000      0.98600000    
  -17.556000       1.8500000      0.13500001    
  -17.940001       2.1180000      -3.6040001    
  -16.226999      -2.3520000       5.1230001    
  -13.433000      -2.8729999       7.7630000    
  -11.357000      -3.0290000       4.5609999    
  -11.575000      0.79600000       4.1900001    
  -9.7110004       1.6220000       7.4349999    
  -7.3940001      -1.3750000       6.9050002    
  -6.5219998     -0.14700000       3.3740001    
  -6.1329999       3.4849999       4.5279999    
  -3.7049999       2.3959999       7.2969999    
  -1.8770000     -5.29999994E-02   4.9610000    
  -1.2770000       2.6420000       2.2880001    
 -0.48300001       5.3649998       4.8990002    
   2.3130000       3.4100001       6.6120000    
   3.6780000       2.3310001       3.1740000    
   3.6280000       5.9809999       1.9830000    
   5.2690001       7.1030002       5.2810001    
   7.9130001       4.3649998       5.0730000    
   8.9449997       4.5700002       1.4050000    
   8.8879995       8.3990002       1.7200000    
   8.6289997       10.842000      -1.2330000    
   9.5170002       10.148000      -4.8850002    
   10.048000       6.3390002      -4.5260000    
   10.599000       3.7909999      -7.3660002    
   8.8529997      0.53299999      -8.4049997    
   11.202000      -1.8680000      -6.5370002    
   11.465000      0.14399999      -3.3000000    
   7.6370001      0.46100000      -3.2760000    
   7.2680001      -3.3369999      -3.8369999    
   9.7519999      -4.2630000      -1.0390000    
   8.5100002      -1.4680001       1.2930000    
   4.9070001      -2.7739999      0.76999998    
   5.6139998      -6.5219998       1.1050000    
   7.2770000      -5.4629998       4.3820000    
   4.6300001      -2.6970000       5.1190000    
   2.4000001      -5.7350001       5.6220002    
   5.0590000      -7.5029998       7.7119999    
   5.5650001      -4.4480000       9.9560003    
   1.7869999      -3.8759999       10.277000    
   1.6100000      -7.2100000       12.122000    
  -1.7440000      -9.0010004       12.669000    
  -2.8680000      -6.9109998       9.6190004    
 -0.10300000      -8.8009996       7.6650000    
  -2.9270000      -11.038000       6.3499999    
  -5.1739998      -8.1850004       5.0999999    
  -2.2130001      -6.3850002       3.5109999    
 -0.98600000      -9.6440001       1.8220000    
  -4.4970002      -9.9849997      0.25900000    
  -4.2620001      -6.4169998      -1.1710000    
 -0.67000002      -6.9730000      -2.4289999    
  -1.5500000      -10.248000      -4.2579999    
  -4.8940001      -8.9280005      -5.5229998    
  -3.6440001      -5.6630001      -7.0949998    
  0.18099999      -5.7100000      -6.7040000    
   1.1560000      -3.4020000      -9.6110001    
  -1.7570000      -1.1010000      -8.6650000    
 -0.24699999     -0.48100001      -5.1640000    
   2.9740000      0.47099999      -6.9959998    
   1.2230000       3.0250001      -9.3479996    
 -0.77899998       4.2810001      -6.3299999    
   2.3299999       5.1669998      -4.2700000    
   4.4159999       6.2020001      -7.3660002    
   1.7869999       8.8509998      -8.3269997    
   1.9240000       9.9670000      -4.6139998    
  -1.8390000       9.5459995      -4.6320000    
  -3.5590000       9.8940001      -1.2920001    
  -4.9029999       6.7979999      0.61900002    
  -8.5909996       7.7170000      0.84100002    
  -8.6540003       7.9600000      -2.9760001    
  -6.4640002       4.8299999      -3.4840000    
  -8.8479996       2.5209999      -1.5540000    
  -11.893000       3.8620000      -3.4370000    
  -10.085000       3.6740000      -6.8579998    
  -9.0489998       0.0000000      -6.4930000    
  -12.406000     -0.81900001      -4.7600002    
  -11.849000      -1.6560000      -1.0800000    
  -13.635000       1.1050000      0.96399999    
  -17.363001       1.6250000      7.90000036E-02
  -17.684000       2.0739999      -3.6580000    
  -16.711000      -1.7960000       4.7340002    
  -14.068000      -1.8820000       7.6050000    
  -11.660000      -2.3429999       4.6479998    
  -11.383000       1.4430000       4.0359998    
  -9.4890003       2.0850000       7.3090000    
  -7.6859999      -1.2869999       6.9349999    
  -6.5260000     -0.28400001       3.3940001    
  -5.8080001       3.3230000       4.4530001    
  -3.5669999       2.1310000       7.3160000    
  -1.7359999     -0.27599999       4.9330001    
  -1.0340000       2.5050001       2.3659999    
 -0.34799999       5.1589999       5.0850000    
   2.5760000       3.2479999       6.6069999    
   3.7579999       2.3510001       3.0669999    
   3.8750000       6.0089998       1.9210000    
   5.4340000       7.0739999       5.2750001    
   8.2440004       4.4870000       5.0900002    
   9.0579996       4.5100002       1.3550000    
   8.9230003       8.3409996       1.5820000    
   8.6669998       10.799000      -1.3540000    
   9.7089996       10.057000      -4.9499998    
   9.9020004       6.2230000      -4.5279999    
   10.131000       3.6180000      -7.3379998    
   8.0749998      0.49000001      -8.1630001    
   10.584000      -1.9730000      -6.6240001    
   11.164000      5.49999997E-02  -3.4470000    
   7.3319998      0.23199999      -3.0560000    
   7.0900002      -3.5750000      -3.6040001    
   9.8459997      -4.4330001      -1.0590000    
   8.6599998      -1.7250000       1.4190000    
   5.1690001      -3.3199999       1.1050000    
   6.5250001      -6.8239999       1.8620000    
   7.6669998      -5.1919999       5.1650000    
   4.6230001      -2.8080001       5.4920001    
   2.5660000      -5.9809999       5.9489999    
   5.0029998      -7.6640000       8.3719997    
   5.3369999      -4.4289999       10.406000    
   1.5630000      -3.7930000       10.475000    
   1.0000000      -7.2090001       12.098000    
  -2.5139999      -8.7320004       12.487000    
  -3.2839999      -6.5900002       9.3649998    
 -0.38299999      -8.5889997       7.7410002    
  -2.9319999      -10.977000       6.1859999    
  -5.1139998      -8.3459997       4.4809999    
  -1.9990000      -6.4429998       3.3529999    
 -0.30899999      -9.4980001       1.7210000    
  -3.6659999      -10.408000      5.79999983E-02
  -4.0650001      -6.8499999      -1.3580000    
 -0.44700000      -6.9020000      -2.6589999    
 -0.78700000      -10.345000      -4.3649998    
  -4.2639999      -9.4119997      -5.6550002    
  -3.4070001      -5.9740000      -7.1529999    
  0.42100000      -5.6209998      -6.9879999    
   1.1170000      -3.1370001      -9.8059998    
  -1.9660000      -1.1040000      -8.7989998    
 -0.34000000     -0.38400000      -5.3940001    
   2.8230000      0.75700003      -7.2300000    
  0.87199998       3.1550000      -9.5629997    
 -0.96300000       4.3629999      -6.4260001    
   2.2090001       5.4520001      -4.5669999    
   3.9719999       6.6739998      -7.7719998    
   1.0300000       9.0080004      -8.6540003    
   1.1490000       10.224000      -4.9860001    
  -2.5880001       9.6009998      -4.6789999    
  -3.7379999       9.8280001      -1.0770000    
  -4.6420002       6.5920000      0.83099997    
  -8.3780003       7.3060002       1.2150000    
  -8.5419998       7.9289999      -2.5620000    
  -6.3379998       4.8740001      -3.3859999    
  -8.7939997       2.6150000      -1.4740000    
  -11.780000       4.1269999      -3.3659999    
  -9.9879999       3.8440001      -6.8080001    
  -9.0319996      0.14500000      -6.3730001    
  -12.525000     -0.31200001      -4.7940001    
  -11.928000      -1.3450000      -1.1780000    
  -13.456000       1.6000000      0.77600002    
  -17.198999       2.5850000      0.72000003    
  -18.072001       4.1510000      -2.6090000    
  -16.340000      -1.4760000       4.8969998    
  -13.845000      -2.2460001       7.7459998    
  -11.627000      -2.4610000       4.6479998    
  -11.412000       1.3690000       4.3189998    
  -9.3669996       2.1459999       7.4800000    
  -7.5089998      -1.1880000       7.0999999    
  -6.5830002     -0.34999999       3.4410000    
  -5.7770000       3.2900000       4.2830000    
  -3.4909999       2.0929999       7.1339998    
  -1.7600000     -0.39800000       4.7740002    
  -1.1310000       2.4040000       2.2110000    
 -0.19800000       4.9930000       4.9239998    
   2.6389999       2.8680000       6.3690000    
   3.7349999       2.1780000       2.7360001    
   3.6570001       5.9330001       1.9330000    
   5.4460001       6.8400002       5.2119999    
   8.2810001       4.3189998       4.6900001    
   8.7659998       4.5949998      0.90300000    
   8.6940002       8.4049997       1.4010000    
   7.6110001       11.177000      -1.0440000    
   9.9969997       10.203000      -3.9159999    
   9.9049997       6.3779998      -4.4140000    
   10.464000       3.9370000      -7.3360000    
   8.5590000      0.67400002      -8.1490002    
   11.077000      -1.6619999      -6.4349999    
   11.124000      0.40300000      -3.2230000    
   7.2740002      0.30199999      -3.2370000    
   7.3829999      -3.5170000      -3.6789999    
   10.041000      -4.1810002     -0.98299998    
   8.4379997      -1.5500000       1.3279999    
   5.1560001      -3.5290000      0.87800002    
   6.7979999      -6.8429999       1.9280000    
   7.5580001      -4.9239998       5.1650000    
   4.3930001      -2.7539999       5.2760000    
   2.4990001      -5.9679999       5.9099998    
   5.0000000      -7.5380001       8.3319998    
   5.3340001      -4.2729998       10.295000    
   1.5500000      -3.7060001       10.395000    
   1.2250000      -7.0700002       12.172000    
  -2.2119999      -8.7270002       12.730000    
  -3.1730001      -6.7040000       9.5749998    
 -0.28999999      -8.6320000       7.8520002    
  -2.8310001      -11.102000       6.3969998    
  -5.1190000      -8.6079998       4.6190000    
  -2.0309999      -6.7129998       3.3880000    
 -0.56500000      -9.7860003       1.5760000    
  -4.0110002      -10.545000      3.79999988E-02
  -4.2490001      -6.8950000      -1.1790000    
 -0.74100000      -7.2579999      -2.7370000    
  -1.6810000      -10.598000      -4.4499998    
  -4.8460002      -8.9399996      -5.7670002    
  -3.3759999      -5.5209999      -6.7900000    
  0.49800000      -5.3490000      -6.4930000    
   1.3010000      -3.4480000      -9.7449999    
  -1.6790000      -1.1720001      -8.8620005    
 -0.15099999     -0.44800001      -5.3740001    
   3.0120001      0.58899999      -7.2969999    
   1.0840000       3.0139999      -9.6070004    
 -0.87099999       4.2509999      -6.5400000    
   2.2800000       5.2649999      -4.6199999    
   4.1440001       6.4640002      -7.7859998    
   1.2630000       8.8750000      -8.6420002    
   1.5369999       10.052000      -4.9629998    
  -2.2040000       9.4379997      -4.6919999    
  -3.6550000       9.7519999      -1.2110000    
  -4.6830001       6.5850000      0.75199997    
  -8.4359999       7.2900000       1.0160000    
  -8.4960003       7.9429998      -2.7470000    
  -6.3870001       4.8270001      -3.5020001    
  -8.8369999       2.5890000      -1.5860000    
  -11.913000       4.2360001      -3.2219999    
  -10.279000       3.9440000      -6.7270002    
  -9.3210001      0.23500000      -6.6180000    
  -12.642000     -0.12600000      -4.7480001    
  -12.100000      -1.1640000      -1.1180000    
  -13.372000       1.7730000       1.0640000    
  -17.150999       2.5710001       1.0210000    
  -18.143000       2.7449999      -2.5869999    
  -16.603001      -2.2750001       4.4660001    
  -13.742000      -2.9519999       6.9899998    
  -11.493000      -2.9030001       3.8910000    
  -11.435000      0.93199998       3.8260000    
  -9.6719999       1.6980000       7.1430001    
  -7.4619999      -1.4000000       6.7519999    
  -6.4390001     -0.30899999       3.2060001    
  -6.0250001       3.3729999       4.2300000    
  -3.6580000       2.2909999       7.0409999    
  -1.8580000     -0.20600000       4.7240000    
  -1.1530000       2.5360000       2.1010001    
 -0.28799999       5.0770001       4.8670001    
   2.4070001       2.8410001       6.4180002    
   3.8390000       2.2520001       2.8850000    
   3.7079999       5.9720001       2.0070000    
   5.2259998       7.0619998       5.3690000    
   8.1850004       4.6849999       5.0710001    
   8.9989996       4.8820000       1.3510000    
   8.5649996       8.6829996       1.7230000    
   7.9809999       11.169000      -1.1390001    
   9.1169996       10.588000      -4.7410002    
   9.9379997       6.8369999      -4.3239999    
   10.625000       4.3319998      -7.1609998    
   8.9960003       1.1700000      -8.5450001    
   11.322000      -1.2910000      -6.7300000    
   11.401000      0.43700001      -3.3460000    
   7.5619998      0.71499997      -3.3499999    
   7.2989998      -3.0220001      -4.2760000    
   9.7600002      -4.2240000      -1.5730000    
   8.3400002      -1.7160000      0.96399999    
   4.9089999      -3.3789999      0.42399999    
   5.9140000      -7.0310001       1.0730000    
   7.4260001      -5.7410002       4.3220000    
   4.6469998      -3.1159999       5.0029998    
   2.3970001      -6.1230001       5.5560002    
   4.8979998      -8.0150003       7.7140002    
   5.4949999      -4.8420000       9.7980003    
   1.7570000      -4.0599999       10.121000    
   1.3480000      -7.3379998       12.028000    
  -2.1670001      -8.6890001       12.868000    
  -3.2090001      -6.7319999       9.7019997    
 -0.55000001      -8.9069996       7.8979998    
  -3.4289999      -11.125000       6.6919999    
  -5.4130001      -8.2309999       5.1609998    
  -2.2869999      -6.5619998       3.6840000    
 -0.94499999      -9.8739996       2.2460001    
  -4.3759999      -10.319000      0.53100002    
  -4.1939998      -6.6750002     -0.73199999    
 -0.75599998      -7.3629999      -2.2809999    
  -1.5910000      -10.898000      -3.6289999    
  -4.6869998      -9.2889996      -5.1490002    
  -3.1970000      -5.9320002      -6.3559999    
  0.58899999      -5.3740001      -5.5060000    
   1.5570000      -3.9610000      -8.9340000    
  -1.4570000      -1.5720000      -8.6850004    
 -0.51599997     -0.41100001      -5.1320000    
   2.8510001      0.56800002      -6.6680002    
   1.2070000       2.7639999      -9.3859997    
 -0.95300001       4.2360001      -6.5999999    
   2.0400000       5.3499999      -4.4460001    
   4.1149998       6.4159999      -7.5330000    
   1.2900000       8.6949997      -8.8380003    
   1.3860000       10.272000      -5.3049998    
  -2.3030000       9.4569998      -4.9050002    
  -3.6099999       9.9119997      -1.3620000    
  -4.3740001       6.7709999      0.77899998    
  -8.1099997       7.0050001       1.4480000    
  -8.6400003       7.8579998      -2.2670000    
  -6.2700000       5.0219998      -3.4510000    
  -8.5380001       2.6640000      -1.5790000    
  -11.767000       4.0040002      -3.2500000    
  -9.8439999       4.1719999      -6.6500001    
  -9.3269997      0.36700001      -6.9410000    
  -12.503000     -7.19999969E-02  -4.7820001    
  -11.411000      -1.0690000      -1.2790000    
  -12.613000       2.1500001      0.51999998    
  -16.056999       3.8699999      0.59799999    
  -17.134001      0.24500000      0.62400001    
  -16.533001      -1.9960001       5.0879998    
  -13.626000      -2.1800001       7.6409998    
  -11.510000      -2.5350001       4.4510002    
  -11.593000       1.2970001       4.0689998    
  -9.6389999       1.7740000       7.3429999    
  -7.5349998      -1.3440000       6.6220002    
  -6.6300001      6.19999990E-02   3.1700001    
  -5.9870000       3.5840001       4.5330000    
  -3.6370001       2.0380001       7.1459999    
  -1.8920000     -0.26800001       4.5929999    
  -1.3200001       2.5590000       2.0510001    
 -0.30800000       5.1459999       4.6810002    
   2.1630001       2.8250000       6.3909998    
   3.7620001       2.0530000       2.9619999    
   3.8590000       5.8550000       2.3299999    
   5.5190001       6.2170000       5.8299999    
   8.0670004       3.5380001       4.8639998    
   9.1309996       4.4489999       1.3380001    
   9.0530005       8.1680002       2.2520001    
   9.5209999       10.717000     -0.61600000    
   9.4989996       10.247000      -4.4520001    
   10.005000       6.4400001      -4.7240000    
   10.385000       3.9670000      -7.6520000    
   8.6590004      0.66799998      -8.6359997    
   11.216000      -1.5620000      -6.8260002    
   11.522000      0.46300000      -3.6310000    
   7.6830001      0.60900003      -3.3260000    
   7.4749999      -3.1870000      -4.0130000    
   10.103000      -4.0720000      -1.3490000    
   8.7340002      -1.4370000       1.1059999    
   5.2870002      -3.0999999      0.59200001    
   6.6520000      -6.6020002       1.3900000    
   7.8309999      -4.9759998       4.6469998    
   4.6069999      -2.8110001       4.9419999    
   2.8720000      -6.0920000       5.6999998    
   5.7210002      -7.0920000       8.0629997    
   5.5120001      -3.6689999       9.8979998    
   1.6910000      -3.7460001       9.9659996    
   1.4640000      -6.9730000       11.989000    
  -2.0920000      -8.2240000       12.874000    
  -3.1930001      -6.6350002       9.5319996    
 -0.37200001      -8.6000004       7.7249999    
  -2.9870000      -11.067000       6.4200001    
  -5.1900001      -8.3430004       4.8850002    
  -2.1240001      -6.4790001       3.4990001    
 -0.79500002      -9.6520004       1.8110000    
  -4.3070002      -10.353000      0.36399999    
  -4.3260002      -6.7370000      -1.0140001    
 -0.88700002      -7.2839999      -2.6370001    
  -1.9660000      -10.703000      -4.1110001    
  -4.9439998      -8.9119997      -5.6989999    
  -3.2900000      -5.5019999      -6.5139999    
  0.57400000      -5.7100000      -6.1149998    
   1.7790000      -3.5480001      -9.0620003    
  -1.3730000      -1.4579999      -8.4750004    
 -0.25799999     -0.51099998      -4.9200001    
   3.0130000      0.51800001      -6.6129999    
   1.1690000       2.7770000      -9.1770000    
 -0.88700002       4.1380000      -6.2560000    
   2.1589999       5.2340002      -4.1739998    
   4.1830001       6.2300000      -7.3360000    
   1.4450001       8.7100000      -8.3870001    
   1.5240000       9.8940001      -4.6980000    
  -2.2149999       9.2939997      -4.6950002    
  -3.8729999       9.7240000      -1.3320000    
  -5.1170001       6.6910000      0.71300000    
  -8.8590002       7.3839998      0.99699998    
  -8.8319998       8.0139999      -2.7780001    
  -6.8030000       4.7919998      -3.4940000    
  -9.3769999       2.6650000      -1.6140000    
  -12.311000       4.1479998      -3.6370001    
  -10.178000       4.0770001      -6.8790002    
  -9.4989996      0.26800001      -6.8290000    
  -12.838000     -0.21699999      -4.9559999    
  -12.112000      -1.1630000      -1.2970001    
  -13.954000       1.3789999      0.97700000    
  -17.709999       1.7730000      0.26499999    
  -18.115000       2.5610001      -3.3880000    
  -16.676001      -2.2010000       4.7010002    
  -13.984000      -2.2620001       7.4829998    
  -11.722000      -2.5550001       4.4000001    
  -11.774000       1.2690001       3.9180000    
  -10.157000       1.8370000       7.3559999    
  -7.9159999      -1.2150000       6.7729998    
  -6.7830000      9.39999968E-02   3.3599999    
  -6.2420001       3.6310000       4.6970000    
  -4.0079999       2.1889999       7.4749999    
  -2.1670001     -1.20000001E-02   4.9210000    
  -1.3660001       2.7830000       2.4430001    
 -0.67600000       5.3550000       5.2509999    
   2.0950000       3.2119999       6.7950001    
   3.4800000       2.4640000       3.2630000    
   3.3320000       6.1580000       2.2440000    
   5.1190000       7.0720000       5.5190001    
   7.6279998       4.2119999       5.0190001    
   8.6759996       4.6110001       1.3810000    
   8.8219995       8.3979998       1.9160000    
   9.6400003       10.682000      -1.0840000    
   9.9680004       9.8920002      -4.8319998    
   9.9709997       6.0440001      -4.7290001    
   10.411000       3.5699999      -7.6269999    
   8.6920004      0.31099999      -8.6929998    
   11.116000      -1.9550000      -6.7379999    
   11.237000      0.16100000      -3.5910001    
   7.4020000      0.24900000      -3.4330001    
   7.2470002      -3.5560000      -4.0419998    
   9.8140001      -4.3649998      -1.2910000    
   8.7089996      -1.6150000       1.1470000    
   5.0349998      -2.7230000      0.77499998    
   5.4990001      -6.5240002      0.91799998    
   7.3730001      -5.7830000       4.1789999    
   5.0029998      -2.8680000       5.2040000    
   2.5350001      -5.7210002       5.6250000    
   5.0100002      -8.0369997       7.3049998    
   5.7560000      -5.2210002       9.8210001    
   2.0409999      -4.3080001       10.254000    
   1.1670001      -6.9970002       12.806000    
  -2.4930000      -8.1960001       13.058000    
  -3.1090000      -6.6599998       9.5810003    
 -0.24900000      -8.7440004       7.9780002    
  -2.6410000      -11.191000       6.2659998    
  -4.9870000      -8.4490004       4.9600000    
  -2.0420001      -6.4109998       3.6540000    
 -0.14700000      -9.3820000       2.0780001    
  -3.3829999      -10.430000      0.27399999    
  -3.9930000      -6.8639998      -1.0510000    
 -0.32900000      -6.5289998      -2.1480000    
 -0.18000001      -9.9200001      -3.9600000    
  -3.6589999      -9.4150000      -5.4429998    
  -3.0539999      -5.8270001      -6.7240000    
  0.76400000      -5.2230000      -6.5430002    
   1.0840000      -3.3599999      -9.8979998    
  -1.8810000      -1.2200000      -8.7539997    
 -0.47200000     -0.30700001      -5.3039999    
   2.8260000      0.59399998      -6.9870000    
   1.0290000       2.8889999      -9.5410004    
 -0.91399997       4.4280000      -6.6250000    
   2.2509999       5.2540002      -4.6059999    
   4.2610002       6.2550001      -7.7740002    
   1.4990000       8.7779999      -8.7200003    
   1.6890000       9.9980001      -5.0520000    
  -2.0739999       9.4919996      -4.7030001    
  -3.4770000       9.7220001      -1.1569999    
  -4.6599998       6.6500001      0.89999998    
  -8.3909998       7.2620001       1.4140000    
  -8.6149998       8.0520000      -2.3340001    
  -6.6380000       4.8330002      -3.1770000    
  -9.2430000       2.7270000      -1.3140000    
  -12.123000       4.2030001      -3.3900001    
  -9.9169998       4.1680002      -6.5830002    
  -9.2580004      0.36399999      -6.6680002    
  -12.665000     -0.34299999      -5.0390000    
  -12.159000      -1.3690000      -1.3730000    
  -13.988000       1.3800000      0.63700002    
  -17.726999       1.8559999     -0.26100001    
  -18.120001       2.7720001      -3.9089999    
  -16.726000      -2.0660000       6.3449998    
  -13.275000      -2.2330000       8.0749998    
  -11.637000      -2.5690000       4.5900002    
  -11.587000       1.2309999       4.0339999    
  -9.7399998       1.9720000       7.3169999    
  -7.4829998      -1.0930001       6.8530002    
  -6.5799999      8.10000002E-02   3.3290000    
  -5.9759998       3.6789999       4.4670000    
  -3.6940000       2.4530001       7.3090000    
  -1.9210000     -3.50000001E-02   4.9499998    
  -1.0770000       2.6870000       2.3980000    
 -0.33899999       5.3390002       5.1100001    
   2.2400000       3.1740000       6.9190001    
   3.9440000       2.4349999       3.5520000    
   3.7010000       6.0660000       2.3550000    
   5.3020000       7.2240000       5.6450000    
   8.1890001       4.7490001       5.2900000    
   9.0930004       4.9070001       1.5790000    
   8.5299997       8.7030001       1.7380000    
   8.0860004       10.874000      -1.4100000    
   9.0850000       10.067000      -5.0229998    
   9.9619999       6.3290000      -4.5890002    
   10.614000       3.7040000      -7.3379998    
   8.6510000      0.50900000      -8.1650000    
   11.146000      -1.9780000      -6.6149998    
   11.439000     -9.89999995E-02  -3.3069999    
   7.6160002      0.22000000      -3.2920001    
   7.2700000      -3.5599999      -3.9879999    
   9.6999998      -4.5549998      -1.1820000    
   8.7030001      -1.8210000       1.3250000    
   4.9380002      -2.5100000      0.76899999    
   5.1079998      -6.3460002      0.78500003    
   7.0400000      -5.7909999       4.0400000    
   4.7040000      -2.9010000       5.1919999    
   2.2130001      -5.7360001       5.5920000    
   4.7620001      -8.0509996       7.1659999    
   5.6690001      -5.2750001       9.6910000    
   1.9740000      -4.3340001       10.280000    
   1.4480000      -7.3810000       12.504000    
  -2.0669999      -8.8859997       12.943000    
  -3.1659999      -6.8649998       9.8450003    
 -0.48400000      -8.7950001       7.8039999    
  -3.3020000      -11.158000       6.7069998    
  -5.1950002      -8.3660002       4.8559999    
  -2.2249999      -6.3680000       3.5170000    
 -0.18700001      -9.4189997       2.2890000    
  -3.2950001      -10.639000      0.40099999    
  -3.9630001      -7.1510000      -1.1130000    
 -0.29800001      -7.0100002      -2.2930000    
 -0.53200001      -10.428000      -4.0520000    
  -3.9319999      -9.3940001      -5.5000000    
  -2.9949999      -5.9699998      -6.9800000    
  0.81300002      -5.4569998      -6.5960002    
   1.3180000      -3.3620000      -9.7790003    
  -1.6690000      -1.2190000      -8.7299995    
 -7.59999976E-02 -0.43900001      -5.2909999    
   3.0309999      0.61000001      -7.2900000    
  0.97799999       2.9700000      -9.5760002    
 -0.87400001       4.2470002      -6.4600000    
   2.2960000       5.3280001      -4.6350002    
   4.1970000       6.4699998      -7.7969999    
   1.2880000       8.7760000      -8.8660002    
   1.4160000       10.093000      -5.2350001    
  -2.2990000       9.3360004      -4.8439999    
  -3.6389999       9.7790003      -1.3300000    
  -4.5279999       6.6700001      0.76899999    
  -8.2620001       7.1810002       1.3120000    
  -8.5679998       8.0050001      -2.4349999    
  -6.5320001       4.8690000      -3.3910000    
  -9.1029997       2.7660000      -1.4360000    
  -11.930000       4.4250002      -3.4410000    
  -10.062000       4.0040002      -6.8340001    
  -9.2959995      0.24300000      -6.4510002    
  -12.723000     -9.49999988E-02  -4.6989999    
  -12.152000     -0.95099998      -1.0450000    
  -14.379000       1.7280000      0.58800000    
  -17.979000       3.0280001      0.22600000    
  -17.629000       5.0209999      -2.9619999    
  -17.073999      -1.2960000       5.4879999    
  -14.002000      -1.8550000       7.7670002    
  -11.993000      -2.1780000       4.5300002    
  -11.551000       1.6020000       4.0000000    
  -9.8350000       2.1559999       7.3979998    
  -7.4229999     -0.74400002       7.1520000    
  -6.8280001     -0.19400001       3.3900001    
  -5.9369998       3.4570000       4.2059999    
  -3.6500001       2.2149999       7.0530000    
  -1.9660000     -0.34700000       4.7210002    
  -1.0400000       2.3720000       2.1860001    
 -0.21400000       4.9689999       4.9280000    
   2.4330001       2.7750001       6.5910001    
   3.8880000       1.8660001       3.1389999    
   3.7730000       5.5330000       1.9529999    
   5.5240002       6.6430001       5.1780000    
   8.2720003       4.0079999       4.7700000    
   8.9200001       4.2500000       1.0030000    
   8.5959997       8.0699997       1.2650000    
   6.7230000       10.469000      -1.0970000    
   9.0220003       9.9619999      -4.1500001    
   9.6320000       6.1700001      -4.5630002    
   10.120000       3.7349999      -7.5110002    
   8.3199997      0.40400001      -8.3170004    
   10.966000      -1.8380001      -6.6719999    
   11.333000      0.22600000      -3.4830000    
   7.4850001      0.27800000      -3.1650000    
   7.5040002      -3.5469999      -3.5929999    
   10.298000      -4.2140002      -1.0280000    
   8.8909998      -1.5440000       1.3680000    
   5.5219998      -3.3910000      0.98900002    
   7.1750002      -6.7770000       1.8170000    
   8.0170002      -4.9770002       5.1030002    
   4.7340002      -2.9770000       5.2770000    
   2.9440000      -6.3169999       5.7870002    
   5.5339999      -7.7600002       8.2159996    
   5.4860001      -4.5300002       10.252000    
   1.6740000      -4.2280002       10.137000    
   1.2190000      -7.4210000       12.189000    
  -2.3859999      -8.4809999       13.108000    
  -3.3280001      -6.8090000       9.7559996    
 -0.64099997      -9.0340004       8.1000004    
  -3.3110001      -11.146000       6.3470001    
  -5.2249999      -8.2810001       4.6820002    
  -1.9640000      -6.5469999       3.6610000    
 -0.58899999      -9.6879997       1.9340000    
  -3.9870000      -10.126000      0.16599999    
  -3.9250000      -6.4460001      -1.0130000    
 -0.39800000      -6.8249998      -2.4510000    
 -0.86000001      -10.326000      -4.0300002    
  -4.1650000      -9.2279997      -5.5980000    
  -3.1730001      -5.6659999      -6.7030001    
  0.64399999      -5.0819998      -6.3130002    
   1.3590000      -2.9970000      -9.4480000    
  -1.8310000      -1.0180000      -8.6899996    
 -0.42800000     -0.14300001      -5.2040000    
   2.8099999      0.84100002      -7.0120001    
  0.97899997       3.1129999      -9.5869999    
 -0.90200001       4.5159998      -6.5830002    
   2.1830001       5.6040001      -4.5990000    
   4.0279999       6.6550002      -7.8319998    
   1.1460000       9.0059996      -8.8599997    
   1.3240000       10.324000      -5.2319999    
  -2.3520000       9.4510002      -4.7880001    
  -3.6410000       9.7449999      -1.2400000    
  -4.5079999       6.5130000      0.68500000    
  -8.2220001       7.0920000       1.2680000    
  -8.5959997       7.9569998      -2.4590001    
  -6.4829998       4.9080000      -3.5000000    
  -8.9989996       2.6919999      -1.6220000    
  -11.918000       4.3810000      -3.4890001    
  -10.101000       4.0159998      -6.9050002    
  -9.2390003      0.29699999      -6.5240002    
  -12.760000     -0.31099999      -5.0250001    
  -12.212000      -1.0310000      -1.3030000    
  -13.584000       2.1489999      0.40300000    
  -17.136999       3.5860000      0.68000001    
  -17.336000       4.0139999      -3.1020000    
  -16.723000      -1.5840000       5.1599998    
  -13.866000      -2.5190001       7.6129999    
  -11.790000      -2.6229999       4.4120002    
  -11.501000       1.2029999       4.1520000    
  -9.6190004       1.8510000       7.4489999    
  -7.5840001      -1.3329999       6.8600001    
  -6.5890002     -0.30800000       3.2790000    
  -6.0330000       3.3299999       4.3060002    
  -3.6719999       2.0999999       7.0619998    
  -1.9250000     -0.31900001       4.6120000    
  -1.2510000       2.5460000       2.1270001    
 -0.39199999       5.0760002       4.8930001    
   2.1440001       2.7070000       6.4600000    
   3.8010001       2.2260001       2.9849999    
   3.7340000       6.0110002       2.4449999    
   5.4330001       6.3660002       5.9010000    
   8.0869999       3.8020000       4.9270000    
   9.1219997       4.7709999       1.3990000    
   8.6009998       8.4879999       2.0899999    
   8.8240004       10.808000      -1.0050000    
   9.0150003       10.145000      -4.8109999    
   9.8479996       6.3810000      -4.9089999    
   10.279000       3.6700001      -7.6050000    
   8.1719999      0.52800000      -8.2510004    
   10.713000      -2.0060000      -6.8820000    
   11.293000     -0.13699999      -3.6040001    
   7.4720001      0.13200000      -3.2770000    
   7.2119999      -3.6780000      -3.8520000    
   9.9379997      -4.6170001      -1.3120000    
   8.7919998      -1.9130000       1.1760000    
   5.2389998      -3.3670001      0.82099998    
   6.3820000      -6.9390001       1.6360000    
   7.4730000      -5.3470001       4.9460001    
   4.5689998      -2.7820001       5.1510000    
   2.5120001      -5.8979998       5.7040000    
   5.0539999      -7.2670002       8.1920004    
   5.0419998      -3.8440001       10.009000    
   1.2300000      -3.8000000       10.197000    
   1.1930000      -7.0879998       12.152000    
  -2.1700001      -8.6980000       13.175000    
  -3.4519999      -6.9660001       9.9610004    
 -0.46700001      -8.7550001       8.2309999    
  -2.8160000      -11.083000       6.3130002    
  -5.0469999      -8.4449997       4.6550002    
  -2.0130000      -6.5009999       3.4210000    
 -0.26499999      -9.6140003       1.9710000    
  -3.5500000      -10.615000      0.21500000    
  -4.0570002      -7.0700002      -1.2070000    
 -0.39500001      -6.9790001      -2.3720000    
 -0.63999999      -10.344000      -4.2319999    
  -4.0939999      -9.4449997      -5.5500002    
  -3.2200000      -5.9330001      -6.8860002    
  0.58600003      -5.3829999      -6.5890002    
   1.1380000      -3.0699999      -9.5780001    
  -1.9700000      -1.0430000      -8.6199999    
 -0.31999999     -0.18200000      -5.2379999    
   2.8050001      0.81400001      -7.2290001    
  0.86699998       3.2479999      -9.5310001    
  -1.0350000       4.4980001      -6.4280000    
   2.1420000       5.4809999      -4.5419998    
   3.9949999       6.6580000      -7.7259998    
   1.1330000       9.0570002      -8.6870003    
   1.2880000       10.288000      -5.0260000    
  -2.4530001       9.6320000      -4.7090001    
  -3.8650000       10.042000      -1.2029999    
  -4.9530001       6.9120002      0.79500002    
  -8.7390003       7.4970002      0.90799999    
  -8.7229996       8.0330000      -2.8800001    
  -6.3060002       5.1160002      -3.5750000    
  -8.5200005       2.6980000      -1.6650000    
  -11.764000       3.9089999      -3.3429999    
  -10.045000       3.7830000      -6.8449998    
  -9.0419998      0.11500000      -6.3439999    
  -12.385000     -9.09999982E-02  -4.4229999    
  -11.613000      -1.0930001     -0.84299999    
  -12.627000       2.3250000      0.69499999    
  -15.925000       4.3169999      0.67799997    
  -17.277000      0.84200001       1.2380000    
  -16.636000      -1.5160000       5.0570002    
  -13.837000      -2.2930000       7.6240001    
  -11.641000      -2.4949999       4.5050001    
  -11.445000       1.3320000       4.1659999    
  -9.5030003       2.2290001       7.3439999    
  -7.5029998      -1.0300000       7.1609998    
  -6.5130000     -0.20400000       3.5260000    
  -5.7420001       3.4310000       4.4499998    
  -3.5200000       2.1619999       7.3249998    
  -1.7530000     -0.31200001       4.9629998    
 -0.97200000       2.4260001       2.4260001    
 -0.13800000       5.0970001       5.0760002    
   2.6540000       3.0940001       6.7420001    
   3.9100001       2.1340001       3.2309999    
   3.6760001       5.7770000       1.9780000    
   5.4520001       7.0960002       5.1139998    
   8.3079996       4.5799999       4.8109999    
   8.8230000       4.6799998       1.0230000    
   8.5780001       8.5109997       1.2539999    
   6.9400001       11.021000      -1.1650000    
   9.3920002       10.394000      -4.0689998    
   9.7580004       6.5650001      -4.3309999    
   10.539000       4.1669998      -7.2350001    
   8.8809996      0.81699997      -8.1730003    
   11.426000      -1.4150000      -6.3480000    
   11.485000      0.67199999      -3.1459999    
   7.6469998      0.56400001      -3.1320000    
   7.7309999      -3.2550001      -3.6400001    
   10.273000      -3.8450000     -0.79900002    
   8.6770000      -1.2100000       1.5140001    
   5.2440000      -2.8910000      0.87099999    
   6.4029999      -6.5250001       1.2460001    
   7.6529999      -5.1919999       4.6069999    
   4.6259999      -2.8529999       5.1580000    
   2.5450001      -6.0089998       5.5390000    
   4.9819999      -7.8839998       7.8020000    
   5.4840002      -4.7639999       9.9630003    
   1.7370000      -4.0139999       10.221000    
   1.2900000      -7.3850002       11.958000    
  -2.1689999      -8.9160004       12.731000    
  -3.4949999      -6.8649998       9.7399998    
 -0.66000003      -8.5139999       7.6770000    
  -3.2830000      -10.922000       6.2610002    
  -5.3499999      -8.1800003       4.5500002    
  -2.1780000      -6.5120001       3.2240000    
  -1.0120000      -9.8310003       1.6500000    
  -4.5400000      -10.485000      0.21300000    
  -4.6220002      -7.0339999      -1.4710000    
  -1.0080000      -7.3309999      -2.7370000    
  -1.5590000      -10.891000      -4.1020002    
  -4.6799998      -9.7290001      -5.9429998    
  -3.4500000      -6.3220000      -7.2389998    
  0.31000000      -6.1360002      -6.4870000    
   1.6320000      -3.5280001      -8.9670000    
  -1.6200000      -1.5319999      -8.6020002    
 -0.61000001     -0.50900000      -5.0450001    
   2.7340000      0.61299998      -6.5190001    
   1.0530000       2.6199999      -9.3999996    
  -1.1220000       4.1710000      -6.6780000    
   1.9980000       5.1929998      -4.6680002    
   4.0430002       6.2560000      -7.7779999    
   1.1930000       8.5450001      -8.9980001    
   1.3850000       10.090000      -5.4610000    
  -2.2969999       9.3360004      -4.9210000    
  -3.4510000       9.6639996      -1.2960000    
  -4.5149999       6.5549998      0.76300001    
  -8.2460003       7.2770000       1.2210000    
  -8.5500002       7.8649998      -2.5339999    
  -6.3010001       4.8569999      -3.4990001    
  -8.6429996       2.6510000      -1.5260000    
  -11.835000       4.0640001      -3.1900001    
  -9.9259996       4.0430002      -6.6040001    
  -9.3520002      0.23300000      -6.6240001    
  -12.514000      0.11300000      -4.4109998    
  -11.586000     -0.97399998     -0.87800002    
  -12.671000       2.3770001      0.75900000    
  -16.058001       4.1960001      0.79900002    
  -17.257000      0.61600000       1.0460000    
  -16.593000      -1.4859999       4.9590001    
  -13.806000      -2.1059999       7.5799999    
  -11.748000      -2.5050001       4.3990002    
  -11.616000       1.3160000       3.8829999    
  -9.9209995       1.9990000       7.2509999    
  -7.5110002     -0.92600000       7.0310001    
  -6.7470002     -0.28400001       3.3039999    
  -6.0000000       3.3750000       4.1690001    
  -3.8690000       2.3480000       7.2119999    
  -1.9910001     -0.23300000       5.0760002    
 -0.92000002       2.3130000       2.4449999    
 -0.38999999       5.1310000       5.0660000    
   2.5230000       3.2490001       6.7270002    
   3.6940000       2.1040001       3.2309999    
   3.6530001       5.7540002       1.9750000    
   5.3720002       6.9819999       5.1900001    
   8.1789999       4.3880000       4.8870001    
   8.7989998       4.4419999       1.1080000    
   8.8730001       8.2650003       1.4830000    
   8.8699999       10.868000      -1.3320000    
   9.9530001       10.153000      -4.9229999    
   9.8529997       6.3070002      -4.5809999    
   10.243000       3.7869999      -7.4629998    
   8.5690002      0.43599999      -8.3719997    
   11.194000      -1.6820000      -6.4920001    
   11.199000      0.45699999      -3.3580000    
   7.3569999      0.23700000      -3.2980001    
   7.5749998      -3.5780001      -3.8469999    
   9.9680004      -4.0310001     -0.86600000    
   8.3750000      -1.3220000       1.3660001    
   4.8880000      -2.8820000      0.72399998    
   5.7950001      -6.6079998      0.87300003    
   7.3400002      -5.5419998       4.2220001    
   4.5339999      -2.9570000       5.0430002    
   2.2520001      -5.9289999       5.4819999    
   4.8239999      -8.1879997       7.0949998    
   5.6989999      -5.4470000       9.6910000    
   2.1240001      -4.4990001       10.722000    
   1.3470000      -7.6479998       12.748000    
  -2.2860000      -8.8299999       13.360000    
  -3.3590000      -6.8360000       10.260000    
 -0.55500001      -8.5939999       8.2510004    
  -2.9150000      -11.099000       6.5770001    
  -5.1989999      -8.4379997       5.0400000    
  -2.2370000      -6.4770002       3.6410000    
 -0.34599999      -9.5620003       2.2869999    
  -3.5790000      -10.537000      0.40700001    
  -4.0580001      -6.8950000     -0.81900001    
 -0.50500000      -6.7690001      -2.2390001    
 -0.60299999      -10.275000      -3.8350000    
  -3.9319999      -9.2530003      -5.3660002    
  -3.1020000      -5.6659999      -6.5209999    
  0.58899999      -4.6989999      -5.8130002    
   1.3180000      -2.8959999      -9.1140003    
  -1.9750000     -0.95200002      -8.6590004    
 -0.78399998      0.29499999      -5.2160001    
   2.5660000       1.0750000      -6.9099998    
  0.88800001       3.2210000      -9.6599998    
 -0.79400003       5.1450000      -6.7950001    
   2.4849999       5.5770001      -4.8730001    
   4.4050002       6.6290002      -8.0590000    
   1.6120000       9.1890001      -8.8100004    
   1.6770000       9.9440002      -5.0149999    
  -2.1300001       9.6999998      -4.7930002    
  -3.3230000       9.4960003      -1.2160000    
  -4.5530000       6.2449999      0.45199999    
  -8.2089996       7.0720000       1.0950000    
  -8.4309998       7.8360000      -2.6670001    
  -6.5489998       4.5640001      -3.4860001    
  -9.1370001       2.4380000      -1.6470000    
  -12.050000       4.0570002      -3.5339999    
  -10.217000       3.7950001      -6.9410000    
  -9.3459997      8.50000009E-02  -6.6160002    
  -12.856000     -0.46700001      -5.0819998    
  -12.350000      -1.3559999      -1.3839999    
  -13.754000       1.6500000      0.59799999    
  -17.528999       2.2420001      7.80000016E-02
  -18.281000       2.1140001      -3.6070001    
  -16.805000      -3.4740000       5.6069999    
  -13.766000      -2.7500000       7.9239998    
  -11.540000      -2.8590000       4.7740002    
  -11.556000      0.97299999       4.3899999    
  -9.8290005       1.5180000       7.7890000    
  -7.3909998      -1.2800000       7.0949998    
  -6.5910001     -0.19200000       3.5130000    
  -6.1220002       3.4410000       4.5830002    
  -3.8080001       2.3460000       7.4699998    
  -1.9330000     -1.79999992E-02   5.0799999    
  -1.2230000       2.7739999       2.5669999    
 -0.55900002       5.3680000       5.3390002    
   2.3920000       3.4579999       6.8850002    
   3.5460000       2.4300001       3.3610001    
   3.4200001       6.1120000       2.2219999    
   5.3130002       7.1370001       5.4000001    
   7.9970002       4.4410000       4.9429998    
   8.5450001       4.6650000       1.1670001    
   8.7040005       8.4659996       1.5650001    
   8.4790001       11.239000      -1.0970000    
   11.069000       9.6859999      -3.5079999    
   10.003000       6.0689998      -4.3169999    
   10.420000       3.9370000      -7.4959998    
   8.6800003      0.73199999      -8.7860003    
   11.057000      -1.5020000      -6.7399998    
   11.030000      0.63700002      -3.5910001    
   7.1950002      0.61000001      -3.4430001    
   7.1279998      -3.1650000      -4.2240000    
   9.6899996      -4.0060000      -1.4790000    
   8.3879995      -1.4119999       1.0360000    
   4.7729998      -2.7279999      0.62500000    
   5.6079998      -6.4879999      0.56500000    
   7.3030000      -5.4889998       3.8550000    
   4.5910001      -3.0170000       5.0279999    
   2.2340000      -5.9650002       5.2870002    
   4.6500001      -8.4049997       6.9140000    
   5.7179999      -5.6160002       9.3570004    
   2.1680000      -4.4120002       10.232000    
   1.4880000      -7.3290000       12.615000    
  -2.1010001      -8.6429996       13.154000    
  -3.2279999      -6.5739999       10.106000    
 -0.63099998      -8.5330000       7.9850001    
  -3.3620000      -10.764000       6.5100002    
  -5.5200000      -7.8969998       5.1599998    
  -2.4870000      -6.1980000       3.5599999    
 -0.98199999      -9.4259996       2.0680001    
  -4.4530001      -10.196000      0.57599998    
  -4.3730001      -6.7340002      -1.1260000    
 -0.81300002      -7.2989998      -2.4530001    
  -1.7110000      -10.845000      -3.7160001    
  -4.1890001      -9.3299999      -6.1739998    
  -2.9549999      -5.6859999      -6.5400000    
  0.84600002      -5.5100002      -5.8200002    
   1.9260000      -3.3369999      -8.7969999    
  -1.3329999      -1.3250000      -8.4340000    
 -3.00000003E-03 -0.20100001      -4.9949999    
   3.1689999      0.78100002      -6.9280000    
   1.2290000       2.9590001      -9.4809999    
 -0.74800003       4.4070001      -6.5240002    
   2.3410001       5.7529998      -4.7119999    
   4.2579999       6.5419998      -7.9699998    
   1.3720000       8.7889996      -9.1560001    
   1.3650000       10.398000      -5.6279998    
  -2.2070000       9.3020000      -4.9159999    
  -3.6059999       9.8769999      -1.4320000    
  -4.6279998       6.7890000      0.69999999    
  -8.3680000       7.4720001      0.92100000    
  -8.4610004       7.8090000      -2.8980000    
  -6.1799998       4.7579999      -3.4730000    
  -8.5799999       2.4050000      -1.6300000    
  -11.555000       3.8559999      -3.5690000    
  -9.7770004       3.4150000      -6.9840002    
  -8.7720003     -0.21900000      -6.3660002    
  -12.251000     -0.60600001      -4.7630000    
  -11.806000      -1.6280000      -1.1000000    
  -13.345000       1.1540000       1.0760000    
  -17.042999       1.5440000      7.00000003E-02
  -17.112000       3.4170001      -3.1680000    
  -16.597000      -1.5020000       4.5200000    
  -13.973000      -2.0409999       7.3220000    
  -11.714000      -2.4430001       4.2719998    
  -11.536000       1.3839999       3.8460000    
  -9.9899998       1.8600000       7.3319998    
  -7.7560000      -1.2110000       6.8810000    
  -6.6310000     -0.10700000       3.3820000    
  -5.9899998       3.5000000       4.5469999    
  -3.8340001       2.2070000       7.4369998    
  -1.9750000     -0.24500000       5.1230001    
  -1.0599999       2.4740000       2.5920000    
 -0.37700000       5.1589999       5.2880001    
   2.3659999       3.0350001       6.8709998    
   3.7119999       2.1830001       3.3570001    
   3.5850000       5.8709998       2.2679999    
   5.4889998       6.8800001       5.4460001    
   8.0439997       4.0960002       4.8950000    
   8.7659998       4.2890000       1.1490000    
   8.8290005       8.1110001       1.5120000    
   8.6770000       10.630000      -1.3850000    
   9.4759998       9.8999996      -5.0520000    
   9.5869999       6.0549998      -4.7150002    
   9.6820002       3.4970000      -7.5869999    
   7.8260002      0.21300000      -8.4029999    
   10.500000      -1.9690000      -6.7030001    
   10.949000      0.15200000      -3.5850000    
   7.1209998      0.24200000      -3.1090000    
   7.0019999      -3.5860000      -3.5980000    
   9.8360004      -4.3369999      -1.1200000    
   8.7770004      -1.6360000       1.4119999    
   5.2540002      -3.1680000       1.2560000    
   6.5669999      -6.7379999       1.7880000    
   7.9089999      -5.3239999       5.1149998    
   4.9520001      -2.8770001       5.6640000    
   2.8310001      -6.0270000       5.9740000    
   5.3270001      -7.7579999       8.3020000    
   5.4340000      -4.5770001       10.456000    
   1.6380000      -4.0780001       10.392000    
   1.1470000      -7.4070001       12.189000    
  -2.4189999      -8.7270002       12.925000    
  -3.2969999      -6.9089999       9.6219997    
 -0.40599999      -8.9700003       8.0539999    
  -2.8090000      -11.312000       6.2399998    
  -4.9150000      -8.5109997       4.7199998    
  -1.8720000      -6.4840002       3.5869999    
 -0.13800000      -9.4759998       1.9060000    
  -3.4300001      -10.486000      0.17200001    
  -4.0609999      -6.8309999     -0.97200000    
 -0.48500001      -6.5289998      -2.3160000    
 -0.54200000      -9.8780003      -4.2189999    
  -4.0370002      -9.1160002      -5.5949998    
  -3.3559999      -5.5200000      -6.7719998    
  0.47999999      -5.2989998      -6.7379999    
   1.2430000      -2.9400001      -9.6490002    
  -1.8890001     -0.91399997      -8.7449999    
 -0.34200001     -2.99999993E-02  -5.3189998    
   2.7820001      0.98600000      -7.3030000    
  0.85200000       3.2490001      -9.8210001    
  -1.0200000       4.7399998      -6.8620000    
   2.0769999       5.6230001      -4.8330002    
   4.0619998       6.6259999      -8.0109997    
   1.2520000       9.1210003      -8.8610001    
   1.4180000       10.122000      -5.1300001    
  -2.3310001       9.5249996      -4.7719998    
  -3.5500000       9.7060003      -1.1820000    
  -4.6230001       6.5450001      0.77999997    
  -8.3559999       7.3660002      0.99699998    
  -8.3599997       7.9959998      -2.7750001    
  -6.2680001       4.8480000      -3.5120001    
  -8.7770004       2.6429999      -1.6140000    
  -11.696000       4.3220000      -3.4280000    
  -10.000000       3.9310000      -6.9169998    
  -9.0749998      0.24200000      -6.5330000    
  -12.589000     -0.25900000      -5.0339999    
  -11.870000      -1.2660000      -1.4440000    
  -13.447000       1.7270000      0.39399999    
  -17.167000       2.2620001     -0.49000001    
  -17.454000       3.3280001      -4.1090002    
  -16.242001      -1.3080000       4.3690000    
  -13.805000      -2.3670001       7.1970000    
  -11.352000      -2.6229999       4.2979999    
  -11.371000       1.1790000       3.7950001    
  -9.6980000       2.3130000       7.0590000    
  -7.5190001     -0.84700000       7.0289998    
  -6.4429998     -6.80000037E-02   3.3980000    
  -5.8620000       3.6120000       4.3249998    
  -3.6259999       2.4949999       7.2399998    
  -1.8720000     -8.39999989E-02   4.9910002    
  -1.0549999       2.6159999       2.3950000    
 -0.17600000       5.1599998       5.1399999    
   2.6359999       3.1029999       6.7280002    
   3.9180000       2.2370000       3.2049999    
   3.7309999       5.9200001       2.1410000    
   5.4619999       6.9679999       5.4150000    
   8.3230000       4.4860001       5.0100002    
   8.9759998       4.6430001       1.2470000    
   8.6730003       8.4580002       1.5860000    
   7.9790001       10.987000      -1.2110000    
   8.9870005       10.423000      -4.8449998    
   9.8129997       6.6750002      -4.4120002    
   10.545000       4.1589999      -7.2259998    
   8.7060003       1.0500000      -8.4799995    
   10.949000      -1.5640000      -6.7909999    
   11.221000      0.13900000      -3.3929999    
   7.4120002      0.53299999      -3.2609999    
   6.9510002      -3.1610000      -4.3080001    
   9.3970003      -4.4710002      -1.6320000    
   8.4630003      -1.9260000       1.0860000    
   4.7259998      -2.7500000      0.55000001    
   4.9670000      -6.5689998      0.54000002    
   6.9060001      -6.0819998       3.7930000    
   4.6719999      -3.1080000       4.9920001    
   2.1289999      -5.8660002       5.4840002    
   4.6510000      -8.2600002       6.9580002    
   5.6700001      -5.5479999       9.4989996    
   2.0610001      -4.5060000       10.335000    
   1.3540000      -7.3200002       12.829000    
  -2.2200000      -8.7360001       13.213000    
  -3.2010000      -6.7170000       10.090000    
 -0.60799998      -8.7220001       8.0159998    
  -3.4419999      -10.932000       6.6970000    
  -5.4819999      -8.1079998       5.1030002    
  -2.4460001      -6.2690001       3.6930001    
 -0.69000000      -9.4259996       2.3420000    
  -3.9540000      -10.352000      0.50800002    
  -4.2340002      -6.7550001     -0.89800000    
 -0.59200001      -6.8299999      -2.0760000    
 -0.70200002      -10.437000      -3.4570000    
  -3.8610001      -9.4639997      -5.3680000    
  -2.8250000      -5.9359999      -6.5890002    
  0.94700003      -5.3090000      -5.8800001    
   1.8950000      -3.5120001      -9.1389999    
  -1.2720000      -1.3910000      -8.6809998    
 -0.30100000     -0.42800000      -5.0929999    
   3.0380001      0.70099998      -6.5890002    
   1.2930000       2.8340001      -9.3249998    
 -0.90200001       4.2199998      -6.5159998    
   2.1210001       5.5250001      -4.5110002    
   4.0400000       6.5520000      -7.7040000    
   1.1120000       8.7760000      -8.8649998    
   1.3420000       10.323000      -5.3239999    
  -2.2830000       9.3579998      -4.7870002    
  -3.6429999       9.7539997      -1.2530000    
  -4.5819998       6.6520000      0.85100001    
  -8.3439999       7.3060002       1.2300000    
  -8.4650002       7.9260001      -2.5320001    
  -6.3790002       4.7820001      -3.3780000    
  -8.8809996       2.5810001      -1.5160000    
  -11.882000       4.0999999      -3.4059999    
  -9.7810001       4.1129999      -6.6960001    
  -9.1610003      0.30899999      -6.9980001    
  -12.416000      2.00000009E-03  -5.0070000    
  -11.403000      -1.5560000      -1.7190000    
  -13.173000      0.98299998      0.52100003    
  -16.707001     -0.32300001     -0.18500000    
  -18.832001       2.7300000     -0.57499999    
  -16.391001      -2.8099999       4.1729999    
  -13.865000      -2.6310000       7.1370001    
  -11.410000      -2.6800001       4.2100000    
  -11.467000       1.1740000       4.0599999    
  -9.7650003       1.7230000       7.4460001    
  -7.4710002      -1.2819999       6.9190001    
  -6.4320002      5.09999990E-02   3.4690001    
  -6.0510001       3.6650000       4.6760001    
  -3.7360001       2.5170000       7.5110002    
  -1.9140000      5.70000000E-02   5.1739998    
  -1.1740000       2.7240000       2.5060000    
 -0.38299999       5.4540000       5.0949998    
   2.3889999       3.5130000       6.8979998    
   3.7709999       2.3469999       3.5079999    
   3.6489999       5.9219999       2.1029999    
   5.3690000       7.1669998       5.3039999    
   8.1859999       4.6009998       5.0890002    
   8.8459997       4.5009999       1.3160000    
   8.5959997       8.3400002       1.4380000    
   7.2270002       10.810000      -1.1790000    
   9.8179998       9.9090004      -3.8750000    
   9.9770002       6.0660000      -4.2160001    
   10.373000       3.8050001      -7.3030000    
   8.5419998      0.66799998      -8.5959997    
   10.969000      -1.7539999      -6.8260002    
   11.206000      8.79999995E-02  -3.5230000    
   7.3740001      0.29899999      -3.3360000    
   7.1259999      -3.4430001      -4.2360001    
   9.6120005      -4.5409999      -1.5240000    
   8.6339998      -1.9250000       1.1010000    
   4.8709998      -2.6800001      0.68699998    
   5.0029998      -6.5149999      0.60200000    
   6.9910002      -6.1500001       3.8420000    
   4.8660002      -3.1359999       5.0980000    
   2.2370000      -5.8270001       5.4540000    
   4.6750002      -8.2240000       7.0860000    
   5.7259998      -5.4210000       9.5389996    
   2.0739999      -4.3779998       10.216000    
   1.2730000      -7.4380002       12.394000    
  -2.3450000      -8.5319996       13.140000    
  -3.2379999      -6.7670002       9.8360004    
 -0.47700000      -8.9160004       8.1529999    
  -2.9460001      -11.208000       6.3470001    
  -5.1620002      -8.2869997       5.1789999    
  -2.3290000      -6.2449999       3.6500001    
 -0.49100000      -9.3219995       2.2379999    
  -3.7430000      -10.516000      0.53700000    
  -4.2649999      -7.0190001      -1.0240000    
 -0.61100000      -6.9099998      -2.2130001    
 -0.87699997      -10.505000      -3.6180000    
  -3.7349999      -9.4930000      -5.9239998    
  -2.9289999      -5.7740002      -6.5289998    
  0.88099998      -5.4089999      -6.1269999    
   1.7400000      -3.0990000      -9.0600004    
  -1.5700001      -1.2190000      -8.4670000    
 -0.28700000     -0.19400001      -4.9840002    
   2.9530001      0.84399998      -6.7240000    
   1.1780000       3.0190001      -9.3850002    
 -0.84299999       4.4780002      -6.4710002    
   2.2700000       5.7040000      -4.6040001    
   4.1079998       6.6310000      -7.8730001    
   1.1890000       8.9189997      -8.9549999    
   1.3240000       10.379000      -5.3800001    
  -2.3610001       9.5389996      -4.9229999    
  -3.7570000       9.9899998      -1.4160000    
  -4.8449998       6.8709998      0.60600001    
  -8.5690002       7.6539998      0.79900002    
  -8.6980000       7.9559999      -3.0220001    
  -6.2880001       4.9959998      -3.5960000    
  -8.5699997       2.6280000      -1.6650000    
  -11.682000       3.7739999      -3.6090000    
  -9.8479996       3.5950000      -7.0400000    
  -8.8719997     -4.80000004E-02  -6.4109998    
  -12.307000     -0.58499998      -4.6739998    
  -11.515000      -1.2140000     -0.98699999    
  -12.958000       1.9380000      0.79299998    
  -16.309999       3.4879999     -0.30399999    
  -16.434000      0.46100000      -2.5869999    
