# Supplementary material for: SAS-Pro: Simultaneous Residue Assignment and Structure Superposition for Protein Structure Alignment
Source: PLoS One. 2012 May 25;7(5):e37493. doi: 10.1371/journal.pone.0037493 (PMC3360771; doi:10.1371/journal.pone.0037493)
Supplement: File S2. — Results with the RIPC dataset. (ZIP) [file pone.0037493.s002.zip › RIPC results/d1nlsa_.pdb_d2bqpa_.pdb_dir/ALIGN]

           2         124
           3         125
           4         126
           5         127
           6         129
           7         130
           8         131
           9         132
          10         133
          11         134
          12         135
          13         136
          14         137
          15         138
          16         139
          17         140
          18         141
          19         142
          20         143
          21         144
          22         145
          23         146
          24         147
          25         148
          26         149
          27         150
          28         151
          29         153
          30         154
          31         155
          32         156
          33         157
          34         158
          35         159
          36         160
          37         167
          36         160
          37         167
          38         168
          39         169
          40         170
          41         171
          42         172
          43         173
          44         174
          45         175
          46         176
          47         177
          48         178
          49         179
          50         180
          58         118
          59         188
          60         189
          61         190
          62         191
          63         192
          64         193
          65         194
          66         195
          67         196
          68         197
          69         198
          70         199
          71         200
          72         201
          73         202
          74         203
          75         166
          76         204
          77         205
          78         206
          79         207
          80         208
          81         209
          82         210
          83         211
          84         212
          85         213
          86         214
          87         215
          88         216
          89          90
          90         218
          91         219
          92         220
          93         221
          94         222
          95         223
          96         224
          97         225
          98         226
          99         228
         100         229
         101         227
         102         232
         100         229
         101         227
         102         232
         103         233
         104         234
         105         235
         106         236
         107         237
         108         238
         109         239
         116         217
         117           6
         118           7
         119           8
         120           9
         121          10
         122          11
         123          12
         124          13
         125          15
         126         230
         127          17
         128          18
         129          19
         130          20
         131          21
         132          16
         134          14
         135          23
         136          24
         137          25
         138          26
         139          27
         140          28
         141          29
         142          30
         145         231
         146          34
         147          35
         148          36
         149          37
         150          38
         151          39
         152          40
         153          41
         154          42
         155          43
         156          44
         157          45
         158          46
         159          47
         160          48
         161          49
         162          50
         163          51
         164          52
         165          53
         166          54
         167          55
         168          56
         169          57
         170          58
         171          59
         172          60
         173          61
         174          62
         175          63
         176          64
         177          65
         178          66
         179          67
         180          68
         181          69
         182          70
         183          71
         184          72
         185          73
         186          74
         187          75
         188          76
         189          77
         190          78
         191          79
         192          80
         193          81
         194          82
         195          83
         196          84
         197          86
         198          87
         199          88
         202         181
         203          91
         204          92
         205          93
         206          94
         207          95
         208          96
         209          97
         210          98
         211          99
         212         100
         213         101
         214         102
         215         103
         216         104
         217         105
         218         106
         219         107
         220         108
         221         109
         222         110
         223         111
         224         112
         225         113
         226         114
         227         115
         228         117
RMSD =     2.30
 Nfrag =          204
SASnseq =     1.13
