# Supplementary material for: SAS-Pro: Simultaneous Residue Assignment and Structure Superposition for Protein Structure Alignment
Source: PLoS One. 2012 May 25;7(5):e37493. doi: 10.1371/journal.pone.0037493 (PMC3360771; doi:10.1371/journal.pone.0037493)
Supplement: File S2. — Results with the RIPC dataset. (ZIP) [file pone.0037493.s002.zip › RIPC results/d1nlsa_.pdb_d2bqpa_.pdb_dir/ALIGN_SEQ]

         229         123
         228         117
         227         115
         226         114
         225         113
         224         112
         223         111
         222         110
         221         109
         220         108
         219         107
         218         106
         217         105
         216         104
         215         103
         214         102
         213         101
         212         100
         211          99
         210          98
         209          97
         208          96
         207          95
         206          94
         205          93
         204          92
         203          91
         201          89
         199          88
         198          87
         197          86
         196          84
         195          83
         194          82
         193          81
         192          80
         191          79
         190          78
         189          77
         188          76
         187          75
         186          74
         185          73
         184          72
         183          71
         182          70
         181          69
         180          68
         179          67
         178          66
         177          65
         176          64
         175          63
         174          62
         173          61
         172          60
         171          59
         170          58
         169          57
         168          56
         167          55
         166          54
         165          53
         164          52
         163          51
         162          50
         161          49
         160          48
         159          47
         158          46
         157          45
         156          44
         155          43
         154          42
         153          41
         152          40
         151          39
         150          38
         149          37
         148          36
         147          35
         146          34
         144          33
         142          30
         141          29
         140          28
         139          27
         138          26
         137          25
         136          24
         135          23
         133          22
         131          21
         130          20
         129          19
         128          18
         127          17
         125          15
         124          13
         123          12
         122          11
         121          10
         120           9
         119           8
         118           7
         117           6
         115           4
         114           3
         113           2
 Nalign =          109
RMSD =     2.12
SAS =     1.95
