# Supplementary material for: SAS-Pro: Simultaneous Residue Assignment and Structure Superposition for Protein Structure Alignment
Source: PLoS One. 2012 May 25;7(5):e37493. doi: 10.1371/journal.pone.0037493 (PMC3360771; doi:10.1371/journal.pone.0037493)
Supplement: File S2. — Results with the RIPC dataset. (ZIP) [file pone.0037493.s002.zip › RIPC results/d1nlsa_.pdb_d2bqpa_.pdb_dir/PROTEIN-CORDS]

 PROTEIN p2.CA                                                                           
   33.079018       38.240234       5.3769617    
   35.833824       39.185238       7.7778454    
   39.471985       39.907112       6.9283032    
   42.616051       40.922001       8.8028231    
   45.917122       42.136635       7.3632765    
   49.164658       43.824059       8.3297806    
   52.678711       44.482002       7.0751367    
   55.687588       45.627388       9.0871220    
   58.816689       45.781513       6.9541702    
   60.847313       47.349281       9.7440405    
   60.329857       47.094753       13.485260    
   60.262623       50.174290       15.702184    
   61.444477       50.223381       19.374624    
   57.876446       50.876541       20.546867    
   56.048088       48.343761       18.380322    
   52.705303       48.594273       20.183268    
   50.739117       46.270000       17.897675    
   52.755787       43.258305       19.139568    
   52.581314       41.473122       22.504099    
   56.005650       40.441547       23.809072    
   56.602814       37.489941       26.128668    
   59.884720       36.328716       27.594154    
   63.044701       37.924622       26.202837    
   61.259609       39.123741       23.075787    
   61.720387       42.784508       22.092123    
   62.332195       45.197987       19.162416    
   65.660103       46.871883       18.335592    
   67.514641       48.245338       15.264732    
   64.587654       47.609200       12.920694    
   64.567116       43.947575       13.988505    
   62.333088       41.854427       16.256079    
   64.581612       39.890217       18.627787    
   63.122620       36.686333       20.121677    
   66.239990       35.488144       21.956009    
   69.854424       36.653542       22.228758    
   72.725906       34.130135       22.020813    
   72.279846       32.983192       25.623493    
   71.534378       29.734081       27.437407    
   68.071686       28.744638       28.645697    
   65.876945       31.603397       27.336302    
   62.546688       31.979361       25.560051    
   61.180305       34.833130       23.474377    
   57.714893       35.226727       21.987186    
   55.903740       37.958195       20.059496    
   52.191662       37.943699       19.311037    
   50.218430       40.235146       17.007841    
   47.832336       42.171539       19.265736    
   44.567314       41.487946       17.536718    
   42.773754       38.120869       17.832567    
   42.054668       36.621914       14.404603    
   38.804863       34.998161       13.388681    
   40.220200       31.702763       12.085214    
   36.904331       29.828598       11.735050    
   33.208523       30.466019       11.942068    
   31.112597       28.576317       14.461414    
   27.903055       29.557911       12.652328    
   28.732876       28.505487       9.0966845    
   31.601719       26.218981       9.9144421    
   33.769451       28.214228       7.5227280    
   37.576515       28.176285       7.9369411    
   39.775532       31.131224       6.9585686    
   42.323612       31.070839       4.1526208    
   45.551880       32.713799       5.2570233    
   49.124668       33.443386       4.3209753    
   51.983753       34.926426       6.2721453    
   55.434242       35.943932       5.1090426    
   58.453026       36.756691       7.1543422    
   62.205933       36.971584       6.8634377    
   64.236008       35.588631       9.7203665    
   67.860474       35.124779       10.637269    
   69.623726       32.821793       13.101789    
   73.016434       33.875393       14.444777    
   74.926720       31.181480       16.268372    
   78.412941       32.039234       17.607826    
   79.445526       28.455179       16.739088    
   78.012070       27.154581       13.485346    
   78.218086       23.617662       14.915838    
   76.379974       24.003492       18.203983    
   72.989464       25.580105       17.553728    
   69.812668       25.262400       19.586288    
   66.902466       25.275213       19.765657    
   64.855392       26.802160       16.997414    
   62.195786       29.294544       15.956690    
   58.486324       28.764280       15.200504    
   55.409435       30.476654       13.775355    
   52.372646       29.399332       15.791035    
   48.573780       29.719610       15.917812    
   47.179455       29.419401       19.502054    
   44.340084       30.503201       21.819294    
   44.126835       34.264824       22.505186    
   45.359241       33.972069       26.095034    
   48.385727       31.893078       25.126881    
   51.549675       32.113464       27.253469    
   55.007973       30.487072       26.911041    
   55.038326       26.750801       27.455677    
   58.103653       24.537527       28.014832    
   61.391506       26.074429       26.841881    
   64.419342       24.450157       25.287064    
   63.601196       21.628004       22.889997    
   59.890686       22.337944       23.380285    
   60.431175       25.730154       21.698118    
   58.193680       27.551798       24.159508    
   55.005276       26.251230       22.482460    
   54.358868       22.679932       23.629553    
   54.806976       20.530851       26.706522    
   54.951603       16.888872       25.454885    
   55.822342       14.556701       22.581810    
   52.367672       13.093250       23.138317    
   49.317249       14.556758       21.384563    
   47.676037       16.954512       23.770231    
   44.407097       18.307854       22.479658    
   44.243572       20.766043       25.356684    
   47.203613       22.765827       23.972141    
   45.139660       23.796265       20.909288    
   48.223503       24.905262       19.028196    
   49.570259       24.408552       15.506013    
   53.190609       25.414146       14.935726    
   55.566257       25.369038       11.965253    
   59.033901       24.776453       13.388096    
   62.587990       25.519680       12.275687    
   64.265182       23.087498       14.585456    
   68.026680       23.426043       14.898995    
   68.828354       20.810017       17.558838    
   68.297455       17.072098       17.593914    
   66.217194       15.897762       20.587830    
   66.565773       12.130774       20.475306    
   63.279282       11.504691       22.234621    
   61.205250       12.823279       19.304714    
   63.176922       14.456270       16.463703    
   63.970573       12.707319       13.118139    
   66.513771       9.8243895       13.457237    
   68.749634       11.239822       10.700094    
   69.667252       13.937918       13.245299    
   69.143448       16.635281       10.590449    
   67.900352       20.148916       11.315916    
   64.483780       20.347841       9.7945547    
   61.271797       22.220207       9.0539713    
   58.254944       20.546782       10.614519    
   54.560009       20.914515       11.094567    
   53.433147       20.434793       14.693602    
   49.877922       19.848782       15.888251    
   49.421383       19.673143       19.661034    
   52.807598       17.958796       20.151945    
   56.507732       18.731516       19.699293    
   56.849274       15.557274       17.597961    
   56.076130       16.888180       14.106977    
   53.456280       15.285544       11.890646    
   55.810871       15.772871       8.9073267    
   59.342175       17.209812       8.6344490    
   61.887943       18.122028       5.9381728    
   65.657646       18.289379       6.2606111    
   67.060654       21.770655       5.9862208    
   70.610588       23.037626       6.0000024    
   70.861443       26.091051       8.1893101    
   72.860657       28.899870       6.7351756    
   74.136154       30.602795       9.8522644    
   73.737411       34.378399       9.6032038    
   71.749268       34.309387       6.3576684    
   68.230476       35.650684       6.0032439    
   65.497070       33.248833       5.0148740    
   62.196468       34.218254       3.4361229    
   59.333164       32.080601       4.5861053    
   55.826000       31.861506       3.1887975    
   53.240372       29.825840       5.0176039    
   49.865353       29.475351       3.3543181    
   46.738838       27.541155       4.3749881    
   44.000633       26.622728       1.9068505    
   40.620441       26.340862       3.5769305    
   39.134586       24.207340      0.81285751    
   41.769287       21.484833       1.0436666    
   42.991966       21.924044       4.6320286    
   46.521526       21.946980       3.3340704    
   49.151356       23.973083       5.1490121    
   52.173912       24.656776       2.9951124    
   55.530823       26.016710       4.1063819    
   58.385864       27.381794       1.9581158    
   61.818859       28.566818       3.0351489    
   64.157890       30.202150      0.54053307    
   67.768517       31.352821      0.92207170    
   69.356064       33.618107      -1.7202501    
   72.358086       31.347504      -2.2524393    
   68.810867       30.171780      -4.4560909    
   68.080917       27.192764      -2.1747270    
   64.448959       26.429783      -1.3305882    
   62.632915       23.886114      0.86335349    
   58.923374       23.175198      0.85720515    
   56.747768       21.027822       3.0788872    
   52.973873       20.411060       3.0530829    
   50.420231       18.467125       5.1149821    
   46.686848       18.496828       5.8042264    
   45.829529       20.198706       9.0562811    
   42.210987       20.233728       10.181086    
   42.237617       23.684175       11.808879    
   38.595810       23.671492       12.876928    
   39.298012       20.695171       15.183477    
   42.538818       21.870758       16.790930    
   42.403091       25.603643       17.505707    
   39.586746       27.770954       18.938463    
   37.675396       30.049284       16.527344    
   39.523037       33.142883       17.712240    
   43.287247       32.844784       17.905369    
   46.478615       34.850777       18.263742    
   49.464893       34.272293       15.996774    
   53.102032       34.881996       16.811079    
   56.688034       33.771057       16.793833    
   58.555164       31.752914       19.373100    
   62.232430       30.953751       19.836182    
   64.141846       29.148291       22.593309    
   67.628166       28.149460       23.673929    
   68.774323       25.575554       26.217518    
   72.278755       24.326094       26.885422    
   73.083038       25.256639       23.274946    
   72.080215       28.627769       21.882822    
   71.842255       31.260517       19.163965    
   70.207634       34.640289       18.435312    
   66.807747       34.332073       16.695995    
   65.544136       37.380169       14.790533    
   62.701702       38.479095       12.505003    
   63.233109       41.399078       10.128235    
   59.818550       41.740364       8.4547329    
   56.371490       40.204311       8.7298899    
   53.115757       40.265282       6.8076124    
   49.896698       38.395565       7.3968315    
   46.580116       38.249043       5.5940533    
   43.525829       36.212166       6.4239745    
   40.074665       35.940228       4.9093533    
   37.045502       34.252346       6.4831862    
   33.954018       34.255959       4.2682462    
 PROTEIN p1.CA                                                                           
   48.660999       22.865999       29.347000    
   48.339001       24.986000       26.198999    
   47.152000       23.618000       22.861000    
   49.787998       24.096001       20.139999    
   49.877998       23.684999       16.375000    
   53.223999       24.681999       14.851000    
   55.507999       24.605000       11.813000    
   59.089001       24.087999       13.099000    
   62.379002       25.046000       11.403000    
   64.398003       22.614000       13.554000    
   68.157997       23.256001       13.324000    
   69.433998       20.493999       15.676000    
   68.739998       16.752001       15.360000    
   67.472000       15.226000       18.641001    
   67.101997       11.626000       17.465000    
   65.542000       10.311000       20.759001    
   62.449001       12.474000       20.238001    
   62.042000       11.352000       16.622000    
   63.987000       14.045000       14.809000    
   65.680000       12.847000       11.599000    
   69.499001       13.023000       11.626000    
   69.632004       16.417000       9.8809996    
   68.054001       19.931999       10.103000    
   64.415001       19.632000       9.0349998    
   61.035000       21.357000       8.6610003    
   58.174000       19.695999       10.559000    
   54.445000       19.903000       11.368000    
   53.757999       19.671000       15.104000    
   50.188999       18.865000       16.289000    
   50.099998       18.983999       20.117001    
   53.584999       17.372000       20.423000    
   57.231998       18.228001       19.671000    
   57.396999       14.797000       17.943001    
   56.417000       16.032000       14.500000    
   53.639999       14.305000       12.587000    
   55.556000       14.883000       9.3050003    
   59.094002       16.121000       8.4949999    
   61.207001       16.982000       5.4390001    
   64.954002       17.525999       5.0840001    
   65.962997       21.216000       5.2729998    
   69.360001       22.384001       3.9030001    
   69.698997       25.158001       6.4600000    
   72.320000       27.875999       5.6199999    
   74.093002       29.472000       8.5790005    
   74.134003       33.257999       8.1990004    
   71.782997       33.618000       5.2220001    
   68.285004       35.195000       5.2090001    
   65.550003       32.638000       4.4840002    
   61.764999       32.750999       4.0279999    
   59.043999       30.430000       5.3049998    
   55.409000       30.232000       4.0860000    
   52.550999       28.436001       5.9200001    
   49.066002       27.830999       4.3820000    
   45.814999       26.146000       5.4660001    
   42.095001       26.146000       4.6240001    
   39.075001       24.431000       6.1950002    
   37.827000       22.871000       2.9280000    
   40.992001       20.865000       2.2630000    
   42.109001       20.424000       5.8850002    
   45.816002       20.264000       4.9640002    
   48.498001       22.277000       6.8090000    
   51.428001       22.966000       4.4010000    
   54.699001       24.843000       4.6160002    
   57.577000       25.792999       2.2760000    
   61.012001       27.205999       3.2370000    
   63.707001       28.577000      0.85500002    
   66.791000       30.736000      0.47099999    
   67.805000       32.874001      -2.5239999    
   69.761002       30.788000      -5.1100001    
   68.572998       27.518999      -3.5009999    
   65.869003       24.879999      -3.8940001    
   62.972000       24.804001      -1.4410000    
   61.887001       22.270000       1.2010000    
   58.185001       21.490000       1.8090000    
   56.039001       19.492001       4.2319999    
   52.292000       18.830999       4.4610000    
   49.978001       17.052000       6.8940001    
   46.215000       16.264000       6.6810002    
   44.591000       17.624001       9.8570004    
   41.222000       19.256001       10.653000    
   42.355999       22.181999       12.770000    
   38.824001       22.752001       14.064000    
   39.240002       19.466999       15.901000    
   42.549999       20.552999       17.454000    
   42.347000       24.294001       18.194000    
   39.689999       26.450001       19.872999    
   37.549000       28.854000       17.836000    
   39.632999       31.871000       18.962999    
   43.465000       31.648001       18.955000    
   46.601002       33.750999       19.063999    
   49.327000       33.398998       16.408001    
   53.037998       33.747002       17.117001    
   56.709000       33.056000       16.497999    
   58.863998       31.101999       19.011000    
   62.548000       30.139000       19.190001    
   65.051003       28.639999       21.607000    
   68.679001       27.766001       22.304001    
   70.165001       25.268999       24.774000    
   73.773003       24.254999       25.340000    
   74.094002       24.672001       21.527000    
   73.022003       28.093000       20.188000    
   72.195999       30.466999       17.298000    
   70.638000       33.863998       16.653999    
   66.886002       33.610001       15.987000    
   66.356003       36.898998       14.197000    
   63.042000       37.799000       12.479000    
   63.270000       40.430000       9.7609997    
   59.584999       40.361000       8.6309996    
   56.313000       38.598000       9.5290003    
   52.912998       38.714001       7.7680001    
   49.654999       36.891998       8.4399996    
   46.183998       36.841999       6.7960000    
   43.082001       35.047001       8.1280003    
   39.708000       34.980000       6.3530002    
   36.234001       33.661999       7.2630000    
   33.721001       33.638000       4.3480000    
   30.079000       33.220001       5.4540000    
   26.941000       32.305000       3.4970000    
   25.546000       35.832001       3.8480000    
   25.961000       37.834000      0.56500000    
   29.474001       37.347000      0.12700000    
   30.408001       37.602001       3.0450001    
   33.904999       38.386002       4.0219998    
   35.595001       38.743000       7.3979998    
   35.625000       38.752998       7.3590002    
   39.426998       39.154999       7.5910001    
   42.455002       40.036999       9.6739998    
   45.824001       40.973000       8.0939999    
   49.046001       42.278000       9.5439997    
   52.507000       42.881001       8.0380001    
   55.688000       43.758999       9.9139996    
   58.828999       44.691002       7.8990002    
   60.432999       46.382999       10.882000    
   60.071999       46.213001       14.590000    
   60.611000       49.132999       16.865999    
   61.686001       49.326000       20.534000    
   58.073002       49.589001       21.830000    
   56.075001       47.408001       19.455999    
   52.709000       47.668999       21.201000    
   50.862000       45.259998       18.891001    
   53.161999       42.375000       19.882000    
   53.058998       40.425999       23.122000    
   56.714001       39.549000       23.868999    
   57.432999       36.557999       26.098000    
   60.682999       35.285000       27.632999    
   63.867001       36.709000       26.139000    
   62.287998       38.216999       22.979000    
   63.099998       41.854000       22.191000    
   62.278999       44.291000       19.403000    
   64.112999       47.219002       17.906000    
   67.761002       46.063000       17.722000    
   68.685997       46.962002       14.137000    
   64.900002       47.251999       13.647000    
   64.430000       43.432999       14.027000    
   62.685001       40.976002       16.336000    
   65.336998       38.938000       18.257000    
   63.455002       35.931999       19.642000    
   66.378998       34.700001       21.770000    
   69.075996       36.597000       23.671000    
   72.012001       38.153999       21.809000    
   74.926003       39.702000       23.653000    
   75.844002       43.341000       23.224001    
   78.471001       42.259998       20.736000    
   76.012001       40.244999       18.652000    
   76.969002       36.722000       19.923000    
   74.000999       34.417999       20.486000    
   73.505997       33.080002       23.976000    
   72.654999       29.649000       25.155001    
   69.764999       28.555000       27.393999    
   67.374001       31.132000       25.933001    
   63.672001       31.037001       24.912001    
   61.436001       33.793999       23.566000    
   58.179001       34.334000       21.693001    
   56.167999       37.092999       20.003000    
   52.361000       36.854000       19.677000    
   50.119999       39.216000       17.709999    
   48.077000       41.292999       20.171000    
   44.571999       40.679001       18.753000    
   42.863998       37.264000       19.099001    
   42.173000       35.605999       15.726000    
   38.860001       33.957001       14.784000    
   39.591999       30.677999       12.928000    
   36.169998       29.007999       13.063000    
   32.660000       30.462999       13.067000    
   29.361000       28.636999       12.733000    
   28.291000       30.462999       9.5310001    
   31.667999       30.167999       7.7800002    
   31.646000       28.226999       4.5200000    
   35.442001       28.573999       4.0679998    
   38.095001       29.645000       6.5799999    
   41.771999       30.090000       5.6279998    
   45.039001       31.441000       6.9109998    
   48.474998       32.173000       5.4610000    
   51.646999       33.304001       7.1620002    
   55.113998       34.307999       5.9270000    
   58.229000       35.187000       7.8880000    
   61.848999       36.006001       6.9790001    
   64.579002       34.914001       9.3430004    
   68.360001       35.014000       9.9060001    
   69.810997       32.077999       11.879000    
   73.571999       32.589001       12.506000    
   75.940002       30.785000       14.788000    
   79.699997       30.757000       15.429000    
   79.391998       26.976000       15.701000    
   79.235001       24.018999       13.313000    
   76.161003       22.801001       15.264000    
   73.528000       25.570999       15.628000    
   70.462997       24.969999       17.844000    
   67.536003       24.837999       18.399000    
   65.211998       26.426001       15.809000    
   62.299000       28.785000       15.080000    
   58.573002       27.950001       14.841000    
   55.370998       29.670000       13.644000    
   52.592999       28.566000       16.013000    
   48.874001       28.900000       16.743000    
   47.675999       28.521000       20.299000    
   44.976002       29.181999       22.856001    
   44.723999       32.955002       23.368000    
   46.299000       32.820000       26.843000    
   49.339001       30.669001       25.812000    
   52.594002       31.243999       27.697001    
   56.104000       29.742001       27.502001    
   56.042999       26.356001       29.274000    
   58.487999       25.905001       32.157001    
   61.717999       24.263000       31.016001    
   61.068001       24.660999       27.282000    
   64.519997       25.871000       26.278999    
   66.519997       23.833000       23.811001    
   64.788002       20.993999       21.969999    
   61.241001       22.046000       23.150000    
   61.351002       25.246000       21.052999    
   59.491001       27.372000       23.663000    
   56.323002       25.424000       22.709000    
   55.966000       22.252001       24.783001    
   56.410000       21.294001       28.457001    
   57.869999       17.857000       27.653999    
   58.797001       15.618000       24.745001    
   55.705002       13.457000       24.856001    
