# Supplementary material for: SAS-Pro: Simultaneous Residue Assignment and Structure Superposition for Protein Structure Alignment
Source: PLoS One. 2012 May 25;7(5):e37493. doi: 10.1371/journal.pone.0037493 (PMC3360771; doi:10.1371/journal.pone.0037493)
Supplement: File S2. — Results with the RIPC dataset. (ZIP) [file pone.0037493.s002.zip › RIPC results/d1nw5a_.pdb_d2adma1.pdb_dir/ALIGN]

          34         126
          35          88
          36          89
          37          85
          38          84
          39          87
          40          86
          43          83
          44          48
          45          46
          46          47
          47          49
          48          52
          49          53
          50          56
          51          59
          52          62
          53          63
          54          64
          58          98
          59          97
          60          92
          61          93
          62          94
          63          90
          64          91
          65          95
          66          96
          71          61
          72          25
          73          21
          74          20
          75          19
          76          17
          77          18
          78          14
          79          15
          87          27
          88         205
          89         206
          90         207
          91         208
          92         209
         101           1
         102         269
         103         268
         104         267
         105         266
         106         265
         107         264
         107         264
         108           7
         109           5
         110           4
         111           3
         112           2
         138         203
         139         225
         140         229
         141         226
         142         224
         143         228
         201         111
         202         178
         203         180
         204         181
         205         182
         206         184
         207         186
         208         187
         209         188
         209         188
         210         244
         211         248
         212         247
         213         250
         214         251
         215         253
         216         252
RMSD =     3.85
 Nfrag =           70
SASnseq =     5.50
