# Supplementary material for: SAS-Pro: Simultaneous Residue Assignment and Structure Superposition for Protein Structure Alignment
Source: PLoS One. 2012 May 25;7(5):e37493. doi: 10.1371/journal.pone.0037493 (PMC3360771; doi:10.1371/journal.pone.0037493)
Supplement: File S2. — Results with the RIPC dataset. (ZIP) [file pone.0037493.s002.zip › RIPC results/d1nw5a_.pdb_d2adma1.pdb_dir/ALIGN_SEQ]

         215         253
         214         251
         213         250
         188         249
         187         245
         186         241
         185         240
         184         239
         143         228
         141         226
         139         225
         132         216
         123         214
         119         213
         116         212
         115         210
          92         209
          91         208
          90         207
          89         206
          88         205
          66          96
          65          95
          62          94
          61          93
          60          92
          54          64
          53          63
          52          62
          51          59
          50          56
          49          53
          48          52
          47          49
          46          47
          45          46
          21          44
          19          37
          18          35
          17          34
          16          33
 Nalign =           41
RMSD =     3.40
SAS =     8.28
