# Supplementary material for: SAS-Pro: Simultaneous Residue Assignment and Structure Superposition for Protein Structure Alignment
Source: PLoS One. 2012 May 25;7(5):e37493. doi: 10.1371/journal.pone.0037493 (PMC3360771; doi:10.1371/journal.pone.0037493)
Supplement: File S2. — Results with the RIPC dataset. (ZIP) [file pone.0037493.s002.zip › RIPC results/d1nw5a_.pdb_d2adma1.pdb_dir/PROTEIN-CORDS]

 PROTEIN p2.CA                                                                           
   18.690683       14.478752       16.167717    
   21.858093       15.373933       18.085783    
   24.244040       14.945217       15.191217    
   27.172577       12.978703       16.630884    
   30.484764       14.963981       16.529999    
   32.283817       12.584603       14.165995    
   29.373232       12.989595       11.770909    
   29.506399       16.810163       11.952809    
   33.265812       16.629768       11.411653    
   32.862652       14.412573       8.3580084    
   30.286303       16.735502       6.8254495    
   32.451092       19.794056       7.5825520    
   35.360859       18.167896       5.7351360    
   33.254456       17.832424       2.5707092    
   32.160881       21.466108       2.8113282    
   33.695820       24.410828      0.97529155    
   32.846134       28.062443      0.36592177    
   34.729317       30.924667      -1.3002052    
   36.253262       33.485306       1.0534185    
   33.418354       35.894218       1.8375700    
   30.761618       33.350975      0.88528574    
   27.440804       33.057018       2.7090042    
   27.190912       29.932539       4.8841114    
   23.668612       28.967197       6.0039282    
   22.437805       26.419994       8.5103893    
   18.628345       25.855898       8.3734083    
   16.841757       24.613365       11.500476    
   20.050184       25.666527       13.314288    
   19.014462       25.984661       16.969084    
   22.369867       26.828318       18.619909    
   24.276611       26.411230       15.341989    
   26.404152       23.184349       15.547041    
   27.469528       23.348152       11.880231    
   28.054335       27.104498       11.776582    
   30.486752       26.755308       14.718432    
   32.235683       23.599710       13.460852    
   32.778019       25.041092       9.9610491    
   34.256718       28.257198       11.351687    
   36.557129       26.272703       13.647699    
   37.724152       24.159964       10.733333    
   37.760220       26.606529       7.8238220    
   38.050674       30.077873       9.3556271    
   36.201061       33.327869       10.070655    
   36.304913       34.888451       6.5919943    
   32.638462       34.119656       5.7898507    
   29.111208       35.434151       6.3157830    
   27.391874       32.993923       8.7344017    
   23.571459       32.834839       8.7325306    
   21.220924       30.632107       10.724819    
   17.450281       30.110264       10.415787    
   15.354357       28.829672       13.313457    
   11.596801       28.935478       13.816952    
   11.511050       28.316233       17.584869    
   12.607018       31.518751       19.434149    
   13.615868       29.278349       22.349243    
   16.014715       27.177687       20.261301    
   17.833815       29.987608       18.459827    
   21.021317       30.316771       20.476225    
   23.735756       31.643892       18.142208    
   27.095938       33.402245       18.747589    
   27.494780       37.159641       18.002321    
   29.368540       36.474449       14.742361    
   26.370052       34.631886       13.260872    
   23.266499       36.336514       11.864806    
   20.241774       34.668179       13.448600    
   16.889193       34.613762       11.662995    
   13.505700       33.557724       13.099323    
   11.518426       31.988419       10.287637    
   10.078471       28.876829       8.7588835    
   12.889495       27.877087       6.4125624    
   10.356437       26.119553       4.1920261    
   8.4621601       29.354219       3.5859087    
   11.140828       31.997847       4.1279273    
   12.097382       34.021904       1.0807822    
   15.498883       35.683720       1.5380960    
   16.792614       38.174515     -0.98346478    
   20.106657       36.373634      -1.3451623    
   21.346352       33.013134      -2.6064043    
   23.985956       31.101719     -0.68633568    
   27.324085       29.468840      -1.3582720    
   27.108633       26.679773       1.1991122    
   24.199322       25.182558       3.1259530    
   24.937449       22.823858       6.0306306    
   22.533068       21.013788       8.2809668    
   20.592728       18.094660       9.6384878    
   17.012592       18.673248       8.5076647    
   14.049763       17.575390       10.676427    
   12.884542       14.046152       9.8242235    
   9.1045208       13.691763       9.8625641    
   5.6491756       14.222650       8.3927450    
   3.2122862       17.151358       8.7938690    
   5.2339416       18.445108       11.756301    
  -1.9080676       24.291336       12.065048    
 -0.58510721       20.980671       10.699989    
  -2.8999376       20.207920       7.7627234    
  -3.2783844       23.938389       7.1169467    
  0.46613771       24.456360       6.7879634    
  0.87414926       21.123638       4.9901967    
  -1.1989499       22.373383       2.0952284    
  0.95906329       25.480310       1.6059970    
   3.9321306       23.121395       1.6024212    
   2.2658417       20.774498     -0.87964892    
   1.7453722       23.701328      -3.2242260    
   5.1510816       25.251335      -2.5942447    
   7.1924248       22.104473      -3.1466193    
   7.2973514       20.397690      -6.5426097    
   8.9994507       17.234560      -5.3050323    
   6.2366529       16.607441      -2.7548096    
   4.6093822       13.228544      -3.4595978    
   2.5219436       10.991018      -1.2085313    
   2.8389421       11.872912       2.4849486    
   6.4530110       12.627354       1.5421085    
   8.6499681       13.784201       4.4330769    
   9.8854151       17.119265       5.7653499    
   13.518391       16.369436       4.9617853    
   12.697457       16.098110       1.2580320    
   11.204870       19.608292       1.3415147    
   14.243093       21.027931       3.1435690    
   16.434116       19.472795      0.42700168    
   14.431948       21.113392      -2.3814921    
   14.299518       24.473660     -0.61967373    
   18.038654       24.237326      8.89478102E-02
   18.872704       23.531885      -3.5624464    
   16.728769       26.511095      -4.6221223    
   18.547028       28.878016      -2.2410984    
   21.914429       27.765162      -3.6302617    
   23.682867       30.006279      -6.1138349    
   25.194925       28.396530      -9.2287025    
   28.166262       26.341780      -8.1535406    
   26.923143       26.370634      -4.5664158    
   27.250591       23.354311      -2.2688265    
   24.917202       21.770086      0.27539262    
   25.897575       19.011097       2.7258730    
   23.008947       17.377647       4.6514611    
   22.561579       14.285207       6.8252268    
   19.251442       12.567505       6.0270724    
   17.572889       9.1255569       6.1702518    
   18.444906       6.7176924       3.4032490    
   14.766670       6.1546307       2.4839447    
   14.813838       8.5656500     -0.45270136    
   17.225721       6.2368536      -2.2525363    
   14.569721       3.5966675      -2.8238006    
   11.130673       4.8418665      -1.7447624    
   8.4204016       5.6969547      -4.2736540    
   7.4099226       9.0186434      -2.6357281    
   10.903461       10.326499      -3.3132336    
   10.938502       9.6326380      -7.0586967    
   10.378242       13.305877      -7.8797874    
   13.038852       14.484676      -5.3865948    
   15.507051       12.155580      -7.1291037    
   14.712872       13.534341      -10.582837    
   15.001984       17.087067      -9.2284765    
   18.462280       16.485136      -7.7705946    
   19.643925       14.667381      -10.905780    
   18.687527       17.556068      -13.159602    
   19.788343       20.428480      -10.883233    
   23.341623       19.357159      -10.188751    
   25.936951       16.768274      -9.2283211    
   25.093567       14.490293      -6.2922945    
   27.377350       12.479882      -3.9799774    
   25.860085       10.046797      -1.4852786    
   27.926096       8.7873678       1.4834799    
   26.449350       5.8169413       3.2864418    
   26.855501       6.1632781       7.0575805    
   24.153931       3.8232269       8.3318377    
   22.616526       3.7507162       11.788772    
   24.922606       6.2857704       13.401114    
   22.401505       8.1784153       15.495393    
   21.532074       7.0824161       19.058012    
   18.069422       5.9160485       17.946409    
   18.956585       2.7815144       16.018232    
   16.260099       2.3104091       13.435408    
   17.187639       5.1140447       11.055440    
   19.838902       4.5487781       8.4210682    
   21.588917       7.8047476       7.5706267    
   23.187368       9.0539341       4.3953867    
   25.216667       12.258202       3.8650587    
   24.381460       13.959866      0.58066398    
   26.851362       16.387920     -0.93830627    
   25.133852       18.256786      -3.7580583    
   26.882261       20.814764      -5.9771943    
   24.582876       23.012831      -8.0262728    
   26.799709       22.430845      -11.053016    
   25.125423       19.691341      -13.092304    
   26.755180       16.254768      -13.386156    
   25.855446       12.745343      -12.239038    
   25.787298       10.640929      -9.1019621    
   28.682037       9.1753674      -7.0999079    
   27.946266       6.4530234      -4.5521016    
   30.379368       6.2079620      -1.6390889    
   30.627657       3.8398063       1.2693102    
   32.321762       4.6951118       4.5704966    
   34.420906       2.9617579       7.1650896    
   33.982849       3.9434721       10.802618    
   37.182732       4.0310941       12.853275    
   38.438370       5.8132830       15.977358    
   39.140633       8.9831581       13.966702    
   35.672619       9.0133619       12.453388    
   34.660702       8.1900425       8.8965397    
   36.775524       7.4209914       5.8358240    
   35.034237       7.5492730       2.4242969    
   35.432705       4.7817531     -0.15041371    
   34.157013       5.3689203      -3.7057106    
   31.771357       2.5780022      -4.6336417    
   30.492622       3.4239457      -8.0786009    
   29.649057       6.3700428      -10.273845    
   26.558159       7.0146523      -12.429044    
   27.410671       9.9272814      -14.772116    
   24.103897       9.5957947      -16.587723    
   21.966738       9.3516912      -13.446983    
   18.503792       10.830070      -14.006929    
   16.828667       9.9022684      -10.741347    
   16.508499       6.1238270      -10.707149    
   16.760590       4.2021680      -7.4127240    
   20.193222       4.1279435      -5.8369904    
 PROTEIN p1.CA                                                                           
   1.4800000       9.2040005      0.88400000    
   2.7920001       10.592000      -2.3989999    
   5.7750001       12.878000      -1.8290000    
   6.9480000       15.708000      -4.0450001    
   10.476000       16.716000      -4.9720001    
   11.566000       19.886000      -6.7189999    
   15.035000       20.497999      -8.0819998    
   16.815001       23.218000      -10.000000    
   20.134001       24.863001      -10.721000    
   20.655001       28.167999      -8.9899998    
   22.441000       30.080999      -6.2770000    
   21.542999       29.205000      -2.6819999    
   20.334999       32.729000      -1.8900000    
   18.024000       32.720001      -4.9180002    
   16.517000       29.452000      -3.6819999    
   16.107000       30.608999     -9.20000002E-02
   14.648000       33.952000      -1.1590000    
   11.770000       32.110001      -2.8550000    
   10.941000       30.115000      0.28600001    
   8.4820004       31.482000       2.9030001    
   9.1949997       31.729000       6.6500001    
   8.9410000       28.563000       8.7709999    
   8.1160002       26.396999       5.7350001    
   10.930000       23.841000       5.9970002    
   11.395000       21.063000       8.5710001    
   15.010000       20.030001       7.8660002    
   17.959999       21.482000       6.0120001    
   20.867001       19.291000       4.8839998    
   23.837999       21.603001       4.5370002    
   27.219000       20.580999       3.0920000    
   28.506001       24.007000       1.8580000    
   31.656000       24.968000      1.89999994E-02
   34.198002       26.344999       2.4800000    
   35.659000       29.056999      0.29699999    
   34.173000       32.066002      -1.4760000    
   34.451000       32.839001      -5.2049999    
   36.862000       35.313999      -6.7700000    
   33.936001       37.631001      -7.5590000    
   32.696999       37.358002      -3.9630001    
   35.568001       39.653999      -3.0190001    
   33.521000       42.555000      -4.3820000    
   31.228001       42.446999      -1.3450000    
   32.980000       40.338001       1.2970001    
   36.196999       40.349998       3.3069999    
   35.938999       36.735001       4.4850001    
   34.081001       33.441002       4.2740002    
   31.566999       34.200001       7.0300002    
   30.677000       37.528000       5.4530001    
   29.191000       35.396999       2.6789999    
   28.063999       32.362000       4.6880002    
   26.157000       34.442001       7.2340002    
   23.704000       35.424000       4.4759998    
   22.492001       31.893000       3.7790000    
   22.792999       30.914000       7.4489999    
   20.368999       33.694000       8.4090004    
   18.076000       32.750999       5.5190001    
   18.198000       29.069000       6.4660001    
   17.084000       29.893000       9.9969997    
   14.248000       31.993000       8.5660000    
   12.757000       29.254999       6.3660002    
   13.032000       26.650000       9.1370001    
   9.8590002       25.972000       11.122000    
   9.8129997       26.333000       14.943000    
   10.337000       22.576000       15.143000    
   12.979000       22.551001       12.409000    
   16.701000       21.797001       12.350000    
   19.743000       22.200001       10.134000    
   22.656000       19.788000       9.8730001    
   25.886999       21.406000       8.6899996    
   28.804001       19.290001       7.4340000    
   32.294998       20.667000       7.9150000    
   35.808998       20.080000       9.1669998    
   37.964001       21.615000       11.886000    
   41.174999       21.885000       9.8430004    
   40.820000       25.444000       8.4860001    
   44.327999       26.791000       7.7709999    
   43.620998       30.523001       7.9000001    
   43.478001       31.226000       4.1459999    
   41.645000       34.448002       3.3030000    
   38.196999       33.736000       1.8950000    
   38.002998       30.243999       3.3759999    
   36.904999       28.752001       6.6799998    
   35.504002       25.639999       8.3350000    
   32.720001       24.438999       10.623000    
   34.286999       26.320000       13.536000    
   34.085999       29.565001       11.546000    
   30.379000       28.868000       11.205000    
   29.829000       27.777000       14.815000    
   31.542000       30.844000       16.311001    
   29.436001       33.070999       14.072000    
   26.250999       31.267000       15.157000    
   27.093000       31.604000       18.870001    
   27.438000       35.344002       18.417000    
   24.556999       36.108002       16.052999    
   21.979000       33.314999       16.125000    
   19.483000       32.067001       18.687000    
   19.559999       28.569000       17.250000    
   20.622999       25.847000       19.669001    
   23.559000       23.580999       18.937000    
   21.802000       20.326000       19.830000    
   24.822001       18.198999       18.896000    
   28.280001       18.292000       17.396999    
   28.367001       14.970000       15.593000    
   31.625999       13.268000       14.730000    
   31.620001       11.256000       11.524000    
   34.497002       8.8160000       12.008000    
   35.338001       7.0580001       8.7449999    
   37.626999       3.9170001       8.5450001    
   39.980000       4.6900001       5.6479998    
   41.910000       7.6919999       4.4330001    
   45.333000       9.0520000       3.5480001    
   48.370998       8.3400002       5.6830001    
   50.523998       10.906000       7.4920001    
   54.083000       10.923000       8.7729998    
   54.030998       14.286000       10.539000    
   50.701000       14.019000       12.363000    
   47.723000       11.833000       13.203000    
   46.042000       10.607000       10.013000    
   42.692001       12.345000       9.5629997    
   39.719002       10.051000       10.056000    
   36.891998       12.409000       10.931000    
   34.535000       15.060000       9.6350002    
   31.931000       16.906000       11.708000    
   28.216999       17.604000       11.564000    
   26.837999       20.539000       13.520000    
   23.169001       20.049999       14.288000    
   21.443001       23.337000       15.015000    
   17.808001       23.393000       16.139999    
   15.759000       26.556999       15.609000    
   14.044000       26.281000       18.989000    
   13.864000       24.007000       22.020000    
   10.735000       22.417999       20.523001    
   12.733000       20.868999       17.687000    
   11.516000       17.518999       16.433001    
   13.554000       14.423000       17.261000    
   12.807000       10.794000       16.509001    
   15.460000       8.8360004       18.399000    
   13.615000       5.5139999       18.046000    
   13.853000       5.8540001       14.258000    
   17.676001       5.7280002       14.459000    
   18.356001       3.5360000       17.495001    
   20.671000      0.59200001       16.855000    
   19.139000      -2.7690001       17.886999    
   21.035999      -5.2220001       20.077999    
   21.538000      -8.8000002       18.913000    
   19.190001      -11.425000       20.368999    
   21.893000      -12.758000       22.684999    
   22.851000      -9.3640003       24.136000    
   19.219999      -8.2510004       24.145000    
   18.371000      -11.380000       26.158001    
   21.115999      -10.676000       28.674999    
   19.856001      -7.1279998       29.240000    
   16.288000      -8.3850002       29.525000    
   17.362000      -10.542000       32.470001    
   18.886999      -7.4940000       34.166000    
   15.902000      -6.0419998       36.021999    
   17.952999      -2.9210000       36.794998    
   17.452000      -2.0490000       33.115002    
   14.270000     -0.72200000       31.510000    
   13.052000      -3.4790001       29.125999    
   11.540000     -0.85699999       26.798000    
   14.899000      0.82900000       26.211000    
   16.386999      -2.5840001       25.504999    
   13.926000      -3.6670001       22.820000    
   14.045000     -0.22499999       21.190001    
   17.833000     -0.37700000       20.863001    
   20.621000       2.0020001       21.782000    
   21.148001       5.6700001       21.082001    
   23.598000       5.7800002       18.181000    
   25.511999       8.4809999       20.131001    
   27.118999       11.590000       18.579000    
   30.014999       9.6020002       17.101000    
   29.066000       7.7420001       13.947000    
   31.436001       5.1719999       12.545000    
   30.416000       5.0770001       8.8959999    
   32.318001       4.6609998       5.6570001    
   32.688999       7.3020000       2.9930000    
   32.004002       6.4239998     -0.62500000    
   34.812000       4.8070002      -2.5869999    
   35.599998       5.2189999      -6.2770000    
   33.770000       1.9770000      -7.0599999    
   30.695000       2.6840000      -4.9340000    
   27.313999       1.8370000      -6.4640002    
   25.667000       5.1350002      -5.5570002    
   28.514999       7.2249999      -7.0590000    
   27.361000       9.7790003      -9.6630001    
   30.615999       11.611000      -10.320000    
   30.541000       14.451000      -7.7729998    
   33.936001       14.860000      -5.9970002    
   32.403999       15.338000      -2.5309999    
   29.410000       13.001000      -2.7960000    
   28.135000       12.030000      0.65399998    
   26.830000       8.4980001       1.3990000    
   23.076000       7.9549999       1.6650000    
   23.695999       6.2210002       5.0070000    
   24.766001       9.4440002       6.7459998    
   21.983999       11.580000       5.2230000    
   19.417999       8.8730001       6.0609999    
   20.239000       9.0450001       9.7530003    
   19.844000       12.808000       9.6879997    
   16.559999       12.652000       7.7849998    
   15.025000       9.9250002       9.9720001    
   15.952000       11.582000       13.258000    
   15.468000       15.260000       12.411000    
   12.294000       15.307000       10.290000    
   8.8710003       13.704000       10.337000    
   7.1799998       11.841000       7.4380002    
   5.6599998       14.104000       4.8150001    
   7.7630000       17.066000       5.9860001    
   10.029000       19.129999       3.7290001    
   13.783000       18.538000       3.5250001    
   15.824000       21.346001       1.9080000    
   19.344999       21.214001      0.46200001    
   20.674999       24.344999      -1.3140000    
   24.166000       22.903000      -1.9510000    
   22.681000       19.577999      -3.1489999    
   25.784000       18.483000      -5.0770001    
   25.091000       14.855000      -6.0270000    
   21.424999       15.174000      -5.1069999    
   21.695999       12.371000      -2.5460000    
   19.277000       14.269000     -0.30500001    
   16.363001       13.926000      -2.7340000    
   17.070999       10.221000      -3.1190000    
   17.003000       9.7559996      0.64800000    
   13.929000       11.964000       1.0540000    
   12.043000       9.8979998      -1.5150000    
   13.079000       6.5980000      0.11600000    
   12.118000       7.9289999       3.5569999    
   8.7240000       9.4329996       2.6940000    
   9.6739998       13.102000       2.9770000    
   9.2360001       15.933000      0.49399999    
   12.309000       17.733000     -0.76400000    
   13.804000       20.740000      -2.4779999    
   17.327999       20.340000      -3.8759999    
   19.304001       23.032000      -5.6780000    
   22.941999       23.580999      -6.6230001    
   24.705000       26.325001      -8.6009998    
   26.520000       23.851999      -10.878000    
   24.627001       22.950001      -14.098000    
   25.968000       19.396999      -13.870000    
   23.731001       19.035000      -10.796000    
   20.809000       18.181000      -13.087000    
   22.709999       15.155000      -14.439000    
   23.473000       13.912000      -10.929000    
   19.910999       14.376000      -9.7119999    
   18.635000       12.381000      -12.672000    
   21.216999       9.7270002      -11.850000    
   20.094999       9.6099997      -8.2270002    
   16.617001       8.7840004      -9.5080004    
   17.829000       5.7600002      -11.487000    
   19.077000       4.3249998      -8.1859999    
   15.436000       4.3130002      -7.0739999    
   6.3720002       4.0619998      -3.3920000    
   4.5970001       7.2150002      -4.5520000    
   6.5050001       10.388000      -5.3959999    
   6.5310001       13.145000      -7.9740000    
   9.6090002       14.841000      -9.4239998    
   9.2609997       18.466999      -10.540000    
   11.899000       20.679001      -12.133000    
   12.009000       24.440001      -11.626000    
   12.369000       26.851999      -8.7259998    
   8.9580002       28.223000      -9.7060003    
   7.5180001       24.961000      -8.3839998    
   9.0660000       24.961000      -4.8990002    
   5.5689998       25.106001      -3.4310000    
   4.8369999       21.587999      -4.6599998    
   7.2870002       20.299000      -2.0420001    
   6.2509999       22.724001      0.71300000    
   2.7000000       21.382000      0.83399999    
   2.2390001       18.895000       3.6780000    
