# Supplementary material for: SAS-Pro: Simultaneous Residue Assignment and Structure Superposition for Protein Structure Alignment
Source: PLoS One. 2012 May 25;7(5):e37493. doi: 10.1371/journal.pone.0037493 (PMC3360771; doi:10.1371/journal.pone.0037493)
Supplement: File S2. — Results with the RIPC dataset. (ZIP) [file pone.0037493.s002.zip › RIPC results/d1qasa2.pdb_d1rsya_.pdb_dir/ALIGN]

           6          23
           7          29
           8          30
           9          31
          10          32
          11          33
          12          34
          13          35
          14          36
          15          37
          16          38
          17          39
          18          40
          19          41
          20          42
          21          43
          22          46
          23          48
          24          49
          25          50
          26          51
          27          52
          28          53
          29          54
          30          55
          31          56
          32          57
          37          85
          38          60
          39          62
          40          63
          41          64
          42          65
          43          66
          44          67
          45          68
          46          69
          47          70
          48          71
          49          72
          50          47
          51          73
          52          74
          53          75
          54          76
          55          77
          56          78
          57          79
          58          80
          59          81
          60          82
          61          83
          62          84
          63          28
          64          86
          65          89
          66          90
          67          91
          68          92
          69         118
          70          94
          71          95
          72          96
          73          97
          74          98
          75          99
          76         100
          77         101
          78         102
          79         103
          80         104
          81         105
          82         106
          83         107
          84         108
          85         109
          86         110
          87         111
          88         112
          89         113
          90         114
          91         115
          92         116
          93         117
          94         119
          95         122
          96         120
          97         121
          96         120
          97         121
          98         127
          99         125
         100         126
         101         128
         102         129
         103         130
         104         131
         105         132
         106         133
         107         134
         108         135
         109         136
         109         136
         110           7
         111           8
         112           9
         113          10
         114          11
         115          12
         116          14
         117          13
         118          15
         119          16
         120          17
         121          18
         122          19
         123          20
         124          21
RMSD =     3.06
 Nfrag =          112
SASnseq =     2.73
