# Supplementary material for: SAS-Pro: Simultaneous Residue Assignment and Structure Superposition for Protein Structure Alignment
Source: PLoS One. 2012 May 25;7(5):e37493. doi: 10.1371/journal.pone.0037493 (PMC3360771; doi:10.1371/journal.pone.0037493)
Supplement: File S2. — Results with the RIPC dataset. (ZIP) [file pone.0037493.s002.zip › RIPC results/d1qasa2.pdb_d1rsya_.pdb_dir/ALIGN_SEQ]

         109         136
         108         135
         107         134
         106         133
         105         132
         104         131
         103         130
         102         129
         101         128
         100         126
          99         125
          97         121
          96         120
          94         119
          93         117
          92         116
          91         115
          90         114
          89         113
          88         112
          87         111
          86         110
          85         109
          84         108
          83         107
          82         106
          81         105
          80         104
          79         103
          78         102
          77         101
          76         100
          75          99
          74          98
          73          97
          72          96
          71          95
          70          94
          68          92
          67          91
          66          90
          65          89
          64          86
          62          84
          61          83
          60          82
          59          81
          58          80
          57          79
          56          78
          55          77
          54          76
          53          75
          52          74
          51          73
          49          72
          48          71
          47          70
          46          69
          45          68
          44          67
          43          66
          42          65
          41          64
          40          63
          39          62
          36          61
          35          59
          34          58
          32          57
          31          56
          30          55
          29          54
          28          53
          27          52
          26          51
          25          50
          24          49
          23          48
          22          46
          21          43
          20          42
          19          41
          18          40
          17          39
          16          38
          15          37
          14          36
          13          35
          12          34
          11          33
          10          32
           9          31
           8          30
           7          29
           6          23
           5          22
 Nalign =           97
RMSD =     2.54
SAS =     2.62
