# Supplementary material for: SAS-Pro: Simultaneous Residue Assignment and Structure Superposition for Protein Structure Alignment
Source: PLoS One. 2012 May 25;7(5):e37493. doi: 10.1371/journal.pone.0037493 (PMC3360771; doi:10.1371/journal.pone.0037493)
Supplement: File S2. — Results with the RIPC dataset. (ZIP) [file pone.0037493.s002.zip › RIPC results/d1qasa2.pdb_d1rsya_.pdb_dir/PROTEIN-CORDS]

 PROTEIN p1.CA                                                                           
   13.693261       29.903086      -24.987309    
   16.609707       27.491421      -24.628998    
   15.116216       23.998798      -24.148359    
   17.229004       21.440783      -22.338743    
   16.501184       17.815493      -21.524122    
   17.066671       17.016930      -17.868174    
   17.436449       13.460020      -16.740189    
   17.390163       12.662450      -13.044844    
   18.187325       9.1937084      -11.775080    
   16.861467       8.7615871      -8.2475271    
   19.327242       6.0677891      -7.2272272    
   19.084944       5.6201644      -3.4609408    
   18.000050       7.4386106     -0.32716566    
   19.839447       7.3077154       2.9573338    
   18.892937       7.7534771       6.6272545    
   15.512308       9.3643589       5.8544488    
   14.207149       11.467736       8.7779188    
   11.316107       9.7293987       10.432625    
   9.3549137       11.502728       13.180645    
   5.5509672       11.276312       13.369898    
   7.9183121       5.8626566       9.9415808    
   8.5114174       3.9472032       6.7088642    
   7.5137691       3.4723699       2.9868975    
   9.2669888       6.1751165      0.89586335    
   8.6857119       7.5706162      -2.5620885    
   10.493505       10.474309      -4.1777830    
   8.5800714       13.064708      -6.1972966    
   10.658649       15.146729      -8.6125288    
   9.0739698       18.318956      -9.8724728    
   9.9792652       21.159483      -12.182455    
   8.7030802       24.573059      -11.236801    
   8.9735575       27.229172      -13.896661    
   6.9310184       28.732477      -16.719704    
   3.6218617       27.190399      -17.693335    
   5.0513072       24.625261      -20.107460    
   7.8507056       23.458647      -17.844604    
   5.6857305       22.884441      -14.828669    
   5.6186051       19.127148      -14.430368    
   6.1972852       16.274420      -12.013023    
   7.2476978       12.631735      -11.804639    
   7.3604932       10.182569      -8.9274979    
   8.9346085       6.8674769      -8.0325727    
   7.4671602       3.6487076      -6.7187014    
   7.0297627       3.3047180      -2.9794176    
   9.7364216       1.2786890      -1.2825648    
   8.1371832     -0.81060797       1.4528046    
   9.4755554     -0.36749396       4.9827514    
   12.882505       1.0835110       4.1810136    
   14.038682       4.5832291       5.0294833    
   17.621279       3.6158679       5.8574305    
   18.666506       2.3771801       2.4192989    
   15.770456       2.5939305     -9.72500443E-02
   16.961399       2.1175685      -3.6942744    
   14.843135       3.1061206      -6.6620483    
   17.388374       3.3665395      -9.5147362    
   14.706349       5.1515050      -11.535978    
   15.370960       7.7902598      -14.167426    
   12.989547       10.563836      -15.126414    
   13.187169       12.970061      -18.047739    
   11.787972       16.483879      -18.293900    
   11.908068       18.866774      -21.199215    
   12.528975       22.386265      -19.929716    
   12.001569       25.158875      -22.505690    
   12.845546       28.156796      -20.221674    
   15.556672       26.894606      -17.802927    
   16.347425       30.298832      -16.289724    
   12.957228       30.510302      -14.579176    
   12.897098       26.857664      -13.516273    
   13.693791       25.130894      -10.217649    
   14.006920       21.423889      -9.5961504    
   12.399807       20.097139      -6.4349227    
   13.111974       16.714556      -4.8710041    
   10.398488       15.539404      -2.5114343    
   10.268373       12.526744     -0.22446433    
   6.9553075       11.234904       1.0983311    
   5.8770728       8.4934721       3.4397166    
   3.2881980       6.4561057       1.5739111    
  4.42570113E-02   5.6070118       3.3584120    
  -2.9028533       4.2951331       1.2999159    
  -5.5447192       5.4655161       3.7813118    
  -4.2618036       8.5800591       5.5833454    
  -2.4688339       10.462156       2.7793248    
   1.3260138       10.425051       2.4399011    
   3.4326315       12.072691       5.1439800    
   6.1095290       14.623194       4.1622124    
   9.5385971       13.219703       5.0879507    
   11.874430       15.862006       3.6499443    
   12.530094       18.056892      0.63519681    
   15.034481       20.174561      -1.2912171    
   14.529736       22.784861      -4.0344868    
   17.301279       23.759932      -6.3870716    
   17.263208       26.573568      -9.0185881    
   18.098324       25.219633      -12.537180    
   21.420509       27.070393      -12.898292    
   22.520275       25.754036      -9.4580088    
   21.746437       22.132162      -10.278982    
   25.048288       20.209196      -10.481791    
   25.547819       17.296621      -12.871765    
   26.826736       13.764715      -12.425317    
   26.604961       11.849653      -9.1634073    
   25.385611       14.060514      -6.3233767    
   23.704117       13.799570      -2.9239094    
   20.529814       15.845247      -2.3768113    
   20.488949       17.005352       1.2496755    
   16.926929       16.985626       2.5484338    
   15.308583       19.767698       4.5702405    
   12.450779       19.444830       7.0674829    
   9.1465082       21.361166       6.9322572    
   10.602414       24.334631       8.8264742    
   13.245135       24.331787       6.1311388    
   15.927929       23.170420       8.5202074    
   18.422070       20.661451       7.0818114    
   18.107439       17.073732       8.3658590    
   21.558058       16.072771       9.7041054    
   21.893950       12.903344       7.6409574    
   18.913912       12.610846       5.2902579    
   19.901171       12.486564       1.6033329    
   19.034678       11.089954      -1.7922305    
   21.842020       9.7665510      -4.0304646    
   21.075319       10.871060      -7.5525603    
   22.592915       11.313003      -10.985162    
   21.761517       14.474831      -12.940273    
   22.115517       15.045071      -16.668903    
   21.332500       18.229351      -18.633415    
   21.564274       17.866957      -22.410402    
   21.292503       20.720743      -24.903185    
 PROTEIN p2.CA                                                                           
   21.521000       28.645000       22.413000    
   18.384001       26.621000       21.613001    
   17.166000       29.226000       19.129000    
   20.201000       28.639000       16.917999    
   19.858000       24.847000       17.181999    
   16.240000       25.271000       16.114000    
   17.285000       27.063000       12.908000    
   19.590000       24.212000       11.787000    
   18.643999       21.915001       8.9370003    
   16.872999       18.811001       10.312000    
   18.162001       15.382000       9.3409996    
   15.471000       14.320000       6.8889999    
   17.601999       12.167000       4.6110001    
   19.326000       12.798000       1.2720000    
   18.495001       12.090000      -2.3399999    
   20.982000       11.460000      -5.1700001    
   19.980000       12.590000      -8.6370001    
   21.493000       13.246000      -12.065000    
   20.552999       15.782000      -14.698000    
   21.493999       16.313000      -18.339001    
   19.936001       18.283001      -21.125000    
   19.825001       16.370001      -24.410999    
   20.445000       19.024000      -27.083000    
   20.080999       16.409000      -29.801001    
   16.450001       15.491000      -28.944000    
   15.718000       18.660000      -26.976999    
   14.655000       17.054001      -23.702000    
   15.709000       17.341000      -20.068001    
   16.830999       13.978000      -18.677000    
   16.400000       13.369000      -14.959000    
   17.903999       10.425000      -13.112000    
   16.396000       9.6540003      -9.6759996    
   19.059999       7.3540001      -8.3020000    
   18.747999       6.6170001      -4.5730000    
   17.905001       8.1370001      -1.1780000    
   19.674999       7.5830002       2.1059999    
   19.069000       8.0389996       5.7979999    
   15.344000       8.7379999       5.4499998    
   13.390000       9.1230001       8.6960001    
   10.923000       6.3220000       9.6529999    
   7.3060002       7.5019999       9.6040001    
   5.6290002       4.1199999       10.150000    
   5.2610002       1.8770000       13.212000    
   7.5920000     -0.76099998       11.764000    
   10.504000       1.6480000       12.110000    
   10.397000       2.2869999       8.3629999    
   8.7489996       4.1760001       5.5149999    
   7.4840002       3.3420000       1.9850000    
   9.2530003       6.0479999     -4.80000004E-02
   8.6619997       7.1719999      -3.5799999    
   9.6300001       10.362000      -5.3930001    
   7.4590001       12.898000      -7.1780000    
   9.3179998       14.990000      -9.7889996    
   7.9879999       17.898001      -11.783000    
   8.7370005       21.334999      -13.151000    
   7.3920002       24.570999      -11.733000    
   5.5390000       26.594999      -12.796000    
   4.0170002       24.198999      -15.358000    
   4.3600001       20.679001      -13.879000    
   2.3180001       19.250999      -16.764999    
   4.2810001       15.997000      -16.547001    
   3.8710001       14.794000      -12.960000    
   6.2779999       11.867000      -12.575000    
   6.4870000       9.3959999      -9.7170000    
   8.9639997       6.5840001      -9.1180000    
   7.8179998       3.1170001      -7.9910002    
   7.0520000       2.8460000      -4.2779999    
   9.7500000       1.0369999      -2.3099999    
   8.1709995     -0.57499999      0.72700000    
   9.7629995     -0.76200002       4.1640000    
   13.069000      0.93699998       3.4940000    
   14.904000       4.0479999       4.6040001    
   17.636000       3.7330000       1.9119999    
   15.934000       2.8680000      -1.3750000    
   17.730000       2.5950000      -4.7280002    
   15.274000       3.8069999      -7.3480000    
   17.438000       3.8320000      -10.508000    
   14.728000       5.6269999      -12.479000    
   14.917000       8.1029997      -15.329000    
   12.415000       10.674000      -16.472000    
   12.175000       12.789000      -19.596001    
   10.753000       16.327000      -19.926001    
   10.409000       17.378000      -23.599001    
   11.129000       21.082001      -23.146999    
   13.048000       23.339001      -25.605000    
   16.198000       24.771999      -24.028999    
   15.028000       28.334000      -24.504999    
   11.936000       27.584999      -22.378000    
   13.963000       25.921000      -19.618000    
   15.522000       28.957001      -17.955000    
   12.409000       30.089001      -16.136000    
   11.579000       26.688999      -14.651000    
   12.397000       24.941999      -11.401000    
   12.744000       21.212999      -10.992000    
   11.111000       19.950001      -7.7919998    
   11.905000       16.615999      -6.1370001    
   9.8830004       15.491000      -3.1190000    
   10.016000       12.198000      -1.2560000    
   6.6760001       10.903000      0.12700000    
   5.8020000       7.9860001       2.4289999    
   3.1800001       5.8860002      0.63300002    
  4.80000004E-02   4.9180002       2.5730000    
  -2.7990000       3.0039999       1.0130000    
  -5.4080000       4.3049998       3.4730000    
  -4.1760001       7.7080002       4.6320000    
  -2.8329999       10.887000       3.0290000    
  0.75500000       10.304000       1.9400001    
   3.0660000       12.204000       4.2309999    
   5.7659998       14.245000       2.5420001    
   9.1700001       13.449000       4.0100002    
   11.148000       16.267000       2.4189999    
   11.955000       18.122000     -0.79000002    
   14.384000       20.386000      -2.6210001    
   14.213000       22.556999      -5.7179999    
   16.587999       23.016001      -8.6169996    
   16.261999       26.368000      -10.474000    
   17.160999       25.549000      -14.093000    
   19.108999       28.809999      -14.461000    
   21.658001       27.551001      -11.902000    
   22.353001       24.356001      -13.815000    
   25.493999       24.090000      -15.944000    
   24.302000       22.183001      -18.975000    
   26.396999       20.412001      -21.577000    
   27.722000       18.393999      -18.584999    
   25.893000       15.627000      -16.684999    
   25.111000       17.007999      -13.218000    
   25.077999       14.543000      -10.343000    
   24.785000       15.309000      -6.6370001    
   23.459999       14.309000      -3.2509999    
   20.987000       16.857000      -1.8609999    
   19.804001       17.017000       1.7700000    
   16.006001       16.997999       1.8670000    
   14.494000       20.232000       3.2330000    
   11.453000       20.392000       5.5019999    
   8.3170004       20.948000       3.4449999    
