# Supplementary material for: SAS-Pro: Simultaneous Residue Assignment and Structure Superposition for Protein Structure Alignment
Source: PLoS One. 2012 May 25;7(5):e37493. doi: 10.1371/journal.pone.0037493 (PMC3360771; doi:10.1371/journal.pone.0037493)
Supplement: File S2. — Results with the RIPC dataset. (ZIP) [file pone.0037493.s002.zip › RIPC results/d1qq5a_.pdb_d3chya_.pdb_dir/ALIGN]

           2          41
           3          44
           4          45
           5          46
           6          43
           7         117
           6          43
           7         117
           8         116
           9         115
          10         114
          11         113
          12         112
          12         112
          13         161
          14         162
          15         160
          16         159
          17         158
          18         157
          19         156
          20         155
          21         154
          22         153
          23         152
          24         151
          25         148
          26         146
          27         150
          28         149
          32          59
          33         141
          34         140
          35         139
          36         138
          37         137
          38         136
          39         135
          40         133
          41         132
          41         132
          42         126
          43         131
          44         127
          45         123
          46         125
          43         131
          44         127
          45         123
          46         125
          47         128
          48         124
          52          17
          53          11
          54          10
          55           9
          56           8
          57           7
          58           6
          65         111
          66         102
          67         104
          68         103
          69          99
          70          98
          71         100
          83          13
          84         172
          85         171
          86         170
          87         169
          88         167
          90           1
          91         251
          92         250
          93         246
          94         248
          95         247
          96         243
          97         245
          98         244
          97         245
          98         244
          99         238
         100         240
         101         242
         102         241
         104         173
         105         190
         106         189
         107         188
         108         187
         109         186
         110         165
         111         185
         112         184
         113         180
         114         183
         115         182
         116         181
         117         179
RMSD =     3.03
 Nfrag =           89
SASnseq =     3.40
