# Supplementary material for: SAS-Pro: Simultaneous Residue Assignment and Structure Superposition for Protein Structure Alignment
Source: PLoS One. 2012 May 25;7(5):e37493. doi: 10.1371/journal.pone.0037493 (PMC3360771; doi:10.1371/journal.pone.0037493)
Supplement: File S2. — Results with the RIPC dataset. (ZIP) [file pone.0037493.s002.zip › RIPC results/d1qq5a_.pdb_d3chya_.pdb_dir/ALIGN_SEQ]

         125         226
         124         224
         114         183
         113         180
         104         173
          84         172
          63         134
          47         128
          44         127
          42         126
          32          59
          29          48
           5          46
           4          45
           3          44
           2          41
 Nalign =           16
RMSD =     3.07
SAS =    19.19
