# Supplementary material for: SAS-Pro: Simultaneous Residue Assignment and Structure Superposition for Protein Structure Alignment
Source: PLoS One. 2012 May 25;7(5):e37493. doi: 10.1371/journal.pone.0037493 (PMC3360771; doi:10.1371/journal.pone.0037493)
Supplement: File S2. — Results with the RIPC dataset. (ZIP) [file pone.0037493.s002.zip › RIPC results/d1qq5a_.pdb_d3chya_.pdb_dir/PROTEIN-CORDS]

 PROTEIN p2.CA                                                                           
   4.3307266       1.8942375       30.327499    
   5.2997608      -1.3798807       31.993540    
   4.8223939      -1.5101864       35.786217    
   8.2862453      -3.0451963       35.993153    
   9.9840326     -3.12133692E-03   34.430309    
   13.092823      0.59116048       36.604748    
   13.162421       4.0684600       38.187500    
   16.201578       5.9160132       39.605263    
   15.132153       8.5030165       42.306438    
   17.866400       11.142593       42.861141    
   17.904896       13.573443       45.769047    
   20.306019       14.473544       48.613716    
   17.524710       14.065622       51.207829    
   16.836233       10.431342       52.080406    
   13.337509       11.347163       53.400444    
   12.310561       12.883035       50.053555    
   13.698073       9.7803421       48.254059    
   11.517171       7.6239676       50.572025    
   8.4413357       9.7887669       49.800537    
   8.9084387       9.3960066       46.031406    
   9.5626173       5.6665025       46.351460    
   6.3168454       5.3009310       48.351341    
   4.2614751       7.3313704       45.885799    
   5.5728936       5.1762080       42.972519    
   4.7334609       2.0881569       45.006203    
   1.1552304       3.3463793       45.461334    
  0.82607079       3.6269290       41.657696    
   2.1367362      5.97721525E-02   41.078598    
   5.7950444      0.91790468       40.288479    
   8.0151777      -1.1270893       42.593357    
   11.369663      -1.3560239       40.780560    
   13.021543       1.7216219       42.294456    
   16.662693       2.4831905       43.102570    
   18.047836       5.6475377       44.717426    
   21.057673       7.9748006       44.250820    
   22.224901       10.864932       46.421364    
   23.641724       13.357185       43.888264    
   24.224554       13.697372       40.113884    
   27.556324       11.834375       40.306747    
   26.156971       8.8942890       42.301811    
   23.326067       8.7188473       39.754658    
   25.657541       8.4839296       36.725811    
   27.657875       5.7274518       38.567482    
   24.396118       3.8007436       38.711693    
   22.908516       4.5656300       35.281189    
   26.181543       3.3439634       33.844101    
   25.199732     -0.11513148       35.203186    
   22.419561      5.92276752E-02   32.584667    
   18.843807      -1.1517398       32.803600    
   17.022028       2.0431898       33.907238    
   13.806905       3.2550273       32.327309    
   13.108736       6.5859413       33.987961    
   14.899767       9.1338892       36.203880    
   13.286161       11.480475       38.780769    
   15.835925       14.027919       39.978416    
   15.791034       17.046749       42.198734    
   17.079731       20.288454       40.677910    
   19.284386       21.145718       43.688442    
   21.991360       18.652237       44.671429    
   25.644037       19.061447       45.607121    
   28.543047       18.041441       43.337231    
   26.391996       17.548670       40.225368    
   22.977898       19.285046       40.236919    
   19.785183       18.321665       38.363884    
   20.530022       20.340136       35.199097    
   24.104723       18.966976       35.034912    
   22.857542       15.373237       35.446762    
   20.197531       15.912037       32.708309    
   22.703033       17.435684       30.214333    
   25.027189       14.465866       30.832117    
   22.239206       11.949327       30.265440    
   21.122561       13.712996       27.025194    
   24.717653       13.739673       25.679405    
   25.315527       10.007564       26.381861    
   24.723879       7.8405032       23.407200    
   23.234266       4.8973269       25.254501    
   20.854406       6.8441992       27.546034    
   20.054499       9.9381437       25.565338    
   16.367012       9.0692539       25.386822    
   15.767622       8.2160702       29.048252    
   12.773903       10.148733       30.444437    
   13.833531       12.658862       33.150009    
   11.310857       14.266852       35.484673    
   12.815802       17.267286       37.274975    
   11.669683       18.016582       40.867382    
   11.992735       21.492960       42.333027    
   11.013996       23.342674       45.554188    
   9.8920631       26.388769       43.577122    
   9.0694456       26.988857       39.968712    
   11.001139       29.820362       38.257259    
   10.429181       30.590088       34.595760    
   14.145995       30.530066       33.778217    
   14.616669       27.225142       35.541016    
   11.675532       25.677538       33.587509    
   13.062492       26.888861       30.233507    
   16.638567       25.846380       31.025640    
   15.430015       22.361332       31.981503    
   13.122958       22.040035       28.928429    
   15.774192       23.236988       26.495108    
   18.264961       20.775660       28.024521    
   15.884477       17.795820       27.456877    
   13.745131       17.392239       30.606808    
   10.643851       15.293633       30.012072    
   8.6163044       17.295256       32.631805    
   8.9970350       19.183046       35.912861    
   6.9917016       19.041054       39.155666    
   7.0240288       21.271002       42.263298    
   7.3240099       19.513079       45.590233    
   5.5598288       18.667437       47.844643    
   3.2547820       16.605415       45.611481    
  0.73878145       13.806713       46.030613    
  0.34224847       10.462276       44.282913    
  -2.3214827       11.863522       41.964001    
 -8.49955902E-02   14.718534       40.856846    
   2.8301535       12.337729       40.234112    
  0.52901047       10.011213       38.293106    
 -0.55209947       12.897398       36.212158    
   2.9901266       13.918337       35.446301    
   3.9900174       10.352818       34.548241    
  0.98114908       9.8501425       32.284462    
   1.6701108       13.156016       30.456194    
   5.2855535       12.075001       29.847960    
   4.3189068       8.5674829       28.752741    
   1.8493887       10.152001       26.314972    
   4.3477097       12.791977       25.056358    
   6.9741387       10.059130       24.475330    
   4.5856233       7.5126700       23.013239    
   5.1630020       4.9638438       25.859440    
 PROTEIN p1.CA                                                                           
   12.127000       28.127001       48.117001    
   13.349000       25.437000       45.723999    
   16.381001       23.871000       47.396999    
   16.563000       20.642000       45.393002    
   15.913000       19.400999       41.862000    
   15.023000       15.709000       41.786999    
   14.930000       13.843000       38.466000    
   13.056000       10.810000       37.247002    
   15.627000       8.6180000       35.445000    
   14.219000       6.3480000       32.730000    
   12.670000       8.4139996       29.971001    
   13.630000       11.706000       31.603001    
   17.416000       11.879000       31.982000    
   17.976000       8.6809998       29.965000    
   16.627001       7.6640000       26.540001    
   14.712000       4.3420000       26.816000    
   14.856000       4.1370001       23.016001    
   18.643999       3.7969999       23.135000    
   18.237000      1.99999996E-02   23.577999    
   17.469999      5.90000004E-02   19.839001    
   20.642000      -1.8099999       18.771999    
   20.466999      -4.5689998       21.392000    
   16.815001      -5.2969999       20.572001    
   17.427000      -5.3490000       16.830999    
   20.047001      -8.0559998       17.412001    
   17.568001      -10.030000       19.554001    
   15.197000      -10.174000       16.573999    
   16.278000      -8.4259996       13.354000    
   13.365000      -6.5819998       11.802000    
   11.607000      -6.2519999       15.159000    
   13.831000      -3.9860001       17.223000    
   11.306000      -1.1090000       17.284000    
   8.5080004      -3.4020000       18.386000    
   10.578000      -4.9699998       21.169001    
   11.818000      -1.5930001       22.409000    
   8.2700005     -0.29100001       22.791000    
   6.6030002      -3.3369999       24.353001    
   9.5570002      -3.9400001       26.662001    
   9.2700005     -0.40400001       28.069000    
   5.4590001     -0.60200000       28.302999    
   5.5390000      -3.9230001       30.163000    
   8.4010000      -2.7720001       32.363998    
   6.0879998      1.60000008E-02   33.605999    
   3.0070000      -2.2119999       33.883999    
   4.9169998      -4.8369999       35.849998    
   6.3060002      -2.2739999       38.270000    
   2.7620001      -1.0190001       38.903999    
   1.1460000      -4.4470000       39.157001    
   3.7720001      -6.0219998       41.398998    
   3.5139999      -3.0450001       43.777000    
 -0.29200000      -3.0079999       43.757000    
 -0.41600001      -6.7760000       44.438000    
   1.9870000      -6.2639999       47.301998    
   4.4790001      -8.6049995       45.626999    
   7.5339999      -6.4109998       45.140999    
   10.576000      -7.5089998       43.127998    
   13.291000      -4.9720001       42.261002    
   13.432000      -3.2140000       38.903000    
   16.073000      -5.6370001       37.691002    
   13.646000      -8.5550003       37.983002    
   10.857000      -6.3920002       36.542999    
   13.042000      -5.4330001       33.587002    
   13.949000      -9.0740004       32.889000    
   10.348000      -10.272000       33.257000    
   9.1269999      -7.5489998       30.889000    
   11.776000      -8.5590000       28.365000    
   10.833000      -12.236000       28.679001    
   7.1980000      -11.314000       28.062000    
   8.0819998      -9.1610003       25.056000    
   10.243000      -11.799000       23.365999    
   7.5739999      -14.376000       24.177999    
   4.9860001      -12.537000       22.082001    
   7.2979999      -13.130000       19.110001    
   7.4369998      -16.855000       19.860001    
   10.869000      -16.969999       21.520000    
   11.793000      -18.730000       24.773001    
   15.102000      -17.162001       25.940001    
   16.833000      -18.646000       28.992001    
   17.645000      -16.589001       32.092999    
   21.249001      -16.165001       30.952000    
   20.049000      -14.596000       27.702999    
   17.653000      -12.314000       29.591000    
   20.198000      -11.130000       32.167000    
   22.624001      -10.451000       29.325001    
   20.282000      -8.4580002       27.070000    
   18.591999      -6.6199999       29.957001    
   22.000000      -5.0700002       30.599001    
   21.038000      -2.6970000       27.791000    
   18.951000     -0.79600000       30.334999    
   22.080000     -6.10000007E-02   32.360001    
   23.639999       1.5160000       29.260000    
   20.865999       3.9560001       28.282000    
   22.273001       7.0710001       26.667000    
   21.516001       10.239000       28.603001    
   19.716999       12.963000       26.666000    
   22.249001       15.279000       24.952000    
   21.474001       18.242001       27.202999    
   21.288000       16.473000       30.576000    
   24.945999       17.034000       31.445999    
   24.773001       20.766001       30.752001    
   21.475000       21.046000       32.636002    
   22.819000       19.332001       35.742001    
   25.919001       21.528000       35.650002    
   23.974001       24.792000       35.551998    
   21.721001       23.587999       38.396999    
   24.528000       23.454000       40.963001    
   24.864000       24.391001       43.771000    
   21.187000       23.424999       44.221001    
   20.851000       19.923000       45.618000    
   20.493000       17.521000       42.676998    
   19.252001       13.949000       42.844002    
   17.601000       11.059000       41.050999    
   14.483000       9.3120003       42.359001    
   14.043000       6.1500001       40.286999    
   12.367000       2.7460001       40.117001    
   15.764000       1.3410000       39.183998    
   17.403000      -1.0380000       41.651001    
   20.473000      0.42699999       43.416000    
   22.983000      -1.4370000       41.237000    
   21.162001     -0.58499998       38.021000    
   21.245001       3.1010001       38.915001    
   24.913000       3.3590000       39.914001    
   25.981001       1.4250000       36.794998    
   23.680000       3.6129999       34.672001    
   24.885000       6.8870001       36.175999    
   28.538000       5.7919998       36.077999    
   28.375000       4.7030001       32.425999    
   27.073999       8.1560001       31.531000    
   29.766001       9.8649998       33.590000    
   27.278999       11.743000       35.755001    
   28.235001       10.393000       39.186001    
   29.524000       13.789000       40.389000    
   26.434999       15.575000       39.091999    
   24.267000       14.220000       41.895000    
   24.035000       14.700000       45.665001    
   22.072001       11.451000       45.793999    
   20.855000       8.7309999       43.469002    
   17.775000       7.3299999       45.214001    
   16.289000       3.9010000       44.433998    
   12.760000       3.0000000       45.557999    
   14.111000     -0.41000000       46.549000    
   14.409000      0.43900001       50.250999    
   10.646000       1.0070000       50.387001    
   9.8660002      -2.0660000       48.270000    
   7.2849998     -0.18099999       46.223000    
   7.3920002       1.4670000       42.797001    
   6.3520002       4.9320002       41.681999    
   3.7579999       6.4650002       41.966999    
   3.3310001       4.8620000       45.411999    
   3.6949999       7.7430000       47.917000    
   6.4140000       5.8820000       49.873001    
   8.7840004       6.1609998       46.929001    
   8.5419998       9.9770002       46.979000    
   8.8210001       9.9650002       50.787998    
   12.451000       8.8789997       50.285999    
   13.439000       12.325000       49.033001    
   13.091000       14.072000       52.400002    
   14.566000       11.006000       54.127998    
   17.705999       11.229000       52.014999    
   18.069000       14.962000       51.317001    
   16.504999       16.533001       54.390999    
   14.457000       18.910999       52.230999    
   10.666000       19.226999       52.464001    
   8.3179998       18.466000       49.535000    
   7.7110000       22.212999       49.227001    
   11.446000       22.792000       48.626999    
   11.632000       20.230000       45.853001    
   11.284000       20.662001       42.106998    
   10.560000       17.194000       40.695000    
   11.363000       16.621000       37.014999    
   9.8240004       13.931000       34.820000    
   8.7819996       13.232000       31.233000    
   6.4070001       10.503000       32.480999    
   2.7950001       11.470000       33.056999    
   2.1530001       8.9099998       35.806999    
   5.3049998       10.058000       37.631001    
   4.3330002       13.697000       37.237999    
   1.0070000       12.686000       38.766998    
   2.6050000       10.800000       41.637001    
   4.9889998       13.609000       42.555000    
   2.1689999       16.176001       42.473999    
 -3.79999988E-02   13.920000       44.598999    
   2.7750001       13.695000       47.131001    
   3.2880001       17.452000       47.296001    
   6.3189998       18.371000       45.160999    
   6.4159999       21.221001       42.653999    
   6.7560000       19.533001       39.282001    
   8.3649998       20.412001       35.977001    
   7.2049999       18.122000       33.182999    
   9.5170002       17.555000       30.239000    
   7.2370000       17.306000       27.190001    
   9.1700001       16.191000       24.124001    
   6.1180000       15.389000       21.988001    
   3.8499999       18.267000       20.945000    
  0.15600000       17.347000       21.323999    
 -0.68099999       18.888000       17.964001    
   1.8600000       16.690001       16.179001    
  0.52700001       13.511000       17.794001    
  -3.0510001       14.402000       16.902000    
  -2.0990000       14.830000       13.251000    
  7.40000010E-02   11.711000       13.252000    
  -2.8840001       9.6560001       14.504000    
  -4.9850001       10.942000       11.605000    
  -2.2650001       10.624000       8.9469995    
  -3.7780001       7.3060002       7.8720002    
  -2.5390000       3.8780000       8.9580002    
  -1.2400000       4.2090001       12.532000    
   2.3320000       2.9630001       13.085000    
   2.3110001       2.9289999       12.707000    
   3.6489999       1.2790000       16.329000    
   3.1650000      0.79200000       15.739000    
   6.0009999       3.8920000       17.830000    
   5.4060001       3.5130000       17.184000    
   2.9809999       6.1580000       17.431000    
   2.5580001       6.0539999       17.143999    
   1.0700001       3.6770000       19.577999    
  0.56400001       3.7969999       19.480000    
   3.7279999       3.9050000       22.275999    
   3.2200000       3.9280000       22.190001    
   3.7019999       7.6890001       21.943001    
 -8.20000023E-02   7.8350000       22.281000    
  0.12200000       5.6999998       25.427999    
   3.1520000       7.2290001       27.149000    
   3.9700000       10.808000       26.110001    
  0.93800002       12.806000       27.343000    
 -0.23600000       14.174000       30.660999    
  -2.5780001       11.621000       32.247002    
  -6.1539998       12.817000       32.742001    
  -6.4340000       11.516000       36.332001    
  -3.2650001       13.324000       37.394001    
  -2.7880001       16.805000       38.808998    
  -1.2730000       19.143000       36.216999    
   2.4610000       19.830999       36.509998    
   3.4419999       23.281000       37.778999    
   5.6129999       23.843000       34.709999    
   6.1490002       22.275000       31.311001    
   9.3260002       22.672001       29.274000    
   10.421000       21.138000       25.930000    
   13.839000       19.975000       27.146999    
   16.031000       19.490000       30.226000    
   18.229000       22.374001       29.086000    
   15.393000       24.754000       29.909000    
   15.268000       23.900999       33.623001    
   18.049999       26.275000       34.792000    
   16.230000       29.113001       33.043999    
   12.954000       27.916000       34.570000    
   14.365000       27.933001       38.108002    
   15.651000       31.500000       37.754002    
   12.534000       33.016998       36.186001    
   10.833000       30.955999       38.884998    
   12.448000       32.104000       42.140999    
