# Supplementary material for: SAS-Pro: Simultaneous Residue Assignment and Structure Superposition for Protein Structure Alignment
Source: PLoS One. 2012 May 25;7(5):e37493. doi: 10.1371/journal.pone.0037493 (PMC3360771; doi:10.1371/journal.pone.0037493)
Supplement: File S2. — Results with the RIPC dataset. (ZIP) [file pone.0037493.s002.zip › RIPC results/d2adma1.pdb_d2hmyb_.pdb_dir/ALIGN]

           3         251
           4         122
           5         124
           6         127
           7         128
           8         125
           9         123
          10         126
          20         180
          21         322
          22         321
          23         318
          24         315
          25         313
          26         311
          27         308
          29         155
          30         162
          31         163
          32         164
          33         165
          34         167
          73         287
          74           2
          75           4
          76           5
          77           6
          78           7
          85         166
          86         307
          87         306
          88         303
          89         305
          90         302
         102         290
         103          52
         104          53
         105          54
         106          50
         107          55
         114          46
         115          22
         116          21
         117          20
         118          23
         119          24
         120          17
         185          74
         186         113
         187         112
         188         108
         189         109
         190         104
         195          86
         196         129
         197         130
         198         131
         199         132
         200         133
         201         136
         209         111
         210          68
         211          66
         212          69
         213          70
         214          65
RMSD =     3.93
 Nfrag =           57
SASnseq =     6.90
