# Supplementary material for: SAS-Pro: Simultaneous Residue Assignment and Structure Superposition for Protein Structure Alignment
Source: PLoS One. 2012 May 25;7(5):e37493. doi: 10.1371/journal.pone.0037493 (PMC3360771; doi:10.1371/journal.pone.0037493)
Supplement: File S2. — Results with the RIPC dataset. (ZIP) [file pone.0037493.s002.zip › RIPC results/d2adma1.pdb_d2hmyb_.pdb_dir/ALIGN_SEQ]

         202         140
         201         136
         200         133
         199         132
         198         131
         197         130
         196         129
         189         109
         188         108
         177         102
         166          99
         165          85
         160          76
         158          73
         156          72
         155          71
         148          59
         146          44
         144          42
         141          41
         126          31
         125          30
         122          28
         121          26
         119          24
         118          23
         115          22
          78           7
          77           6
          76           5
          75           4
          67           3
          39           1
 Nalign =           33
RMSD =     6.45
SAS =    19.54
