# Supplementary material for: SAS-Pro: Simultaneous Residue Assignment and Structure Superposition for Protein Structure Alignment
Source: PLoS One. 2012 May 25;7(5):e37493. doi: 10.1371/journal.pone.0037493 (PMC3360771; doi:10.1371/journal.pone.0037493)
Supplement: File S2. — Results with the RIPC dataset. (ZIP) [file pone.0037493.s002.zip › RIPC results/d2adma1.pdb_d2hmyb_.pdb_dir/PROTEIN-CORDS]

 PROTEIN p1.CA                                                                           
   3.7384155       7.9892693       58.404541    
   3.2794220       11.593273       59.550533    
   1.9244099       10.780286       62.979530    
  -1.0565842       13.111292       63.422516    
 -0.57658583       15.594300       66.342514    
  -3.4795942       14.292311       68.431511    
  -1.9346024       10.840306       68.169518    
   1.5073974       12.086303       69.286522    
 -0.17460437       13.931312       72.154518    
  -2.0406163       10.814322       73.252518    
   1.1243795       8.7253132       73.218536    
   3.0493827       11.435312       75.106529    
  0.38737318       11.399327       77.833527    
  0.93036342       7.6663256       78.410538    
   4.6963649       8.1563177       78.596542    
   6.7713585       8.5203190       81.752548    
   10.455355       8.5313139       82.677559    
   12.314349       9.2123175       85.932556    
   14.042357       12.585315       86.168556    
   17.390360       12.086301       84.437569    
   16.135357       9.0692968       82.499573    
   17.206364       8.3192854       78.931572    
   14.448372       8.9442854       76.370567    
   14.986375       7.3662767       72.933571    
   13.152384       7.7942743       69.656563    
   14.173385       5.2132635       66.983574    
   13.757400       6.1152558       63.305573    
   13.426404       9.7092581       64.596565    
   14.135417       11.883248       61.546558    
   13.553421       15.389254       62.983547    
   12.402409       14.001265       66.345551    
   8.5914116       14.584275       66.688538    
   8.3113956       12.549285       69.911545    
   11.512396       13.841280       71.507545    
   10.211407       17.423283       71.095535    
   6.6184001       16.705297       72.178528    
   7.7183895       14.819301       75.317535    
   10.064395       17.624298       76.362534    
   7.3204031       20.204304       75.800522    
   4.9163895       18.178314       77.906517    
   7.1403818       16.693316       80.608528    
   10.199385       18.946310       80.826530    
   13.919389       19.224298       80.065536    
   15.305374       17.118299       82.927544    
   16.081373       14.074294       80.734558    
   18.707375       12.665280       78.375565    
   17.168386       12.758274       74.856560    
   18.564386       10.380265       72.207573    
   17.497393       9.8342581       68.614571    
   18.541391       7.1602488       66.095581    
   18.215403       7.6922417       62.348579    
   19.828407       5.8002319       59.484589    
   19.296419       8.3862247       56.724579    
   21.784424       11.295220       57.198578    
   19.327438       13.478220       55.266567    
   16.437428       12.823235       57.663563    
   18.274422       13.350239       60.949566    
   17.289429       16.887243       61.873554    
   17.408419       17.165253       65.679550    
   17.661423       20.142258       68.092545    
   20.938419       20.843256       69.990555    
   19.555405       19.376265       73.237549    
   19.079401       15.945262       71.630562    
   21.891397       13.469254       70.960571    
   21.585403       12.351246       67.341576    
   22.888395       8.9592381       66.233589    
   23.287403       7.6772304       62.652592    
   22.653395       3.9472325       62.704601    
   20.387388       1.0912331       61.809601    
   18.338379      0.79224664       64.990601    
   17.752373      -2.8817518       64.219604    
   21.476370      -3.6187623       64.305618    
   22.814373     -0.86675918       66.562614    
   24.280361      -2.0057545       69.856621    
   24.428360      0.86025071       72.367615    
   26.185350      0.44425428       75.680618    
   23.200348       1.7142673       77.638611    
   19.625343      0.62728006       78.315598    
   16.811352       3.1542876       78.257584    
   13.970348       4.2532992       80.489578    
   11.505358       5.2742987       77.797569    
   11.309366       4.5282874       74.079567    
   8.8533754       6.5062890       71.934555    
   8.1673870       6.2252831       68.250557    
   6.2793918       5.2642779       65.145554    
   8.2533875       2.3912716       63.635567    
   8.4443941       1.9002604       59.839569    
   5.6853924     -0.39673677       58.554569    
   6.8863935      -2.7727461       55.847576    
   8.7663898      -5.8347545       54.634590    
   12.429390      -6.2357655       53.586597    
   12.797400      -2.4467671       53.374592    
   21.028404      -5.0047970       50.059620    
   17.465397      -6.1047864       50.877613    
   17.692387      -9.9137869       51.029621    
   21.258387      -9.6207914       52.323631    
   20.221382      -7.4387817       55.249622    
   17.007380      -9.4257717       55.726620    
   18.987370      -12.510776       56.622631    
   20.959366      -10.719773       59.352634    
   17.601364      -9.5417604       60.671619    
   16.126358      -13.039758       60.488625    
   19.014349      -14.314759       62.578636    
   19.058350      -11.347754       64.943634    
   15.355349      -11.359742       65.757622    
   13.751336      -14.283733       67.583626    
   10.170340      -13.174726       66.966614    
   10.711349      -13.132738       63.193615    
   8.2763462      -15.561735       61.540611    
   7.0713568      -15.763741       57.943611    
   7.7503667      -12.582747       55.958603    
   6.9823651      -10.873737       59.276596    
   7.1543756      -7.0677385       59.190590    
   9.7073774      -4.4227419       60.144588    
   7.5553737      -3.0037289       62.930580    
   7.6383610      -6.3357253       64.762589    
   11.452364      -6.2397342       64.744598    
   11.525368      -2.6597311       66.037590    
   9.2183590      -3.7627187       68.876587    
   11.527347      -6.6347218       69.880600    
   14.655355      -4.4987307       69.623604    
   12.930355      -1.7507221       71.626587    
   11.948343      -4.1497126       74.420593    
   15.539339      -5.4457211       74.562607    
   16.971346      -1.9247237       74.922600    
   14.594342      -1.2017108       77.809593    
   15.931334      -1.3667042       81.345596    
   13.848323      -3.1956928       83.971596    
   10.769324      -1.1336830       84.660583    
   11.297337      0.78530622       81.427574    
   8.4053469       1.8833075       79.210571    
   7.8973575       1.9253029       75.446564    
   4.9773641       3.6053021       73.649559    
   4.6483731       2.8342936       69.905556    
   1.9993811       3.3462946       67.220551    
   1.7633789      0.26729095       64.982559    
 -0.70862013      -1.5787092       62.709553    
  -3.2636304      -3.7546990       64.427551    
  -2.2946332      -6.8377070       62.366562    
 -0.10764349      -8.3457050       65.083572    
  -3.2116504      -8.8396912       67.228569    
  -4.5556517      -11.598694       65.007568    
  -2.0286467      -12.560707       62.318581    
 -0.15265588      -15.868712       62.417591    
   3.2943504      -14.371721       61.633598    
   3.0813460      -12.389714       64.858589    
   2.4323325      -15.343705       67.174599    
   6.0193291      -15.307712       68.444611    
   6.0243387      -11.508711       68.946594    
   2.8973334      -11.925697       71.091591    
   4.4793177      -14.610695       73.270599    
   7.6133251      -12.468702       73.630600    
   5.6663275      -9.4316950       74.833588    
   3.5263166      -11.533683       77.185593    
   6.5553079      -13.017688       78.906601    
   8.7393179      -9.8766918       78.999603    
   6.3253179      -7.4776816       80.634590    
   2.9093208      -5.8746715       80.983574    
   1.1653340      -4.8176761       77.764565    
  -1.5956595      -2.2426698       77.172554    
  -3.2096486      -1.9676749       73.742554    
  -5.1956382       1.1653272       72.789536    
  -7.3176332      0.80532408       69.687531    
  -7.1646194       3.9543204       67.550522    
  -8.2156134       2.6223137       64.156525    
  -7.6616015       4.2373018       60.779522    
  -6.2725964       7.5293050       62.035519    
  -3.5235882       8.0582905       59.488522    
  -4.1755757       9.8842840       56.188515    
  -3.8455789       6.6272783       54.221527    
  -7.0715857       4.8892865       55.171520    
  -6.4145947       1.1922854       54.917534    
  -4.2236037      0.74228686       57.980541    
  -5.8106132      0.24830000       61.375538    
  -3.5376163       1.5613009       64.113541    
  -3.0396287      0.51031005       67.697540    
 -0.92663044       2.2183118       70.396545    
  0.96735692     -0.27868932       72.531555    
   2.1923513      0.75331771       75.957558    
   4.5953412      -1.8916856       77.231567    
   6.2303348      -1.7866814       80.672577    
   9.1693268      -4.1246872       81.134583    
   7.7423139      -5.1806746       84.490585    
   5.9113097      -8.4596729       83.888588    
   2.1093066      -8.6086626       84.162575    
 -0.73868853      -9.2496605       81.729576    
  -2.6366758      -7.5226636       78.956566    
  -5.1456699      -4.6586561       79.151550    
  -7.3396606      -3.9446595       76.131546    
  -8.5456505     -0.35565665       75.770531    
  -10.812639       1.3233436       73.286522    
  -10.713629       5.0463409       72.493515    
  -13.146619       7.7933469       71.670502    
  -12.071607       10.498336       69.238495    
  -13.282600       14.003342       70.075485    
  -12.158589       17.576336       69.380478    
  -9.5415964       17.362335       72.153481    
  -8.1146011       14.125329       70.810493    
  -8.4596128       10.637334       72.248505    
  -10.016625       9.4433460       75.501503    
  -9.1966372       5.8743467       76.631516    
  -11.889646       3.4553578       77.790512    
  -10.837658      0.18735780       79.471527    
  -12.428662      -2.7126424       77.627525    
  -11.138674      -5.8306413       79.310539    
  -8.1026821      -7.1866436       81.086548    
  -6.2656894      -10.505650       80.613564    
  -3.9446969      -10.944649       83.633568    
  -2.9137027      -14.405653       82.493584    
  -2.2746911      -13.438664       78.867584    
  0.47530735      -15.572675       77.326591    
  0.30231905      -14.414684       73.726593    
  -3.0256796      -15.602679       72.350586    
  -4.8856683      -13.513680       69.745575    
  -6.3386641      -10.263674       71.009560    
 PROTEIN p2.CA                                                                           
   22.087000       2.2860000       65.969002    
   24.334999       3.6270001       68.686996    
   25.837000      0.87300003       70.873001    
   25.201000       1.0840000       74.621002    
   27.832001      0.83300000       77.303001    
   25.962000      0.17600000       80.547997    
   23.363001      -2.6180000       80.098999    
   20.645000      -1.3110000       82.477997    
   17.850000      -3.7660000       81.872002    
   19.674999      -7.0609999       82.325996    
   17.295000      -9.5959997       83.792000    
   14.106000      -7.6869998       82.750000    
   11.679000      -9.4899998       80.305000    
   9.5509996      -7.9200001       77.488998    
   6.8930001      -8.5609999       74.792000    
   6.9340000      -7.2839999       71.133003    
   3.4990001      -6.1710000       69.925003    
   2.7509999      -4.8620000       66.404999    
   6.3220000      -5.9660001       65.939003    
   6.6900001      -4.8889999       62.323002    
   10.374000      -5.1929998       61.539001    
   11.160000      -5.5890002       65.247002    
   12.624000      -2.1550000       65.953003    
   11.676000      -2.2460001       69.661003    
   13.256000      -5.7240000       69.856003    
   16.672001      -4.4770002       68.647003    
   16.421000      -1.4230000       70.928001    
   15.709000      -3.2390001       74.226997    
   17.861000      -6.2210002       73.330002    
   20.787001      -3.7820001       73.235001    
   20.145000      -2.8940001       76.846001    
   20.063999      -6.4930000       78.071999    
   16.304001      -7.1209998       78.237999    
   15.127000      -10.499000       76.789001    
   12.092000      -11.137000       74.500000    
   9.3570004      -13.631000       75.471001    
   6.4600000      -12.959000       73.026001    
   6.0409999      -11.409000       69.575996    
   2.9170001      -10.479000       67.634003    
   2.4779999      -9.3409996       63.995998    
  9.99999978E-03  -10.480000       61.299000    
   1.6520000      -9.1289997       58.070000    
   2.9510000      -12.102000       56.000000    
   5.7030001      -10.077000       54.418999    
   6.7210002      -8.7320004       57.868000    
   6.7459998      -12.078000       59.750000    
   9.0780001      -13.259000       57.005001    
   11.730000      -10.585000       57.424000    
   11.344000      -11.073000       61.193001    
   12.123000      -14.826000       61.273998    
   14.930000      -14.051000       58.842999    
   16.809999      -12.111000       61.471001    
   15.357000      -13.266000       64.838997    
   14.523000      -16.898001       64.080002    
   10.843000      -16.846001       65.149002    
   7.6479998      -16.204000       63.215000    
   5.5990000      -13.652000       65.193001    
   2.1870000      -14.876000       66.207001    
 -0.92699999      -14.094000       64.126999    
  -4.0209999      -11.894000       64.575996    
  -4.0139999      -10.226000       67.969002    
  -7.7140002      -9.7119999       68.614998    
  -8.0229998      -13.521000       68.588997    
  -5.4239998      -14.036000       71.300003    
  -6.6240001      -14.712000       74.853996    
  -4.7839999      -12.470000       77.364998    
  -4.4169998      -15.364000       79.872002    
  -1.9910001      -17.041000       77.445000    
  0.56099999      -14.222000       77.291000    
   3.8580000      -14.880000       79.253998    
   4.7700000      -13.046000       82.497002    
   6.7600002      -9.9860001       81.386002    
   8.0790005      -6.7270002       82.892998    
   7.8889999      -4.3429999       79.917000    
   5.2309999      -4.0760002       77.172997    
   6.2259998      -2.6229999       73.813004    
   3.7040000      -1.3660001       71.273003    
   4.0599999      0.90600002       68.230003    
  0.30700001      0.69300002       67.470001    
  -1.8700000       2.1320000       64.637001    
  -3.6830001       5.4070001       65.459999    
  -7.4829998       5.2150002       65.297997    
  -10.310000       7.5040002       66.271004    
  -12.513000       6.3779998       69.127998    
  -16.296000       6.2589998       69.023003    
  -16.569000       7.7259998       72.542000    
  -19.865999       9.3160000       73.372002    
  -19.716999       7.5689998       76.734001    
  -19.030001       8.2659998       80.399002    
  -16.302000       10.896000       79.986000    
  -13.115000       8.9729996       79.177002    
  -11.889000       5.5530000       80.149002    
  -11.259000       1.8690000       79.730003    
  -14.650000      0.79000002       78.324997    
  -14.563000       3.6040001       75.725998    
  -11.750000       1.6830000       73.944000    
  -13.672000      -1.2610000       72.404999    
  -13.393000      -1.5230000       68.657997    
  -9.8380003     -6.59999996E-02   68.667999    
  -6.5530000      -1.9140000       68.514000    
  -5.4410000      4.30000015E-02   71.594002    
  -8.0730000      -1.8960000       73.484001    
  -5.9369998      -5.0190001       73.042999    
  -2.9660001      -3.3829999       74.763000    
  -5.2119999      -2.4000001       77.711998    
  -6.8870001      -5.7440000       78.047997    
  -3.3750000      -7.1869998       78.276001    
  -2.2140000      -4.6380000       80.848999    
  -5.2849998      -5.2020001       83.096001    
  -4.4229999      -8.9200001       83.344002    
 -0.60000002      -9.0860004       83.325996    
  0.37200001      -5.8670001       85.110001    
   3.7690001      -4.9809999       83.588997    
   5.8660002      -2.4549999       85.511002    
   6.2810001     -0.29600000       82.399002    
   4.2420001      0.19100000       79.175003    
   6.1900001       1.6520000       76.211998    
   4.4299998       3.0940001       73.098999    
   4.9169998       5.4320002       70.128998    
   2.8269999       7.0619998       67.440002    
   2.8820000       9.7690001       64.804001    
   3.5950000       13.460000       65.471001    
  1.40000004E-02   14.776000       65.059998    
  -1.3820000       12.300000       67.647003    
  -1.5030000       14.785000       70.538002    
  -3.9180000       16.893000       68.457001    
  -5.9970002       14.223000       66.711998    
  -9.7530003       14.884000       67.163002    
  -9.3500004       18.184999       69.045998    
  -7.5630002       16.445000       71.902000    
  -9.7580004       13.457000       72.736000    
  -7.5749998       10.698000       71.292999    
  -4.6859999       11.409000       73.678001    
  -7.0929999       11.984000       76.602997    
  -8.5179996       8.5019999       76.220001    
  -5.1479998       6.7560000       76.182999    
  -4.2719998       8.8649998       79.226997    
  -7.4289999       8.1750002       81.295998    
  -7.2979999       4.4559999       80.396004    
  -3.7390001       4.1859999       81.711998    
  -4.6350002       6.1430001       84.876999    
  -7.4990001       3.6970000       85.600998    
  -5.2199998      0.64600003       85.352997    
  -3.0309999       2.4230001       87.966003    
 -0.16900000       3.9180000       85.866997    
   1.7730000       7.2179999       85.666000    
   1.7000000       8.9150000       82.254997    
   4.6719999       10.605000       80.551003    
   4.6279998       11.620000       76.848000    
   6.7540002       13.922000       74.695999    
   7.3590002       14.585000       71.002998    
   10.964000       14.031000       69.806999    
   12.643000       14.676000       66.426003    
   15.288000       12.213000       65.135002    
   17.649000       14.895000       63.834999    
   18.245001       15.759000       67.519997    
   19.554001       12.253000       68.316002    
   22.195000       11.485000       65.682999    
   19.966000       10.419000       62.742001    
   19.865999       12.742000       59.683998    
   16.170000       12.861000       58.875000    
   13.368000       15.265000       59.735001    
   10.934000       13.063000       61.717999    
   8.8629999       14.000000       64.813004    
   6.9159999       11.197000       66.598000    
   5.3390002       10.893000       70.094002    
   6.7140002       8.4910002       72.705002    
   4.6500001       7.4520001       75.692001    
   6.1090002       5.9010000       78.810997    
   3.9389999       4.6350002       81.669998    
   5.0029998       3.3039999       85.109001    
   2.7520001       1.3910000       87.572998    
   1.8730000       3.6559999       90.514999    
   3.1540000       1.2880000       93.204002    
   6.7890000       1.5540000       92.014999    
   6.9080000       5.2010002       93.060997    
   8.9540005       6.4590001       90.113998    
   9.0880003       10.262000       90.297997    
   12.455000       11.109000       88.682999    
   12.203000       9.7880001       85.069000    
   13.103000       12.165000       82.218002    
   13.496000       12.323000       78.403999    
   16.972000       12.217000       76.693001    
   18.784000       15.507000       76.035004    
   19.509001       16.674000       72.430000    
   22.944000       16.773001       70.836998    
   24.673000       18.283001       67.796997    
   24.304001       16.372999       64.532997    
   27.364000       15.041000       62.710999    
   26.153000       12.517000       60.145000    
   24.457001       13.680000       56.973999    
   22.740000       11.936000       54.008999    
   25.979000       12.137000       52.021999    
   27.534000       9.7539997       54.500999    
   25.000000       6.9359999       54.112999    
   25.101000       6.3579998       50.345001    
   26.186001       3.1719999       48.633999    
   28.621000       3.2600000       45.680000    
   26.982000       4.4619999       42.387001    
   27.556999       1.0850000       40.820999    
   24.906000     -0.52700001       43.060001    
   22.149000       2.0710001       42.516998    
   22.177000       2.8060000       38.730000    
   18.708000       1.2460001       38.396000    
   17.202999       3.9430001       40.653000    
   18.138000       6.8309999       38.417000    
   15.163000       8.6140003       36.948002    
   15.643000       10.945000       33.935001    
   13.177000       13.715000       33.126999    
   13.027000       16.659000       30.680000    
   10.696000       18.697001       32.904999    
   13.345000       18.896999       35.681000    
   13.820000       22.408001       37.082001    
   16.778999       23.556000       39.245998    
   15.569000       26.301001       41.612999    
   18.662001       26.427999       43.876999    
   22.445999       26.287001       43.821999    
   23.980000       23.113001       45.332001    
   25.041000       23.524000       48.959000    
   28.781000       23.445999       49.853001    
   28.666000       22.823000       53.598999    
   26.646000       20.398001       55.613998    
   23.462999       21.660999       57.391998    
   20.924999       20.278999       59.902000    
   18.041000       21.162001       57.528999    
   16.424999       19.826000       54.367001    
   17.719000       21.688999       51.296001    
   15.514000       21.688999       48.202000    
   17.424999       22.006001       44.928001    
   14.733000       21.510000       42.310001    
   11.252000       20.429001       41.201000    
   9.9759998       17.933001       38.641998    
   6.4780002       18.150000       37.092999    
   4.1929998       20.313999       39.286999    
   6.4190001       20.451000       42.375999    
   4.3379998       18.466999       44.848000    
   4.4450002       15.204000       46.826000    
   7.1820002       13.029000       45.377998    
   8.4029999       15.587000       42.855000    
   11.083000       17.488001       44.786999    
   14.907000       17.087999       44.676998    
   16.981001       17.413000       47.924999    
   20.673000       17.919001       48.651001    
   22.907000       15.096000       49.847000    
   24.572001       17.606001       52.237999    
   21.445999       18.306999       54.332001    
   19.077000       15.929000       56.116001    
   16.823000       13.317000       54.521999    
   13.076000       14.075000       54.301998    
   10.455000       12.008000       56.101002    
   10.329000       8.4200001       54.800999    
   6.6690001       7.5190001       54.166000    
   4.9610000       4.1409998       53.882000    
   2.2670000       5.1129999       51.403000    
   3.3199999       8.3039999       49.618000    
   2.9790001       9.0059996       45.902000    
   4.7329998       10.899000       43.109001    
   7.6220002       10.095000       40.820999    
   10.174000       9.8319998       43.655998    
   7.6630001       7.7459998       45.619999    
   8.3339996       6.8690000       49.216000    
   11.868000       8.0990000       49.723000    
   11.952000       11.466000       48.004002    
   14.569000       12.060000       45.340000    
   18.174000       13.090000       45.766998    
   20.792999       14.801000       43.558998    
   23.733000       12.384000       43.577999    
   26.636999       12.923000       41.174000    
   24.767000       14.965000       38.583000    
   21.818001       12.583000       38.292999    
   18.596001       12.287000       40.386002    
   17.677000       8.9840002       42.132000    
   15.650000       7.3800001       44.886002    
   17.257999       5.9330001       47.984001    
   18.025000       2.2040000       48.034000    
   16.569000     -3.70000005E-02   50.794998    
   19.951000     -0.17800000       52.650002    
   20.287001       3.6440001       52.654999    
   16.764000       3.4770000       54.040001    
   17.597000       1.1910000       56.930000    
   20.466999       3.4920001       57.762001    
   18.312000       6.6190000       57.720001    
   16.018000       4.8169999       60.194000    
   18.912001       3.8239999       62.439999    
   18.987000      0.10300000       61.668999    
   22.391001      -1.7220000       61.516998    
   23.990000      -3.3299999       58.370998    
   23.702000      -6.7659998       59.958000    
   19.941999      -6.6050000       59.519001    
   18.868999      -8.6910000       56.478001    
   16.455999      -6.5920000       54.398998    
   13.418000      -8.0459995       52.487000    
   14.096000      -9.1389999       48.874001    
   11.238000      -7.0250001       47.373001    
   12.060000      -3.2939999       47.145000    
   8.3269997      -2.4870000       47.314999    
   7.6620002      -4.1719999       50.658001    
   10.937000      -2.8420000       52.117001    
   9.8859997      0.79799998       51.416000    
   6.5400000      0.11200000       53.091999    
   8.0850000      -1.6100000       56.105999    
   10.690000       1.0829999       56.612000    
   8.3710003       4.0180001       56.251999    
   6.1599998       2.3900001       58.951000    
   8.9469995       1.5610000       61.487000    
   10.940000       3.2560000       64.272003    
   14.160000       5.2960000       64.549004    
   16.271000       2.7539999       66.573997    
   18.606001       5.3460002       68.192001    
   15.852000       7.3690000       69.911003    
   14.348000       4.2210002       71.376999    
   17.714001       3.1420000       72.799004    
   18.173000       6.4070001       74.683998    
   14.743000       6.1370001       76.334999    
   15.176000       2.4380000       77.109001    
   18.347000       3.3789999       79.011002    
   16.561001       6.0250001       81.073997    
   13.772000       3.5500000       81.837997    
   16.267000       1.1310000       83.370003    
   17.757999       4.0630002       85.252998    
   14.677000       5.1680002       87.244003    
   13.726000       1.4990000       87.865997    
   17.247999      0.77200001       89.185997    
   17.534000       3.6989999       91.661003    
   16.091000       2.6040001       95.031998    
   17.927999       3.8929999       98.144997    
   17.143999       3.1159999       101.81000    
