# Supplementary material for: SAS-Pro: Simultaneous Residue Assignment and Structure Superposition for Protein Structure Alignment
Source: PLoS One. 2012 May 25;7(5):e37493. doi: 10.1371/journal.pone.0037493 (PMC3360771; doi:10.1371/journal.pone.0037493)
Supplement: File S2. — Results with the RIPC dataset. (ZIP) [file pone.0037493.s002.zip › RIPC results/d2bbma_.pdb_d4clna_.pdb_dir/ALIGN]

           2          35
           3          34
           4          38
           5          42
           6          44
           7          47
           3          34
           4          38
           5          42
           6          44
           7          47
           8          45
           9          43
          10          46
          11          48
          12          49
          13          50
          14          51
          15          55
          16          52
          17          53
          18          54
          19          56
          20          72
          21          57
          22          58
          23          59
          24          60
          25          61
          26          62
          27          64
          26          62
          27          64
          28          69
          29          68
          30          66
          31          67
          32          71
          33          70
          34          74
          35          75
          36          76
          37          73
          38          77
          39          79
          40          80
          41          78
          41          78
          42           9
          43           3
          44           6
          45           2
          46           4
          47           5
          48           8
          49          10
          50           7
          51          11
          52          12
          53          13
          54          14
          55          15
          56          17
          57          18
          58          22
          59          23
          60          24
          61          25
          62          26
          99         149
         100         144
         101         142
         102         141
         103         137
         104         136
         105         138
         105         138
         106         101
         107         102
         108         100
         109          99
         110         105
         126         126
         127         124
         128         118
         129         122
         130         125
         131         121
         131         121
         132         129
         133         128
         134         131
         135         132
         136         130
         144         115
         145         116
         146         109
         147         112
         148         114
         149         111
RMSD =     9.25
 Nfrag =           91
SASnseq =    10.17
