# Supplementary material for: SAS-Pro: Simultaneous Residue Assignment and Structure Superposition for Protein Structure Alignment
Source: PLoS One. 2012 May 25;7(5):e37493. doi: 10.1371/journal.pone.0037493 (PMC3360771; doi:10.1371/journal.pone.0037493)
Supplement: File S2. — Results with the RIPC dataset. (ZIP) [file pone.0037493.s002.zip › RIPC results/d2bbma_.pdb_d4clna_.pdb_dir/ALIGN_SEQ]

         138         148
         137         145
         135         132
         134         131
         132         129
         130         125
         127         124
         122         123
         121         119
         115         108
         110         105
         107         102
         106         101
          93          94
          89          93
          86          92
          83          89
          80          85
          40          80
          39          79
          38          77
          36          76
          35          75
          34          74
          32          71
          31          67
          30          66
          27          64
          26          62
          25          61
          24          60
          23          59
          22          58
          21          57
          19          56
          18          54
          17          53
          16          52
          14          51
          13          50
          12          49
          11          48
          10          46
           8          45
           6          44
           5          42
           4          38
           2          35
 Nalign =           48
RMSD =     8.55
SAS =    17.81
