# Supplementary material for: SAS-Pro: Simultaneous Residue Assignment and Structure Superposition for Protein Structure Alignment
Source: PLoS One. 2012 May 25;7(5):e37493. doi: 10.1371/journal.pone.0037493 (PMC3360771; doi:10.1371/journal.pone.0037493)
Supplement: File S2. — Results with the RIPC dataset. (ZIP) [file pone.0037493.s002.zip › RIPC results/d2bbma_.pdb_d4clna_.pdb_dir/PROTEIN-CORDS]

 PROTEIN p2.CA                                                                           
   12.286094      -6.8779855       12.802759    
   13.462821      -9.3812666       10.146083    
   13.674675      -13.207963       10.301556    
   13.910457      -13.442187       6.5679922    
   16.418909      -15.552122       4.6711912    
   19.427282      -14.346071       2.6847713    
   17.566727      -14.747107     -0.61397493    
   15.250089      -12.169488       1.0293388    
   18.009001      -9.9512234       2.3452575    
   19.852442      -9.9790630      -1.0210228    
   17.024082      -8.5914526      -3.1459341    
   17.180904      -6.0602717     -0.37751552    
   20.821524      -5.0520954     -0.98970801    
   20.244114      -4.9200830      -4.7468143    
   17.397062      -2.5858610      -3.8685827    
   19.377537     -0.64515662      -1.3691596    
   21.841255     -0.39865640      -4.3118224    
   19.863865       1.5642819      -6.8818521    
   19.550682       4.3411317      -4.2516928    
   23.164230       4.3795075      -2.9710085    
   24.780386       5.7458200      -6.1153836    
   28.275959       6.3747506      -4.6271367    
   28.352276       2.9354749      -3.1308918    
   29.268364       4.2239513      0.36941737    
   26.510719       2.2701626       2.2372415    
   23.997072       5.0164032       3.0611978    
   21.408373       7.1586995       1.3043600    
   21.433306       10.923910       1.1394308    
   18.719799       13.465528      0.39091268    
   20.582609       13.944983      -2.8480988    
   20.658955       10.168942      -3.8470628    
   16.982037       9.7838202      -2.8523021    
   16.813187       13.098503      -4.7133708    
   17.929731       11.642028      -8.0267334    
   15.954849       8.3847389      -7.8377976    
   12.647997       10.193383      -7.2990403    
   13.750797       12.098780      -10.387368    
   14.550504       9.1222429      -12.694580    
   11.085453       7.7908325      -12.299829    
   9.7086544       11.203485      -13.420465    
   8.9858465       12.830641      -10.066567    
   10.660025       16.176123      -9.4307165    
   10.322272       16.916498      -5.7067127    
   11.377529       19.573378      -3.2600973    
   13.718341       19.665907     -0.34799114    
   11.005353       19.353882       2.2640450    
   9.5895891       16.163532      0.74884194    
   13.017059       14.579403      0.48136967    
   13.936902       15.831112       3.8679044    
   10.585669       14.488915       5.1428404    
   11.073503       11.216041       3.2821760    
   14.419056       10.730279       5.0723543    
   13.293222       11.882272       8.5509119    
   10.908532       9.0244446       8.1720371    
   13.364967       6.1918921       7.5670657    
   16.178061       7.8112369       9.6735001    
   15.597120       5.8907747       12.886795    
   18.614809       7.2122121       14.660540    
   18.923264       10.678009       13.095579    
   22.435019       10.893412       11.656357    
   20.656382       12.327528       8.5632095    
   21.384577       9.1365747       6.6650920    
   19.874323       5.7701483       6.0225391    
   22.121996       2.6820197       6.1737189    
   21.173149     -0.83305639       5.0933132    
   19.209761      -1.8177325       8.2328081    
   16.809900       1.2156309       8.5110989    
   15.943937      0.68889302       4.8611302    
   15.404978      -2.9990487       5.2832651    
   13.045097      -2.2689884       8.1791334    
   10.892641      0.19680017       6.1851311    
   11.246767      -1.7913291       2.9250143    
   9.7881298      -4.7870765       4.7657909    
   7.2731266      -2.9437304       6.9214215    
   6.0159140      -1.2886049       3.7437787    
   6.1307740      -4.7233496       2.2763336    
   3.4564071      -6.2172580       4.4495749    
   1.3515556      -3.1547248       3.8049862    
   1.5853740      -3.2966728     -2.08663810E-02
  0.16063999      -6.7308941      0.45888621    
  -2.5440240      -6.0162401       3.0554268    
  -3.4131007      -3.3374956      0.49137682    
  -4.1068964      -5.5510516      -2.5241849    
  -5.4560251      -8.0113726     -5.42494282E-03
  -8.5074377      -5.8508716      0.51032156    
  -8.3616695      -4.8790441      -3.1655464    
  -8.9466562      -8.4229078      -4.5037818    
  -11.926047      -8.4988337      -2.1715465    
  -13.515135      -5.3595800      -3.5118554    
  -12.862827      -6.9468479      -6.8716536    
  -15.401283      -9.7389870      -6.4854813    
  -17.781549      -7.6192875      -4.4546709    
  -17.758322      -5.2333145      -7.4284968    
  -19.117525      -7.6918359      -9.9788027    
  -19.468971      -4.9573336      -12.616590    
  -16.378038      -3.1431537      -11.435585    
  -17.987223      6.57431707E-02  -12.550689    
  -15.959042       1.3351468      -9.6469774    
  -18.437662       1.3107280      -6.7392712    
  -20.483173      -1.4804505      -5.1351533    
  -24.271692      -1.2828571      -5.2950091    
  -26.572472      -2.8860903      -2.6954043    
  -27.837540      -5.4492874      -5.1375484    
  -24.238443      -6.5789075      -5.7019625    
  -23.573933      -7.0571828      -1.9410534    
  -26.792852      -9.1066465      -1.8065330    
  -25.715870      -11.048624      -4.9304743    
  -22.402008      -11.826908      -3.2675345    
  -23.667154      -12.408436      0.27933660    
  -26.018433      -14.954436      -1.1828049    
  -23.430561      -16.050877      -3.6848428    
  -21.708162      -17.188745     -0.51778352    
  -24.296251      -18.056873       2.0805962    
  -26.655550      -15.545163       3.7303867    
  -30.037537      -14.178497       2.7039196    
  -30.747799      -10.586563       3.4376895    
  -33.857395      -8.6436844       2.6720347    
  -33.130695      -5.4016771      0.76705623    
  -33.737305      -3.5023293       3.9912574    
  -30.841476      -5.3210697       5.6906629    
  -28.451746      -4.7442822       2.7817972    
  -29.474527      -1.0868107       2.4632311    
  -28.760351     -0.87679362       6.1613326    
  -25.390528      -2.3785098       5.3355923    
  -24.730572      0.24106327       2.7381041    
  -25.743761       3.3466811       4.6574492    
  -23.490328       2.4892564       7.5755262    
  -20.621113       2.3735185       5.0855722    
  -21.694111       5.1916075       2.7700536    
  -19.816586       8.3438225       3.8822432    
  -20.081841       10.318360      0.63432932    
  -23.763643       9.3635063      0.85480976    
  -24.011370       8.4872303      -2.8272517    
  -25.734772       5.2418427      -1.9699316    
  -22.892624       3.0463493      -3.3755808    
  -19.657831       1.8552336      -1.7851899    
  -16.233173       2.9906440      -2.9623847    
  -12.868240       1.3362434      -2.3266652    
  -12.423784       4.0904646      0.19601002    
  -15.641767       3.7291143       2.1435883    
  -15.181338     -6.88212458E-03   1.6385655    
  -11.798865     -0.20053743       3.2239966    
  -12.584393       2.4716234       5.8156576    
  -15.112538     -0.25517604       6.6555901    
  -13.897323      -3.6682405       5.5549932    
  -10.561806      -3.8154781       7.3298893    
  -11.668904      -2.0455759       10.469224    
  -14.814949      -4.0410466       9.9381495    
 PROTEIN p1.CA                                                                           
   3.0060000       29.284000      -4.7750001    
   3.3829999       25.570999      -3.9700000    
   4.8410001       25.818001     -0.46000001    
   1.2090000       25.780001      0.62800002    
  0.78100002       22.284000     -0.80400002    
   2.6250000       19.695000       1.3099999    
 -0.58999997       17.737000      0.74100000    
  0.98699999       14.835000      -1.1390001    
   4.1440001       15.015000      0.97000003    
   1.9220001       14.683000       4.0349998    
  0.23300000       11.629000       2.4970000    
   3.4280000       9.6049995       1.9570000    
   4.5619998       10.686000       5.4050002    
   1.4790000       9.1599998       7.0289998    
   2.2190001       5.9629998       5.0970001    
   5.6719999       5.8800001       6.6820002    
   4.2100000       6.6380000       10.113000    
   1.7910000       3.7590001       9.5790005    
   4.1420002       1.2470000       7.9450002    
   7.0279999       2.0680001       10.288000    
   5.9489999      0.69900000       13.665000    
   9.4469995       1.0920000       15.110000    
   10.007000       4.8410001       14.690000    
   12.812000       5.1120000       12.118000    
   10.625000       5.6950002       9.0640001    
   12.248000       3.3850000       6.5219998    
   11.103000      0.27900001       4.6059999    
   13.459000      -2.4710000       5.8470001    
   13.518000      -6.2800002       5.8649998    
   12.191000      -5.8210001       9.3959999    
   9.0780001      -3.7290001       8.7430000    
   8.7040005      -5.6230001       5.4949999    
   9.0830002      -9.0740004       7.0320001    
   6.6970000      -8.3680000       9.9119997    
   3.9779999      -6.9410000       7.6719999    
   4.6120000      -9.0000000       4.5139999    
   4.5599999      -12.031000       6.8260002    
   1.1910000      -11.021000       8.2740002    
  5.99999987E-02  -10.639000       4.6570001    
   1.5230000      -13.566000       2.6919999    
   4.1100001      -15.277000       4.9229999    
   7.8850002      -14.753000       4.6599998    
   10.220000      -17.393000       3.0339999    
   13.931000      -16.687000       3.8190000    
   15.807000      -13.577000       4.9510002    
   18.753000      -13.609000       2.5420001    
   16.240999      -13.311000     -0.31000000    
   14.575000      -10.275000       1.2860000    
   17.906000      -8.5240002       1.8830000    
   18.995001      -9.3179998      -1.6830000    
   15.709000      -7.9400001      -3.0320001    
   16.288000      -4.7010002      -1.1240000    
   19.844000      -4.3270001      -2.4430001    
   18.636000      -4.8030000      -6.0180001    
   16.882000      -1.4330000      -5.5640001    
   18.783001      0.40500000      -2.8169999    
   20.947001       2.7690001      -4.8629999    
   23.034000       4.1320000      -1.9809999    
   23.437000      0.94199997      8.60000029E-02
   21.948999       1.8140000       3.4920001    
   20.106001      -1.4660000       2.9630001    
   16.931000      0.51599997       3.7000000    
   14.795000       3.3139999       2.2249999    
   14.277000       6.8889999       3.3970001    
   12.108000       9.7980003       2.1450000    
   13.971000       10.829000      -1.1040000    
   14.472000       7.2049999      -2.1410000    
   10.811000       6.3169999      -1.5200000    
   9.4639997       9.3739996      -3.3080001    
   11.972000       8.5260000      -6.0100002    
   10.715000       4.9369998      -6.1539998    
   7.3449998       6.3940001      -7.2150002    
   8.4230003       9.6230001      -8.9720001    
   11.125000       7.6469998      -10.753000    
   9.0089998       6.0560002      -13.409000    
   8.6980000       5.0460000      -16.993999    
   5.4759998       5.7740002      -18.892000    
   6.1320000       2.1659999      -19.959000    
   2.8000000      0.31299999      -20.408001    
  0.65399998      0.63700002      -17.273001    
   1.3789999      -2.3770001      -15.057000    
  -1.9990000      -2.3699999      -13.298000    
 -0.80900002      -5.7670002      -12.053000    
  0.37700000      -3.7470000      -9.0590000    
  -2.9050000      -2.0390000      -8.1829996    
  -4.6599998      -5.2820001      -9.0939999    
  -2.5980000      -7.3420000      -6.6620002    
  -3.1459999      -4.7040000      -3.9849999    
  -6.8530002      -5.2340002      -4.5120001    
  -6.7010002      -9.0360003      -4.2100000    
  -5.1100001      -8.4709997     -0.80599999    
  -8.0740004      -6.3470001      0.28999999    
  -10.604000      -8.8079996      -1.1580000    
  -9.2980003      -11.804000      0.80100000    
  -11.986000      -14.367000     -0.10400000    
  -12.263000      -14.010000      -3.9020000    
  -15.497000      -12.268000      -4.8759999    
  -14.172000      -8.9370003      -6.1469998    
  -16.205000      -6.5040002      -4.0229998    
  -15.492000      -5.3179998     -0.46500000    
  -17.846001      -6.0679998       2.4430001    
  -18.132000      -4.6059999       5.9480000    
  -16.799999      -7.7519999       7.6020002    
  -14.132000      -8.5059996       4.9840002    
  -12.329000      -5.1690001       5.2859998    
  -12.825000      -5.0190001       9.0719995    
  -10.616000      -8.1160002       9.1090002    
  -7.9289999      -6.5879998       6.8750000    
  -8.0319996      -3.1789999       8.5930004    
  -8.1149998      -4.7119999       12.087000    
  -5.0760002      -6.8490000       11.268000    
  -3.0220001      -3.7990000       10.263000    
  -2.5920000      -3.1420000       14.008000    
  -5.2610002     -0.47200000       14.736000    
  -8.8409996     -0.36000001       16.083000    
  -11.654000      0.56500000       13.678000    
  -15.171000     -0.29800001       14.887000    
  -17.785999      -1.4090000       12.357000    
  -19.337999       2.0539999       12.174000    
  -16.323000       3.9159999       10.770000    
  -15.700000       1.4670000       7.9060001    
  -19.448000       1.3570000       7.2210002    
  -19.398001       5.1350002       6.7509999    
  -16.253000       4.8010001       4.6380000    
  -17.655001       2.1740000       2.2670000    
  -20.912001       4.1389999       2.0539999    
  -19.316999       7.3810000      0.84899998    
  -17.166000       5.3160000      -1.5290000    
  -20.431000       4.1650000      -3.1170001    
  -21.982000       6.9510002      -5.2090001    
  -24.729000       4.9169998      -6.9020000    
  -26.393999       2.8929999      -4.1329999    
  -25.216999     -0.73100001      -4.1420002    
  -23.774000     -0.87800002     -0.61000001    
  -20.583000      -2.7379999      -1.5730000    
  -17.490000      -1.4660000      -3.4210000    
  -16.805000      -2.8580000      -6.9200001    
  -13.904000      -2.5520000      -9.3970003    
  -15.374000      0.39700001      -11.283000    
  -15.911000       2.4419999      -8.1090002    
  -12.497000       1.3510000      -6.8390002    
  -10.779000       2.6050000      -9.9960003    
  -12.943000       5.6859999      -10.468000    
  -12.104000       6.6980000      -6.8889999    
  -8.3409996       6.0409999      -6.7880001    
  -7.7500000       7.1069999      -10.399000    
  -7.6290002       10.908000      -10.572000    
  -5.9930000       12.522000      -13.607000    
